# Supplementary material for: Winter-dormant shoot apical meristem in poplar trees shows environmental epigenetic memory
Source: J Exp Bot. 2018 Aug 9;69(20):4821–37. doi: 10.1093/jxb/ery271 (PMC6137975; doi:10.1093/jxb/ery271)
Supplement: Supplementary Table S1 [file ery271_suppl_supplementary_table-s1.xlsx]

## Sheet: Feuil1
Clone	Origin	Botanical type	Family	Mother	Father
Dorskamp	NL	DN	/	/	/		NL	Netherlands
I-214	I	DN	/	/	/		I	Italian ‘Alasia Franco Vivai’ company
Koster	NL	DN	/	/	/		GIS	French ‘Groupement d’Intérêt Scientifique peuplier
661200007	GIS peuplier	DN	famille DxN GIS Peuplier 510B	73028-62	Sarrazin		D	Deltoides
661200506	GIS peuplier	DN	famille DxN GIS Peuplier 811B	L155-079	Blanc de Garonne		N	Nigra
661200531	GIS peuplier	DN	famille DxN GIS Peuplier 811B	L155-079	Blanc de Garonne
661200533	GIS peuplier	DN	famille DxN GIS Peuplier 811B	L155-079	Blanc de Garonne
661200538	GIS peuplier	DN	famille DxN GIS Peuplier 811B	L155-079	Blanc de Garonne
661200539	GIS peuplier	DN	famille DxN GIS Peuplier 811B	L155-079	Blanc de Garonne
661200694	GIS peuplier	DN	famille DxN GIS Peuplier 911B	L155-079	92-510-1
661200734	GIS peuplier	DN	famille DxN GIS Peuplier 911B	L155-079	92-510-1
661200740	GIS peuplier	DN	famille DxN GIS Peuplier 911B	L155-079	92-510-1
661200702	GIS peuplier	DN	famille DxN GIS Peuplier 911B	L155-079	92-510-1
12-GIS-01-16	GIS peuplier	DN	famille DxN GIS 01	M176-3	71034-2-406
12-GIS-01-24	GIS peuplier	DN	famille DxN GIS 01	M176-3	71034-2-406
12-GIS-02-11	GIS peuplier	DN	famille DxN GIS 02	M231-129	3824-3
12-GIS-02-23	GIS peuplier	DN	famille DxN GIS 02	M231-129	3824-3
12-GIS-05-46	GIS peuplier	DN	famille DxN GIS 05	661101198	72131-03
12-GIS-12-11	GIS peuplier	DN	famille DxN GIS 12	661101668	3824-3
12-GIS-13-23	GIS peuplier	DN	famille DxN GIS 13	73022-437	72156-3
12-GIS-13-33	GIS peuplier	DN	famille DxN GIS 13	73022-437	72156-3
12-GIS-19-01	GIS peuplier	DN	famille DxN GIS 19	661101248	73193-84
12-GIS-19-15	GIS peuplier	DN	famille DxN GIS 19	661101248	73193-84
12-GIS-19-22	GIS peuplier	DN	famille DxN GIS 19	661101248	73193-84
12-GIS-23-24	GIS peuplier	DN	famille DxN GIS 23	73027-037	73182-09
AF13	I	DN	/	/	/
AF15	I	DN	/	/	/
AF16	I	DN	/	/	/
AF19	I	DN	/	/	/
AF24	I	DN	/	/	/
AF27	I	DN	/	/	/
