# Supplementary material for: Winter-dormant shoot apical meristem in poplar trees shows environmental epigenetic memory
Source: J Exp Bot. 2018 Aug 9;69(20):4821–37. doi: 10.1093/jxb/ery271 (PMC6137975; doi:10.1093/jxb/ery271)
Supplement: Supplementary Table S3 [file ery271_suppl_supplementary_table-s3.xlsx]

## Sheet: Experiment 1_DMRs
Scaf	Win	Start	nbSpots	meanS	signS	pvalS	meanT	signT	pvalT	MAP_1	MAP_2	FDR_S	FDR_T	dec_S	dec_T	DMR_ST	Start_ok	Stop_ok	ProbeName
1	44	2.1626e+06	24	-0.584137	-1	0.0115161	-0.498768	-1	0.107383	1	1	reject	nosig	-1	0	TRUE	2162706	2189511	SG209828, SG200677, SG200678, SMG494296, SMG524211, SMG494298, SMG524212, SMG494299, SMG524213, SMG523401, SMG494300, SMG524214, SMG523402, SMG494301, SMG524215, SG200679, SMG523403, SMG494302, SMG523404, SMG524217, SMG523405, SMG523406, SG208357, SMG507304, SMG507305, SMG507306, SG194348, SMG497608, SG194350, SMG520618, SMG520620
1	54	2.66259e+06	44	-0.532297	-1	0.00518705	-0.488225	-1	0.0228878	1	1	reject	nosig	-1	0	TRUE	2662877	2706198	SGI36167, SGI36168, SGI36171, SGI36172, SGI36174, SGI36186, SGI36187, SGI36191, SGI36192, SGI36195, SG217557, SGI36196, SGI36197, SGI36198, SGI36199, SGI36200, SGI36201, SGI36204, SGI36213, SGI36214, SGI36219, SGI36223, SGI36233, SGI36240, SGI36241, SGI36242, SGI36243, SGI36244, SGI36245, SG207025, SG208623, SG207026, SG207027, SG208624, SMNG96507, SMNG106783, SG208045, SG208047, SMG535612, SMG53…
1	128	6.36253e+06	107	-0.510499	-1	0.00301115	-0.451181	-1	0.104389	1	1	reject	nosig	-1	0	TRUE	6365355	6408530	SGI33633, SMG513954, SGI33634, SMG483880, SGI33636, SGI33637, SGI33642, SMG513956, SGI33643, SGI33645, SMG483882, SGI33646, SGI33647, SMG513957, SGI33648, SMG517077, SGI33649, SMG483883, SGI33650, SMG513958, SGI33652, SGI33653, SMG517078, SGI33656, SG210048, SMG513959, SGI33659, SMG483885, SGI33660, SMG517080, SGI33663, SGI33664, SGI33665, SGI33666, SGI33667, SGI33668, SGI33669, SGI33670, SGI3367…
1	178	8.86249e+06	24	-0.61772	-1	0.00390065	-0.594041	-1	0.0105078	1	1	reject	nosig	-1	0	TRUE	8867761	8904411	SMG504643, SG215347, SMG504644, SMG504645, SMG504647, SG215348, SMG504649, SG215349, SMNG105935, SG211261, SMG486993, SMG511024, SMG486994, SMG511025, SMG486998, SG200591, SG195359, SMG512386, SMG531672, SG195361, SMG534008, SMG531675, SMG534011, SMG531678, SG203273, SG203274, SG203275, SG203276, SG212728, SG212732
1	259	1.29124e+07	27	-0.663748	-1	0.00168698	-0.572698	-1	0.0385341	1	1	reject	nosig	-1	0	TRUE	12931718	12956911	SMG536829, SG212479, SMG536830, SG195239, SMG508552, SMG508553, SMG531761, SMG536832, SMG531762, SMG499383, SMG536834, SMG508556, SMG499384, SMG536835, SMG508557, SMG499385, SMG499387, SMG536442, SMG499388, SMG499389, SG195241, SMG536449, SG195242, SMG536683, SG202116, SG202117, SG194492, SMG508460, SG194496, SMG508463, SMG508466, SMG486815
1	264	1.31624e+07	48	-0.515785	-1	0.00873949	-0.452488	-1	0.0315954	1	1	reject	nosig	-1	0	TRUE	13169463	13205263	SMG499086, SMG531823, SMG499087, SG203198, SMG531824, SMG497842, SMG499088, SMG499089, SMG512637, SMG531826, SMG497844, SMG498950, SMG499090, SMG512638, SMG531827, SMG497845, SMG498951, SMG499091, SMG512639, SMG497846, SMG498952, SMG499092, SMG512640, SMG497847, SMG498953, SMG500025, SG203199, SMG512641, SMG497848, SMG498954, SMG500026, SMG512642, SMG498955, SMG500027, SMG500028, SMG500029, SMG50…
1	408	2.03623e+07	28	-0.636839	-1	0.000472903	-0.518812	-1	0.451477	1	1	reject	nosig	-1	0	TRUE	20381109	20401438	SMG502415, SMG502416, SMG476473, SMG502418, SMG476475, SMG502419, SMG499300, SMG484212, SMG499301, SMG538590, SMG534801, SMG499303, SMG538591, SMG522605, SMG534802, SMG499304, SMG538592, SMG522606, SMG534843, SG199831, SMG534803, SMG499305, SMG538593, SMG522607, SMG534844, SMG534804, SMG538594, SMG522608, SMG534845, SMG534805, SMG538595, SMG522609, SMG534806, SMG522610, SG199832, SMG534847, SMG51…
1	423	2.11123e+07	10	-0.736981	-1	0.00976562	-0.615217	-1	0.160156	1	1	reject	nosig	-1	0	TRUE	21112652	21157900	SG200231, SMG489991, SMG489994, SG200232, SMG489995, SMG479762, SMG489997, SMG479763, SMG479764, SMG479765, SMG479766, SG207671, SG207672
1	464	2.31623e+07	38	-0.510895	-1	0.00956391	-0.443587	-1	0.0477528	1	1	reject	nosig	-1	0	TRUE	23168265	23207108	SG210427, SMG478854, SMG517429, SMG478855, SMG517430, SMG478856, SMG517431, SG210429, SMG478857, SMG494952, SMG517432, SMG490077, SMG494954, SMG517434, SMG490078, SG210430, SMG494955, SMG517435, SMG490079, SMG494956, SMG517436, SMG490080, SG207882, SG207883, SMNG103739, SMNG99984, SMG512667, SG196746, SMG512669, SMG512670, SG196747, SMG512671, SMG512672, SG196748, SG196749, SMG516202, SMG500402, …
1	518	2.58622e+07	40	-0.515219	-1	0.0115369	-0.503928	-1	0.024076	1	1	reject	nosig	-1	0	TRUE	25863883	25911700	SMG479043, SMG479045, SG197425, SG212510, SG210437, SG212511, SG210438, SG210439, SMG483904, SMG501283, SMG501285, SG206515, SMG484592, SMG484595, SG206518, SMNG100961, SMG494443, SMG494444, SMG494448, SMG494449, SMG530374, SMG530377, SMG530379, SG211614, SMG500779, SMG500782, SG211615, SMG500783, SMG500785, SMG514070, SMG514071, SMG514072, SMG514074, SG195084, SG201080, SG208120, SMG522824, SMG4…
1	536	2.67622e+07	45	-0.516515	-1	0.00881438	-0.506371	-1	0.0402289	1	1	reject	nosig	-1	0	TRUE	26764262	26809618	SG194481, SMG481890, SMG481894, SMG481895, SG202886, SMG501009, SMG498166, SMG502374, SMG498167, SMG501011, SMG502375, SMG498168, SMG501012, SG202887, SMG502377, SMG498170, SMG501014, SMG498171, SG202889, SG202890, SG210414, SG210415, SMG492609, SMG492610, SMG492612, SG198341, SMG525365, SMG525366, SMG525368, SG198343, SMG536660, SG198344, SMG536661, SMG536664, SMG536665, SG216351, SMG487315, SMG…
1	560	2.79622e+07	27	-0.522044	-1	0.00324719	-0.422598	1	0.441044	1	1	reject	nosig	-1	0	TRUE	27966758	28008989	SMG480186, SG207705, SMG538532, SMG538533, SMG480188, SG207706, SMG538534, SMG480189, SMG538535, SMG480190, SG207707, SG207585, SMG538537, SG207708, SMG538538, SMG521699, SG207588, SMG521701, SMG532747, SMG532748, SMG532749, SMG532750, SMG532751, SG207776, SMG532752, SG207778, SMNG101142, SG199748
1	586	2.92622e+07	66	-0.520031	-1	0.00241064	-0.476684	-1	0.0677011	1	1	reject	nosig	-1	0	TRUE	29264516	29311145	SMG533787, SMG500586, SMG533788, SMG500587, SMG484797, SG196537, SMG533789, SMG500588, SMG484798, SMG533790, SMG500589, SMG484801, SG196539, SMG484803, SMG485015, SG213660, SMG534176, SMG485018, SMG520999, SMG485019, SMG521000, SMG534178, SMG485020, SMG521001, SMG521002, SG213661, SMG534180, SMG521003, SMG513580, SMG478495, SMG478496, SMG513582, SMG537994, SMG478497, SG213663, SMG478498, SMG53799…
1	706	3.52621e+07	8	-0.79011	-1	0.0078125	-0.663303	-1	0.0390625	1	1	reject	nosig	-1	0	TRUE	35296657	35306947	SMG527961, SMG527965, SG202728, SMG527966, SMG527967, SMG512826, SMG512827, SG195898
1	752	3.7562e+07	32	-0.645433	-1	0.00733334	-0.556906	-1	0.0252704	1	1	reject	nosig	-1	0	TRUE	37564834	37604940	SMG496650, SMG496654, SMG482284, SG216984, SMG482285, SMG482286, SMG520242, SMG520243, SMG520244, SMG516350, SMG516351, SG193260, SMG516352, SG193261, SMG520313, SMG513512, SG198326, SMG528402, SMG528404, SMG478480, SMG530281, SMG530283, SG215393, SMG525822, SMG476543, SMG476544, SG215395, SMG525824, SMG476545, SMG525825, SG212101, SMG476546, SMG525826, SG198436, SMG516067, SMG516068, SMG507283, …
1	817	4.0812e+07	28	-0.565081	-1	0.00117213	-0.446612	-1	0.109252	1	1	reject	nosig	-1	0	TRUE	40813856	40860782	SG212399, SMG480365, SMG480367, SMG480368, SMG483724, SG212400, SMG483725, SMG483727, SMG483728, SMG483730, SG212401, SMG480745, SG210133, SG210134, SG212525, SMG492488, SMG492490, SMG492491, SG212526, SG196028, SG196029, SMG533371, SMG482083, SMG482086, SMG509136, SMG482087, SMG509137, SMG482089, SMNG99333, SMG496141, SMG496143, SMG482995
2	25	1.20405e+06	43	-0.64875	-1	0.000434366	-0.555052	-1	0.0203496	1	1	reject	nosig	-1	0	TRUE	1205255	1253019	SMG371912, SMG371913, SG141597, SMG377172, SMG371045, SMG377175, SMG371048, SMG378609, SMG377176, SMG371049, SMG378610, SMG371050, SMG378611, SG141599, SMG377178, SMG364712, SG147692, SMG368477, SMG368479, SMG373640, SMG368948, SMG368950, SG147984, SMG368006, SMG371505, SMG368951, SMG368007, SMG371506, SMG368952, SMG368008, SMG371507, SMG368953, SMG371508, SMG356945, SMG356947, SMG356949, SMG3598…
2	137	6.80622e+06	36	-0.599171	-1	0.000116755	-0.4954	-1	0.107946	1	1	reject	nosig	-1	0	TRUE	6819771	6856031	SMG358633, SMG363487, SMG358634, SMG363488, SMG354173, SG151931, SMG358635, SMG377909, SMG363489, SMG354174, SMG358636, SMG377910, SMG363490, SMG354175, SMG358637, SMG377911, SMG363491, SMG354176, SG151932, SMG358638, SMG377912, SMG363492, SMG354177, SMG358639, SMG377913, SG146990, SG143950, SMG356258, SMG356260, SMG356261, SMG383645, SG143951, SMG356262, SMG383646, SMG383647, SMG383648, SMG37198…
2	184	9.15713e+06	24	-0.613504	-1	0.000429869	-0.550285	-1	0.0079205	1	1	reject	nosig	-1	0	TRUE	9162173	9200362	SMG351555, SMG351556, SMG351559, SG141555, SMG350089, SMG350090, SMG382553, SG141728, SMG350091, SMG382554, SG141729, SMG350093, SG153932, SMG368635, SMG368636, SMG368637, SG153002, SG153004, SG143263, SMG361711, SMG361712, SMG361713, SMG383678, SG153352, SMG384145, SMG384148, SMG384149, SMG358917, SG148413, SMG358918, SMG358919, SMG358920
2	194	9.65732e+06	20	-0.658126	-1	3.62396e-05	-0.558328	-1	0.00943565	1	1	reject	nosig	-1	0	TRUE	9659969	9702146	SG141453, SG150300, SG150301, SMG369273, SMG369274, SG144298, SG144299, SG144300, SG144301, SMG367316, SMG368171, SMG349884, SMG367317, SG152877, SMG368174, SMG349887, SMG349888, SMG368176, SMG349889, SG152878, SMG356280, SMG370912, SMG370913, SG141344
2	195	9.70734e+06	57	-0.594086	-1	1.86874e-06	-0.502858	-1	0.079107	1	1	reject	nosig	-1	0	TRUE	9707421	9755993	SMG383348, SMG383350, SMG383785, SMG383787, SMG383788, SMG357015, SMG383790, SMG357016, SMG357020, SMG374758, SMG374759, SMG374760, SMG374761, SMG366611, SMG366612, SG148014, SMG366614, SG148015, SMG366617, SMG359877, SMG383860, SMG359878, SMG356565, SMG378499, SMG356566, SMG378500, SMG356567, SG144196, SG144420, SG142292, SMG377032, SMG377033, SMG377055, SMG377036, SMG377058, SMNG79707, SMG37875…
2	201	1.00075e+07	44	-0.582746	-1	5.41948e-05	-0.530737	-1	0.0117048	1	1	reject	nosig	-1	0	TRUE	10011148	10054352	SMG351332, SMG354239, SMG351333, SG142336, SMG354240, SMG351334, SMG354241, SMG350763, SMG350764, SMG350765, SMG350766, SMG350767, SG142338, SG142339, SMG374854, SMG365955, SG147501, SMG365957, SG147504, SG143493, SG143495, SMG383200, SG142382, SMG383201, SMG383202, SMG382665, SMG382667, SMG382668, SG142384, SMG369707, SMG382440, SMG350512, SMG382441, SMG350514, SMG382443, SG151280, SG154780, SG1…
2	250	1.24584e+07	37	-0.569817	-1	0.00351797	-0.534232	-1	0.00874493	1	1	reject	nosig	-1	0	TRUE	12462863	12504678	SMG377576, SMG373770, SMG351351, SMG373771, SMG377578, SMG373772, SMG351353, SMG377579, SMG373773, SMG351354, SG147578, SMG377580, SMG350715, SMG351876, SMG350716, SMG351877, SG153655, SMG350717, SMG351878, SMG358820, SG153656, SMG351880, SMG358821, SMG351882, SMG350838, SMG350840, SG152181, SG152182, SG152183, SMG352568, SMG352569, SG146196, SMG366802, SMG366808, SMG359265, SMG361628, SMG359268,…
2	265	1.32087e+07	19	-0.651081	-1	0.00532913	-0.608165	-1	0.00617981	1	1	reject	nosig	-1	0	TRUE	13219546	13250500	SG153483, SG153486, SMG373664, SMG373665, SMG373666, SG146699, SMG373667, SMG373668, SMG373671, SMG379665, SMG379666, SMG379667, SMG367893, SMG367894, SG146702, SMG367896, SMG367898, SMG383109, SMG372064, SMG372066, SMG372067, SMG381396, SG145862, SMG381400
2	269	1.34088e+07	45	-0.50627	-1	0.00197036	-0.356342	1	0.0156846	1	1	reject	nosig	-1	0	TRUE	13412697	13453817	SMG364726, SMG350081, SMG360862, SMG364728, SMG382688, SMG350083, SMG360864, SMG350313, SMG364729, SMG382689, SMG350084, SMG382694, SMG360865, SMG350314, SMG373280, SMG364730, SMG382690, SMG360866, SMG350315, SMG373281, SMG364731, SMG382691, SMG350086, SMG382696, SG151597, SMG360867, SMG350316, SMG373282, SMG382692, SMG350087, SMG382697, SMG360868, SMG350317, SMG373283, SMG382693, SMG382698, SMG3…
2	365	1.82106e+07	33	-0.6453	-1	0.000404198	-0.533127	-1	0.0207654	1	1	reject	nosig	-1	0	TRUE	18212065	18260419	SMG371133, SG154474, SG154477, SMG358529, SMG358531, SG149974, SG149976, SG141581, SG141582, SMG365196, SMG376091, SG141662, SMG376093, SMG376094, SMG376095, SMG376096, SMG366860, SMG382679, SG141663, SMG366861, SMG382680, SMG358762, SMG382681, SMG358763, SMG377355, SMG366863, SMG382682, SMG358764, SMG377356, SMG366864, SMG358765, SG141664, SMG377358, SMG382685, SMG377359, SMG356797, SG151370, SM…
2	426	2.12618e+07	101	-0.548668	-1	1.87542e-06	-0.474364	-1	0.028887	1	1	reject	nosig	-1	0	TRUE	21265103	21310940	SMG350195, SG144283, SMG355939, SMG350196, SMG355940, SMG350197, SMG355941, SMG350198, SMG355942, SMG350199, SMG356513, SMG355943, SMG354923, SMG354924, SMG356515, SMG354925, SMG356516, SG144285, SMG354926, SMG356517, SMG354927, SMG356518, SMG354928, SMG356519, SG143302, SMG374050, SMG369373, SMG375081, SMG374051, SMG369374, SMG375082, SMG374052, SMG369375, SMG375083, SG143303, SMG375085, SMG3750…
3	122	6.05276e+06	17	-0.561928	-1	0.00209045	-0.50562	-1	0.0983734	1	1	reject	nosig	-1	0	TRUE	6057716	6083868	SG158381, SMG404166, SMG408289, SMG404167, SMG408290, SG158382, SMG404168, SMG408291, SMG404169, SMG408292, SMG404170, SG158383, SG165613, SG165614, SMNG80491, SMG385429, SMG412269, SMG385430, SMG412270, SMG385431, SG161453, SMG401650, SMG401651, SMG401652, SG165319
3	131	6.50296e+06	23	-0.603611	-1	0.00272632	-0.521245	-1	0.00914621	1	1	reject	nosig	-1	0	TRUE	6513837	6551408	SMG407046, SMG386355, SG156667, SMG407047, SMG390562, SMG386356, SMG407048, SMG390563, SMG386357, SMG407049, SMG390564, SMG386359, SG156669, SG156670, SMG395035, SG154926, SMG395036, SMG395037, SG154927, SMG395038, SMG395039, SG154928, SMG395040, SMG395041, SMG390909, SG162177, SG162178, SG162179
3	133	6.60301e+06	19	-0.620339	-1	0.00117111	-0.559724	-1	0.0180817	1	1	reject	nosig	-1	0	TRUE	6603842	6633508	SG158631, SMG410246, SMG410247, SMG402750, SMG410248, SMG402751, SMG406393, SMG410249, SMG402752, SMG406394, SMG410250, SMG406395, SMG410251, SMG402754, SMG406396, SMG402755, SMG393527, SG157884, SMG402684, SG157885, SMG397645
3	191	9.50433e+06	52	-0.521383	-1	0.00674238	-0.535514	-1	0.0103594	1	1	reject	nosig	-1	0	TRUE	9507498	9552063	SMG395784, SMG395785, SMG395786, SMG386018, SG162944, SMG386019, SMG386024, SMG407712, SMG407714, SMG407715, SG165578, SG162947, SMG407716, SG162948, SG165580, SMG391374, SMG391375, SMG391376, SMG391378, SMG386007, SMG408696, SMG408700, SMG391517, SMNG81628, SMG401626, SG160120, SMG390377, SMG390379, SMG402176, SMG402181, SMG393869, SMG393871, SG156447, SMG393873, SG159154, SMG403601, SMG388984, …
3	215	1.07049e+07	33	-0.580963	-1	0.00618753	-0.513362	-1	0.0387414	1	1	reject	nosig	-1	0	TRUE	10709515	10741711	SG156042, SG156043, SMG385264, SMG385265, SMG385266, SG156044, SG158486, SMG410366, SMG410369, SG158490, SMG397066, SMG410900, SMG397069, SMG410901, SMG410902, SG158120, SG161429, SMG409400, SMG409401, SMG409402, SMG386995, SMG386998, SMG406712, SMG386999, SMG406713, SMG387000, SMG406714, SG159992, SMG387001, SMG406715, SMG391502, SG159498, SMG384879, SMG411822, SG159499, SMG411823, SMG384885, SM…
3	218	1.08549e+07	48	-0.572421	-1	0.00552158	-0.548408	-1	0.0221369	1	1	reject	nosig	-1	0	TRUE	10858946	10904300	SG161648, SG160828, SMG410011, SMG385021, SMG400486, SMG407256, SMG400487, SG156658, SMG407257, SMG400488, SMG407258, SMG400489, SMG407259, SMG400490, SG156659, SMG412224, SG160201, SMG397690, SMG393005, SMG393006, SMG393008, SMG393009, SMG396997, SG160203, SMG396998, SMG396999, SMG397000, SMG389628, SMG398969, SMG397001, SMG389629, SMG397002, SMG389630, SMG398971, SMG389631, SMG398972, SMG389632…
3	252	1.25557e+07	144	-0.519933	-1	5.22235e-05	-0.408307	1	0.0289064	1	1	reject	nosig	-1	0	TRUE	12556230	12605623	SG159689, SMG403547, SMG384672, SMG403548, SG159690, SMG384673, SMG384674, SMG403550, SMG384675, SG159691, SMG398934, SMG398938, SG155118, SG155119, SMG411439, SMG398870, SMG411440, SMG398871, SMG411441, SMG398872, SMG411442, SG156568, SMG398873, SMG398874, SMG408951, SMG398875, SMG408952, SG156569, SMG408953, SMG394393, SMG408954, SMG394394, SMG408955, SMG408956, SG156570, SMG394396, SMG408957, …
3	324	1.61574e+07	31	-0.547582	-1	0.000131131	-0.470794	-1	0.130166	1	1	reject	nosig	-1	0	TRUE	16171873	16206507	SG155673, SMG405920, SMG405921, SMG405922, SMG394613, SMG391766, SMG405923, SMG394614, SG155674, SMG391767, SMG405924, SMG394615, SMG391768, SMG405925, SMG394616, SMG391769, SMG405926, SMG394617, SMG391770, SMG394618, SG155675, SG163345, SMG392113, SMG392114, SMG404468, SMG404469, SG159581, SG162497, SG162500, SMG396054, SMG396055, SG164361, SMG396056, SG164362, SMG408868, SG156270, SG160459, SMG…
4	67	3.29818e+06	19	-0.598617	-1	0.00169373	-0.54606	-1	0.0204124	1	1	reject	nosig	-1	0	TRUE	3298259	3334593	SG172854, SMG415827, SMG413728, SMG413730, SMG438026, SMG438031, SG174415, SMG418504, SMG416490, SMG418505, SG174416, SMG418508, SMG416494, SMG418509, SMG416495, SMG416496, SMG425640, SMG425642, SG173091, SG173092, SG173093
4	92	4.54749e+06	27	-0.614975	-1	0.000125319	-0.504297	-1	0.0409832	1	1	reject	nosig	-1	0	TRUE	4547588	4589057	SG173221, SG177170, SG177172, SMG427075, SMG427079, SG177173, SMG427080, SG177174, SMG425799, SMG417735, SMG425800, SG172866, SMG417736, SMG425801, SMG417737, SMG425802, SMG417738, SMG425803, SMG442798, SMG442799, SMG442803, SMG440658, SMG440729, SMG414070, SMG414073, SMG412988, SG169947, SG173268, SG170206, SMG429372
4	98	4.84732e+06	54	-0.559519	-1	0.00211317	-0.523206	-1	0.0122253	1	1	reject	nosig	-1	0	TRUE	4851407	4888849	SMG417021, SMG417024, SG177157, SMG417025, SMG414872, SMG420085, SMG424093, SMG414873, SMG425255, SMG420086, SMG424094, SMG414874, SMG425256, SMG420087, SMG424095, SMG414875, SMG420088, SMG424096, SMG414876, SMG425258, SMG424097, SMG414877, SG175199, SMG434234, SMG434235, SMG434238, SMG438709, SMG438710, SG166333, SG171684, SG174399, SG174401, SG174402, SG174403, SMG430158, SGI28725, SGI28735, SG…
4	152	7.54584e+06	49	-0.561369	-1	0.00288938	-0.523635	-1	0.0200654	1	1	reject	nosig	-1	0	TRUE	7547656	7591923	SMG439640, SMG439645, SG168027, SG172502, SG177406, SMG413711, SMG413712, SMG413713, SG177408, SMG413714, SMG426512, SMG426513, SG172904, SMG426514, SMG426516, SMG426517, SMG429194, SMG442450, SMG442451, SMG429196, SMG442452, SG172905, SMG429197, SMG442453, SMG442454, SMG429199, SMG442456, SMG429467, SMG429468, SMG429469, SMG429470, SG172906, SMG429471, SMG429472, SMG436342, SMG442700, SMG436343,…
4	175	8.6952e+06	58	-0.599018	-1	1.51676e-08	-0.458699	-1	0.0273442	1	1	reject	nosig	-1	0	TRUE	8709363	8738407	SG169645, SMG432765, SMG432766, SG169646, SMG432768, SMG426095, SMG432770, SMG426096, SG169647, SMG425342, SMG425343, SMG427736, SMG425344, SMG426100, SMG427737, SMG425345, SMG426101, SMG427738, SMG425347, SMG436964, SMG436965, SG166504, SMG413907, SMG413909, SMG441651, SG166505, SMG419697, SMG419698, SMG422323, SMG413911, SMG441653, SMG419699, SMG422324, SMG422325, SMG421530, SMG441655, SG166506…
4	349	1.73904e+07	34	-0.545938	-1	0.00614141	-0.463412	-1	0.0811341	1	1	reject	nosig	-1	0	TRUE	17404969	17440288	SMG435346, SMG430001, SMG435347, SMG430002, SMG435348, SMG430003, SG169418, SMG435349, SMG423978, SG176989, SG175954, SG175955, SMG418946, SMG418948, SG169443, SMG423554, SMG418949, SMG423555, SMG418950, SMG423556, SMG418951, SMG423557, SMG418952, SMG423558, SMG423560, SMG431643, SMG438933, SMG438934, SMG418689, SMG438935, SMG418690, SMG438936, SMG418691, SMG438937, SMG418692, SG168106, SMG418693…
4	393	1.95892e+07	45	-0.59932	-1	0.000260049	-0.496635	-1	0.0209106	1	1	reject	nosig	-1	0	TRUE	19591475	19637475	SMG413058, SMG441288, SMG438619, SMG437402, SMG441289, SMG438620, SMG437403, SMG441290, SMG438621, SMG437404, SMG441291, SMG438622, SMG437405, SMG441292, SMG438623, SG169276, SG169279, SMG430940, SMG430941, SMG416275, SMG435954, SMG432622, SMG442001, SMG442004, SMG429000, SG166339, SMG429002, SMG429003, SMG423998, SMG414990, SMG429004, SMG441672, SMG423999, SMG414991, SMG429005, SG166340, SMG4416…
4	438	2.18379e+07	44	-0.5598	-1	0.000456734	-0.519262	-1	0.0117048	1	1	reject	nosig	-1	0	TRUE	21848693	21887641	SG175225, SMG412539, SG172813, SG172815, SMG412543, SMG440317, SMG435632, SMG432421, SG169585, SG169587, SG169589, SG167655, SMG433802, SMG429454, SMG433803, SMG429455, SMG433804, SMG429456, SG171412, SMG433805, SMG429457, SMG433764, SMG433806, SMG429458, SMG416396, SMG433765, SMG429459, SMG429717, SMG416397, SMG433766, SMG429718, SMG416398, SG171413, SMG433767, SMG429719, SMG416399, SMG433768, S…
5	75	3.69913e+06	45	-0.58047	-1	1.43625e-05	-0.526569	-1	0.0120248	1	1	reject	nosig	-1	0	TRUE	3707214	3749000	SG191343, SMG453742, SG186887, SMG453743, SMG453744, SMG453746, SG186888, SMG453747, SMG459750, SMG459754, SMG443254, SMG443256, SG186574, SMG443258, SMG457898, SMG457899, SG183209, SMG457900, SG183210, SMG472429, SMG457902, SMG472431, SG183211, SMG472434, SMG448712, SMG453434, SMG453436, SMG443529, SMG471248, SMG443530, SMG471249, SMG453438, SMG443531, SG190575, SMG453439, SMG443532, SMG471251, …
5	112	5.54869e+06	60	-0.589187	-1	5.86866e-06	-0.466904	-1	0.172072	1	1	reject	nosig	-1	0	TRUE	5555695	5595297	SG186959, SG187368, SMG454657, SMG454661, SMG454663, SMG468532, SG184772, SMG456576, SMG456579, SMG456580, SMG462521, SMG446685, SMG464961, SMG446687, SG191945, SMG453619, SMG462525, SMG464962, SMG446688, SMG464963, SMG446689, SMG453621, SMG462527, SMG464964, SMG446690, SMG464965, SMG462272, SMG462275, SMG462277, SMG464458, SMG475489, SMG464459, SMG470850, SMG475490, SG188792, SMG468637, SMG46446…
5	233	1.15973e+07	17	-0.704152	-1	0.00209045	-0.672844	-1	0.0395355	1	1	reject	nosig	-1	0	TRUE	11599500	11637850	SG185039, SMG472184, SMG472187, SMG456602, SMG450599, SG188384, SG186569, SMG460109, SG190564, SMG460113, SG190566, SMG455620, SMG470760, SG180400, SMG455622, SMG455623, SG180401, SG180402, SMG448102, SG189045, SG189243
5	279	1.38967e+07	20	-0.578002	-1	0.000482559	-0.493231	-1	0.0973072	1	1	reject	nosig	-1	0	TRUE	13901125	13921686	SMG468429, SG185286, SG181936, SMG476371, SMG456807, SMG469470, SMG464462, SMG476372, SMG456808, SMG469471, SMG464463, SMG476373, SMG456809, SG181937, SMG469472, SMG464464, SMG476374, SMG456810, SMG469473, SMG464465, SMG476375, SMG456811, SMG469474, SMG464466, SMG476376, SMG456812, SMG469475, SMG464467, SG181938, SMG476377
5	336	1.67461e+07	30	-0.554307	-1	0.000231637	-0.468167	-1	0.183969	1	1	reject	nosig	-1	0	TRUE	16751609	16790892	SMG459211, SMG459212, SMG468056, SMG459213, SMG473489, SMG447926, SMG468057, SMG459214, SMG473490, SMG447927, SMG468058, SMG459215, SMG473491, SMG447928, SMG468059, SMG459216, SMG447929, SMG468060, SMG447930, SMG468061, SMG473495, SG189345, SG189064, SG180358, SMG444980, SMG444981, SMG444982, SG180360, SMG444983, SG180362, SMG469343, SMG469344, SMNG90041
5	393	1.95954e+07	26	-0.557185	-1	0.00293294	-0.507978	-1	0.315251	1	1	reject	nosig	-1	0	TRUE	19598515	19637246	SG187275, SMG447181, SG185704, SMG447182, SMG454360, SMG454361, SMG454362, SMG454363, SG185705, SG185707, SMG467011, SMG467014, SG188947, SMG451143, SMG451144, SMG451145, SG181199, SG181201, SG182956, SMG452217, SMG447462, SMG460696, SMG447463, SMG460697, SG178657, SMG456034, SMG447464, SMG460698, SMG456035, SMG447465, SMG460699, SG184340
5	413	2.05951e+07	22	-0.570418	-1	0.00191832	-0.505651	-1	0.155971	1	1	reject	nosig	-1	0	TRUE	20615231	20635101	SMG446318, SMG446319, SMG446320, SG179278, SMG446321, SMG446322, SMG446324, SMG450932, SMG450933, SG179397, SMG446832, SMG446834, SMG446835, SMG446837, SG179400, SG180708, SMG454751, SMG448594, SMG453397, SMG454752, SMG448595, SMG453398, SMG454753, SMG448596, SMG453399, SMG454754, SG192502, SMG448597, SMG453400, SMG453401, SMG454756, SMG453402
5	451	2.24947e+07	11	-0.745955	-1	0.00488281	-0.716797	-1	0.0185547	1	1	reject	nosig	-1	0	TRUE	22496831	22528580	SG186994, SG186995, SG190779, SMG445487, SG190780, SMG445488, SMG445489, SG190781, SG186342, SMG461331, SMG461333, SMG461335, SMG459947
6	14	651920	24	-0.552058	-1	0.00481069	-0.508173	-1	0.0691017	1	1	reject	nosig	-1	0	TRUE	669089	699106	SG9623, SG8238, SG14728, SG12604, SG12605, SMG36697, SG12607, SMG36698, SMG36701, SMG24147, SMG27423, SMG32096, SMG27425, SG21326, SMG32097, SMG27426, SMG32098, SMG27427, SMG32099, SMG27428, SMG14140, SMG14141, SMG14142, SG21328, SG21329, SMG21468, SG20277, SG20279, SG7988
6	123	6.10037e+06	59	-0.543155	-1	0.00189642	-0.495357	-1	0.0272594	1	1	reject	nosig	-1	0	TRUE	6101321	6145749	SMG30836, SMG30837, SMG30839, SMG45629, SG16666, SMG45630, SMG16684, SMG45631, SMG16685, SMG45633, SMG16687, SG16667, SMG45635, SMG16689, SMG16690, SMG30174, SMG30175, SMG31046, SMG31047, SMG31048, SMG31049, SMG25364, SMG31051, SMG25366, SMG31052, SMG25369, SG11933, SMG45927, SG19850, SMG45928, SMG45929, SMG45930, SG19851, SMG45931, SG7773, SMG40411, SMG22749, SMG22750, SMG22752, SG17305, SMG1885…
6	159	7.89986e+06	29	-0.586181	-1	0.00254207	-0.551883	-1	0.0190441	1	1	reject	nosig	-1	0	TRUE	7900410	7949637	SG11432, SG11433, SMG22730, SMG22732, SMG22733, SMG34306, SMG13904, SMG44568, SMG13906, SMG13907, SMG44570, SMG34310, SMG13908, SMG44571, SMG34311, SG17766, SG17768, SG17770, SMG35309, SMG36185, SMG36187, SMG36188, SMG36190, SMG40064, SG9985, SMG40067, SMG20518, SMG20520, SMG31162, SMG20522, SMG31163, SMG31164, SMG20524, SMG31165, SG18404, SG18405, SMG28210, SMG17153, SMG29276, SMG33127, SMG29277…
6	215	1.06991e+07	36	-0.555491	-1	0.00195912	-0.467923	-1	0.238732	1	1	reject	nosig	-1	0	TRUE	10704657	10744637	SG17583, SMG42485, SMG42486, SMG42487, SMG42488, SMG26969, SG17584, SMG31925, SMG42489, SMG26970, SMG31926, SMG42490, SMG26971, SMG31927, SMG26972, SMG31928, SMG26973, SG17585, SMG31929, SG18569, SMG17523, SMG17524, SMG17525, SMG17526, SMG17527, SMG17528, SMG27141, SG18571, SMG17529, SMG27142, SMG27143, SG13176, SMG27144, SMG19813, SMG19814, SMG19270, SMG19271, SMG19273, SMG19274, SG13179, SMG402…
6	325	1.61975e+07	16	-0.666086	-1	0.00100708	-0.566297	-1	0.0335388	1	1	reject	nosig	-1	0	TRUE	16220785	16240457	SMNG7712, SMG37370, SMG14075, SMG46441, SMG14076, SMG46442, SMG46443, SMG46444, SG18730, SMG14079, SMG46445, SMG14080, SMG46446, SG18731, SG7963, SMG25195, SMG25196, SG7966, SMG25198
6	402	2.00464e+07	10	-0.755184	-1	0.00585938	-0.631214	-1	0.0371094	1	1	reject	nosig	-1	0	TRUE	20064462	20065233	SG13774, SMG17187, SMG23552, SMG17188, SMG17189, SMG23554, SG13775, SMG17190, SMG23555, SMG17191, SMG23556, SMG17192, SMG23557
6	423	2.10961e+07	12	-0.608475	-1	0.00488281	-0.520005	-1	0.0522461	1	1	reject	nosig	-1	0	TRUE	21096134	21134349	SMG32311, SMG19244, SMG19245, SMG32313, SMG19246, SMG32314, SMG19247, SMG32315, SMG19248, SMG32316, SG10318, SMG20782, SMG20785, SG10322, SG14895
6	486	2.42452e+07	60	-0.507411	-1	0.00454117	-0.467274	-1	0.294165	1	1	reject	nosig	-1	0	TRUE	24246877	24291918	SMG45552, SMG45555, SG19835, SG19836, SMG37467, SMG37468, SMG37469, SMG37470, SMG37471, SG11514, SG11518, SMG41257, SMG41258, SMG27267, SMG41260, SMG41261, SMG41262, SMG41263, SMG23839, SG18502, SMG23841, SG13146, SMG36012, SMG23843, SMG26495, SMG36015, SMG26496, SMG21727, SMG15785, SMG36016, SMG26497, SMG21728, SMG22805, SMG15786, SG13148, SMG36017, SMG26498, SMG21729, SMG22806, SMG15787, SMG360…
6	503	2.5095e+07	42	-0.558626	-1	0.00221489	-0.480896	-1	0.0656809	1	1	reject	nosig	-1	0	TRUE	25095727	25143752	SMG23908, SMG40339, SMG23909, SMG40340, SMG40342, SMG13707, SMG23912, SG10708, SMG13709, SMG13710, SMG17750, SG10709, SMG17751, SMG17752, SMG17753, SG10710, SMG17756, SMG27242, SMG27243, SMG27244, SG10246, SMG39939, SG19000, SMG13230, SMG44776, SMG25406, SMG27803, SMG25408, SMG27805, SMG25409, SMG27806, SG18355, SMG25410, SMG27807, SMG25411, SMG25412, SMG30827, SG18356, SMG30829, SMG30830, SMG308…
7	12	549231	16	-0.64552	-1	0.00335693	-0.58538	-1	0.0109863	1	1	reject	nosig	-1	0	TRUE	549369	596893	SMG49661, SMG48814, SMG48815, SMG49011, SG26625, SMG60718, SMG49002, SMG49005, SMG63726, SG24674, SG24675, SMG50646, SMG50647, SMG50649, SG28428, SMG54199, SMG54200, SMG54201, SG28429, SMG54204, SMG54205, SG28430, SMG58380
7	43	2.09706e+06	25	-0.589165	-1	0.00308788	-0.534773	-1	0.0341738	1	1	reject	nosig	-1	0	TRUE	2097070	2146800	SMG58854, SMG57673, SMG58106, SMG56930, SG22852, SMG65740, SMG57674, SMG58107, SMG56931, SMG65742, SMG58109, SMG65743, SMG58110, SMG48511, SMG48515, SMG47851, SMG47852, SG22065, SMG65694, SG24348, SMG50218, SMG50220, SG24349, SMG50221, SG24350, SMG60162, SMG54190, SG26672, SMG66804, SG26222
7	47	2.29679e+06	22	-0.673045	-1	0.00250483	-0.601551	-1	0.0127273	1	1	reject	nosig	-1	0	TRUE	2307437	2343976	SMG61433, SMG61436, SMG61437, SMG56230, SG23226, SG24507, SMG65072, SMG65073, SMG65074, SMG65075, SG24508, SMG65076, SG24509, SG24510, SMG63969, SG23610, SG23611, SMG56423, SMG56424, SMG56426, SG21838, SG21839, SG21840, SMG65200, SMG65203, SG21841, SG24012, SG24013, SG22604, SG22607, SG26662, SG26663
7	287	1.428e+07	27	-0.552374	-1	0.000184342	-0.554004	-1	0.00546524	1	1	reject	nosig	-1	0	TRUE	14283315	14326364	SMG48049, SMG48051, SMG48053, SG27251, SG27252, SMG60594, SMG60597, SMG60598, SMG48952, SMG64202, SMG64204, SMG64205, SMG49679, SMG64208, SG22145, SMG53084, SMG49680, SMG53085, SMG49681, SMG53086, SMG53087, SG27312, SG22428, SG26465, SG26466, SMG56886, SMG56889, SG26468, SG26469, SMG61014, SMG61016, SG21728, SMG61019, SG21729, SG24638
8	29	1.3989e+06	83	-0.541487	-1	0.000415631	-0.483289	-1	0.0113697	1	1	reject	nosig	-1	0	TRUE	1399456	1448325	SG37024, SG39245, SMG91002, SG39011, SG39012, SG39014, SMG83274, SMG83276, SMG90962, SMG68430, SMG76076, SMG68431, SMG76077, SMG80860, SG38496, SMG68432, SMG76078, SMG80861, SMG91584, SMG91585, SG34794, SMG91587, SMG85370, SMG91589, SMG91590, SMG72064, SMG85372, SMG74033, SMG85375, SMG74034, SMG74035, SMG74036, SMG74037, SMG74038, SMG87384, SMG87385, SG35621, SMG89569, SMG92468, SMG87386, SMG9246…
8	110	5.44571e+06	21	-0.603753	-1	0.0101252	-0.595802	-1	0.0194731	1	1	reject	nosig	-1	0	TRUE	5445758	5489618	SMG90572, SG40545, SMG89945, SG40546, SMG89949, SMG89950, SMNG19866, SMG73141, SMG73142, SMG73144, SMG85932, SMG73146, SMG85934, SMG85935, SG37934, SG37936, SMG83116, SG31285, SMG91361, SG31286, SMG91362, SMNG21344, SG37890, SG38976, SMG89021, SG38346, SG38347
8	213	1.05917e+07	53	-0.538154	-1	0.00606296	-0.508874	-1	0.0176662	1	1	reject	nosig	-1	0	TRUE	10592862	10641604	SMG91712, SMG91873, SMG91715, SG38993, SMG91877, SG38063, SG38064, SG38065, SMG80446, SMG80449, SMG80450, SMG80451, SMG80452, SG35807, SG35808, SG32213, SG32216, SG39886, SG34352, SG34354, SMG85948, SMG85949, SG38595, SMG85950, SMG97262, SMG79714, SMG97267, SMG79715, SMG79716, SMG79717, SMG89730, SG38598, SMG89733, SMG89734, SG35303, SMG67647, SG35305, SMG67648, SMG67649, SMG81292, SMG95191, SMG7…
8	229	1.1391e+07	56	-0.547387	-1	0.00231391	-0.452505	-1	0.450531	1	1	reject	nosig	-1	0	TRUE	11391118	11440952	SG31851, SMG83248, SMG83933, SMG92162, SMG93968, SMG96295, SMG97455, SMG92163, SMG93969, SMG96296, SMG97456, SMG85105, SG41007, SG41009, SG34790, SMG86969, SG30107, SG30108, SMG72617, SMG93199, SMG72618, SMG69685, SMG93202, SMG69686, SG30111, SMG93203, SMG69687, SMG93204, SMG69688, SMG68914, SG40345, SMG76304, SMG92341, SMG92342, SMG80234, SMG92344, SMG80235, SMG92345, SG38131, SMG80236, SG38505,…
8	268	1.33395e+07	45	-0.558466	-1	8.08581e-05	-0.455327	-1	0.0801322	1	1	reject	nosig	-1	0	TRUE	13341224	13383865	SG30273, SMG81895, SG30275, SMG81896, SMG85474, SMG92805, SMG85475, SMG92806, SMG85476, SMG92807, SG30276, SMG85477, SMG92808, SMG85478, SMG92809, SMG85479, SMG85480, SG37042, SG37045, SG34281, SG34282, SMNG19564, SMG76031, SMG76033, SMG76034, SG41407, SMG67388, SMG84940, SMG94166, SMG67389, SMG84941, SMG75966, SMG94167, SG41408, SMG67390, SMG84942, SMG75967, SMG94168, SMG67391, SMG84943, SMG9416…
8	295	1.46884e+07	102	-0.521261	-1	0.00039739	-0.447151	-1	0.0214478	1	1	reject	nosig	-1	0	TRUE	14693472	14733229	SMNG20509, SGI5840, SGI5841, SMG84205, SGI5849, SGI5850, SMG84207, SMG80937, SGI5853, SGI5854, SGI5855, SGI5856, SG32025, SGI5859, SMG84209, SGI5860, SGI5861, SGI5862, SMG80939, SGI5863, SGI5864, SMG84210, SGI5865, SGI5868, SGI5871, SGI5872, SGI5875, SG32026, SGI5876, SGI5877, SGI5879, SGI5880, SGI5881, SGI5882, SGI5896, SGI5897, SMNG20399, SGI7096, SGI7097, SGI7098, SMG82955, SGI7100, SGI7101, S…
8	318	1.58375e+07	168	-0.696398	-1	0.00205054	-0.648914	-1	0.216409	1	1	reject	nosig	-1	0	TRUE	15839274	15882973	SMG66964, SMG91204, SMG91205, SMG66966, SMG79322, SMG80547, SMG91206, SMG66967, SMG79323, SMG80548, SMG91207, SMG66968, SMG80549, SMG91208, SMG66969, SMG91209, SMG80551, SMG80552, SMG82860, SMG80553, SMG82861, SMG82862, SMG82863, SG30202, SMG82865, SMG82866, SG30205, SMG93791, SMG97354, SMG93538, SMG93490, SMG83069, SMG97355, SMG93539, SMG93491, SMG83070, SMG84788, SMG93793, SMG97356, SMG93540, S…
9	74	3.64771e+06	17	-0.587937	-1	0.00665283	-0.517686	-1	0.0505371	1	1	reject	nosig	-1	0	TRUE	3652230	3693848	SMG105496, SMG105499, SMG105234, SMG105236, SG46497, SMG105238, SG49877, SG49879, SG49880, SG44473, SMG103257, SMG103258, SMG113251, SMG113253, SMG113254, SMG121591, SMG121592, SG42842, SMG121593, SMG121594, SMG121595, SMG108781, SG42932, SG42933, SMG100155
9	75	3.69768e+06	30	-0.588194	-1	0.000380093	-0.493286	-1	0.0327209	1	1	reject	nosig	-1	0	TRUE	3698448	3745637	SG46211, SMG119138, SG46212, SMG121130, SMG103181, SMG104379, SMG121131, SMG121132, SMG102096, SMG119727, SMG103183, SMG104381, SMG121133, SMG102097, SMG119728, SMG103185, SMG104383, SMG108719, SMG108720, SG46002, SG46003, SMG114797, SMG114799, SMG115344, SG47369, SMG115345, SMG115347, SMG115348, SMG115349, SG50433, SMG115555, SMG115556, SG50434, SG50435, SMG115558, SMG115559, SG50436, SMG115560,…
9	105	5.19674e+06	37	-0.610285	-1	0.00652904	-0.566727	-1	0.018894	1	1	reject	nosig	-1	0	TRUE	5204177	5245173	SG45310, SG49817, SG49818, SG49820, SMG105909, SG43370, SMG107456, SMG116534, SMG107457, SMG116535, SMG107458, SMG116536, SMG107459, SMG116537, SG49407, SMG100788, SMG100790, SG49666, SMG108382, SMG108383, SG49668, SMG108384, SMG99636, SMG108385, SG49669, SGI7219, SGI7220, SGI7261, SGI7262, SGI7272, SGI7273, SGI7274, SGI7279, SGI7280, SGI7292, SGI7315, SGI7326, SGI7340, SGI7342, SGI7343, SG50293,…
9	225	1.1193e+07	53	-0.555992	-1	0.00225659	-0.478062	-1	0.0942933	1	1	reject	nosig	-1	0	TRUE	11194921	11241937	SMG117146, SMG106958, SMG117147, SMG106959, SMG103761, SMG104110, SMG117148, SMG106960, SMG103762, SMG104111, SMG117149, SMG103763, SMG104112, SMG117150, SMG103764, SMG104113, SMG120498, SMG103766, SMG120499, SMG103767, SMG104650, SMG104653, SMG104654, SMG106550, SMG106551, SMG105015, SG47853, SMG116547, SMG116549, SMG116550, SMG116551, SG47819, SMG116553, SG48507, SMG111528, SMG106529, SMG111529…
10	280	1.39421e+07	57	-0.563226	-1	2.05682e-05	-0.434796	-1	0.930356	1	1	reject	nosig	-1	0	TRUE	13944277	13991961	SG75661, SMG204169, SMG204170, SMG204171, SMG204172, SG75663, SMG204173, SMG182122, SG70540, SMG196444, SMG182197, SMG196445, SMG182198, SMG191645, SMG196446, SMG182199, SMG183794, SMG191646, SMG196447, SMG182200, SG70542, SMG181870, SMG183795, SMG191647, SMG196448, SMG182201, SMG181871, SMG183796, SMG191648, SMG196449, SMG182202, SMG181872, SMG183797, SMG191649, SMG196450, SMG182203, SMG181873, …
10	294	1.46417e+07	49	-0.546145	-1	0.00482025	-0.484847	-1	0.0223914	1	1	reject	nosig	-1	0	TRUE	14643238	14689187	SG75838, SMG201432, SMG201433, SG79879, SMG175079, SMG175081, SMG175082, SMG175083, SMG175084, SG80674, SG82461, SMG173095, SMG173096, SMG173097, SG76668, SMG178410, SMG178411, SMG193892, SMG202259, SMG193893, SMG202264, SMG190674, SMG204012, SG81762, SMG190675, SMG204013, SMG204014, SMG204015, SGI11830, SGI11831, SGI11836, SGI11837, SGI11838, SGI11839, SGI11840, SGI11843, SGI11844, SGI11847, SGI…
10	314	1.56411e+07	63	-0.500841	-1	0.00137164	-0.427746	1	0.0531101	1	1	reject	nosig	-1	0	TRUE	15647629	15688598	SG70953, SMG189053, SMG189055, SMG189056, SG77947, SMG178251, SMG193031, SMG181262, SMG178252, SMG193032, SMG181263, SMG178253, SMG193033, SMG181264, SMG178254, SG77949, SMG193034, SMG181265, SMG178255, SMG178256, SMG186485, SMG186486, SG71433, SMG178513, SMG185967, SMG185970, SG71226, SG78176, SMG185972, SMG185974, SG81270, SMG193741, SMG185037, SMG185039, SMG185574, SMG185040, SMG185578, SMG199…
10	361	1.79897e+07	26	-0.592021	-1	0.00468937	-0.531386	-1	0.0525191	1	1	reject	nosig	-1	0	TRUE	17991341	18031942	SMG184358, SG72333, SMG183698, SMG175717, SMG181482, SG75585, SMG181483, SMG181486, SMG193303, SMG179986, SMG203096, SMG179987, SMG203097, SMG203099, SMG203100, SMG197748, SMG197750, SMG197948, SG80834, SMG196162, SMG196163, SMG196166, SMG202322, SMG202324, SMG202327, SMG202328, SMG199738, SMG199739, SMG199740, SG80525, SG71804, SG79352, SG77887, SMG187590, SG79353, SG77889
10	421	2.0988e+07	45	-0.529453	-1	0.00550251	-0.54187	-1	0.00881438	1	1	reject	nosig	-1	0	TRUE	20989599	21035913	SG81913, SG75877, SMG178588, SMG178589, SMG178590, SMG178593, SG75879, SG83096, SG83098, SG78672, SG78675, SMG187307, SG73745, SMG187311, SG82976, SMG186452, SMG186162, SMG190270, SMG186164, SMG186165, SMG190272, SMG186166, SMG190273, SMG186167, SMG190274, SG82980, SMG201473, SMG201476, SMG191041, SMG194216, SG70638, SMG191042, SMG194217, SMG191044, SMG194219, SG82430, SMG194220, SMG193818, SMG18…
11	75	3.69693e+06	11	-0.60751	-1	0.00976562	-0.578125	-1	0.0419922	1	1	reject	nosig	-1	0	TRUE	3703927	3745266	SG64219, SMG161308, SG64222, SMG158805, SMG159492, SG67543, SMG162712, SMG159493, SMG162713, SMG162714, SG69998, SG69999, SG65929, SG65931, SG69539, SG69540
11	118	5.84515e+06	16	-0.567914	-1	0.0109863	-0.537053	-1	0.0213928	1	1	reject	nosig	-1	0	TRUE	5846396	5895017	SMG158396, SMG158397, SG65792, SMG158399, SMG158400, SG68680, SG68682, SMG164199, SMG164200, SMG164201, SMG167422, SMG161634, SMG167423, SG70058, SMG161637, SMG167426, SMG167427, SMG161639, SG70059
12	21	1.0033e+06	10	-0.72784	-1	0.00195312	-0.679646	-1	0.00976562	1	1	reject	nosig	-1	0	TRUE	1003304	1041817	SMG140262, SMG144034, SMG144036, SMG144038, SG56802, SMG144040, SG56803, SG60103, SMG144025, SMG146774, SG59213, SG54975
12	211	1.05179e+07	26	-0.608015	-1	0.000217468	-0.528476	-1	0.0163332	1	1	reject	nosig	-1	0	TRUE	10533026	10562794	SG59503, SMG141038, SMG137046, SMG141039, SMG140796, SMG137047, SMG141040, SMG140797, SMG137048, SMG141041, SMG140798, SG59504, SMG137049, SMG137050, SMG145727, SMG140800, SMG145728, SMG140801, SMG145729, SMG140802, SG59505, SMG145730, SMG145731, SG59506, SG57134, SG58395, SMG135145, SMG135147, SMG135148, SG58396, SMG135151, SG58397, SG58398, SMG137938, SMG137939, SMG137940
13	44	2.15085e+06	28	-0.561511	-1	0.00822467	-0.531419	-1	0.0191131	1	1	reject	nosig	-1	0	TRUE	2152477	2197434	SMG343991, SMG343995, SG134720, SG134721, SMG336675, SMG341387, SMG341388, SG136666, SG131729, SMG341389, SMG341391, SG131730, SG136667, SMG328102, SMG328105, SMG335197, SG131731, SG136668, SMG328106, SG131732, SMG343737, SMG343739, SMG330303, SMG330304, SMG330306, SMG330308, SMG330310, SG138647, SMG331135, SMG327053, SMG331136, SMG327054
13	57	2.80111e+06	18	-0.606233	-1	0.000328064	-0.501197	-1	0.108383	1	1	reject	nosig	-1	0	TRUE	2802526	2827548	SG132402, SMG334871, SMG334872, SMG334873, SMG330665, SG137894, SMG334874, SMG330666, SMG334875, SMG334876, SMG330669, SMG330671, SG137896, SG136713, SMG337993, SMG337994, SMG331958, SMG337996, SG137901, SG134864, SMG331930, SMG331931, SMG331932, SG134865, SMG331933
13	66	3.25129e+06	22	-0.561249	-1	0.00831604	-0.526261	-1	0.0461602	1	1	reject	nosig	-1	0	TRUE	3255847	3296806	SG135548, SG136837, SG134545, SG134546, SG134547, SG132756, SMG333210, SG132757, SMG333213, SMG336765, SMG336766, SG132290, SMG336767, SMNG73002, SMG340562, SMG340563, SMG341157, SMG340565, SMG340566, SG132086, SMG331765, SMG331767, SMG326884, SMG326887, SG132087, SMG331771, SMG326888, SMG326890
13	240	1.19547e+07	28	-0.54745	-1	0.00290199	-0.494459	-1	0.0595309	1	1	reject	nosig	-1	0	TRUE	11954892	12001312	SMG341568, SG138739, SG132761, SG132762, SMG344517, SMG333820, SG138575, SMG339802, SMG339804, SMG339805, SG139287, SMG341768, SMG341770, SG133395, SMG333405, SMG333406, SMG341456, SMG333407, SG133396, SMG336524, SMG341457, SMG333408, SMG336525, SMG341458, SMG333409, SMG336526, SMG336527, SMG341460, SMG336530, SG135735, SG135737, SG135738, SG135345, SG135346
13	290	1.44557e+07	63	-0.507852	-1	0.0130753	-0.524578	-1	0.0170389	1	1	reject	nosig	-1	0	TRUE	14456711	14505618	SG134317, SMG336545, SMG344424, SMG326567, SMG341873, SG134509, SMG336546, SMG344425, SMG326568, SMG341874, SMG336547, SMG344426, SMG326569, SMG341875, SMG336548, SMG344427, SMG326570, SMG341876, SMG336549, SMG344428, SMG326571, SMG341877, SMG337314, SMG337317, SMG337604, SMG336808, SMG337605, SMG336809, SMG337606, SMG336810, SMG337607, SMG336811, SMG337608, SG134512, SMG337749, SMG337750, SG1361…
14	39	1.90357e+06	45	-0.558529	-1	0.00123065	-0.485139	-1	0.0801322	1	1	reject	nosig	-1	0	TRUE	1904100	1949331	SG130650, SG130651, SMG321713, SMG321714, SMG321719, SMG314595, SMG302408, SMG314597, SMG310181, SMG302409, SMG314598, SMG310182, SMG302410, SMG314599, SMG310183, SMG302411, SG125433, SMG310184, SMG302412, SMG310185, SMG302414, SG125434, SMG310187, SMG309358, SMG309359, SG131388, SG131390, SMG297251, SMG301129, SMG321974, SMG297252, SMG301130, SG123390, SMG321975, SMG297253, SMG301131, SMG321976,…
14	73	3.60496e+06	12	-0.688144	-1	0.00488281	-0.610462	-1	0.0161133	1	1	reject	nosig	-1	0	TRUE	3605704	3639866	SMG301071, SMG309137, SMG301073, SMG309138, SMG301074, SMG309139, SG130333, SMG301075, SMG309140, SMG301077, SMG309143, SMG316645, SG128541
14	95	4.70587e+06	27	-0.623647	-1	0.00138496	-0.559612	-1	0.00821505	1	1	reject	nosig	-1	0	TRUE	4706193	4743993	SMG324901, SG127084, SMG324902, SMG324903, SG126432, SMG299496, SMG301944, SMG299498, SMG315312, SMG301945, SG126435, SMG299499, SMG315313, SMG301946, SMG299500, SMG315314, SMG301947, SG127087, SMG299501, SMG315315, SMG301948, SMG315316, SMG315317, SMG310783, SMG310785, SG123186, SG123599, SMG302199, SG123601, SMG317316, SG125190, SG125192, SG129497, SG129499
14	140	6.95772e+06	30	-0.577088	-1	4.40758e-05	-0.541535	-1	0.00761214	1	1	reject	nosig	-1	0	TRUE	6957720	7007635	SMG297588, SMG308203, SG128675, SMG297589, SMG308204, SMG297590, SMG308205, SMG299753, SMG305251, SG127981, SMG299754, SMG305252, SMG299755, SG127984, SG126628, SG126629, SMG298639, SMG297423, SMG297424, SMG297425, SMG297426, SMG297428, SMG324957, SMG324962, SMG311502, SMG311504, SMG298424, SMG311505, SMG298425, SMG311506, SMG298427, SMG298428, SG123071
14	187	9.30965e+06	28	-0.556752	-1	0.00654876	-0.484985	-1	0.0814539	1	1	reject	nosig	-1	0	TRUE	9312112	9352721	SG128213, SG128214, SG128216, SG128066, SG128070, SG127936, SMG321535, SMG321536, SG128398, SMG321537, SG127939, SMG321538, SMG321539, SMG321540, SMG321541, SMNG66297, SG124474, SMG315155, SMG315160, SMG298855, SMG308299, SMG308300, SMG317339, SMG317341, SMG308304, SMG325567, SMG317342, SMG304893, SMG311988, SMG304898, SMG301511, SG130596, SG130597, SG130598, SMG311195
15	22	1.05379e+06	13	-0.61995	-1	0.00244141	-0.562551	-1	0.0397949	1	1	reject	nosig	-1	0	TRUE	1068143	1099988	SG119417, SMG280836, SMG280839, SG119420, SMG282662, SMG282663, SG114544, SMG283955, SMG283956, SMG283957, SG114545, SG114546, SMG283243, SMG283245, SMG286590, SMG295021, SMG286596, SG117907
15	24	1.15386e+06	22	-0.584706	-1	0.00592852	-0.550091	-1	0.0634193	1	1	reject	nosig	-1	0	TRUE	1153972	1182921	SMG279842, SMG282804, SMG279843, SMG282805, SMG279844, SMG282806, SMG282808, SG116781, SMG292027, SMG292029, SMG292030, SMG292031, SMG292032, SMG292033, SG116784, SG114792, SG117258, SMG293640, SG117260, SMG280943, SMG293642, SG119328, SG113392, SMG290433, SMG290434, SG113393, SMG296298, SMG290437, SMG296301, SG113395, SMG290438, SMG296302
15	121	6.00763e+06	14	-0.56001	-1	0.00671387	-0.479271	-1	0.463135	1	1	reject	nosig	-1	0	TRUE	6019412	6022532	SMG287945, SG116691, SG116692, SMG294522, SMG282901, SMG282903, SMG294525, SMG282904, SMG294526, SMG282905, SMG294527, SMG282906, SG116694, SMG294528
15	216	1.07613e+07	14	-0.675443	-1	0.00305176	-0.627791	-1	0.0134277	1	1	reject	nosig	-1	0	TRUE	10761449	10798759	SMG296434, SG116596, SMG296436, SMG296437, SMG296438, SMG296439, SG116599, SG120404, SMG293350, SG120407, SMG293352, SMG293353, SG120408, SMG296195, SMG296196, SG117709, SG116364
15	233	1.1612e+07	25	-0.578685	-1	0.00612921	-0.55105	-1	0.0274794	1	1	reject	nosig	-1	0	TRUE	11617349	11657422	SMG280516, SMG280517, SMG280518, SMG280519, SG116877, SMG283691, SMG280521, SMG283692, SMG283694, SG116879, SMG283697, SMG284425, SG113576, SG113577, SG113578, SG120460, SG120461, SG117486, SMG279808, SMG279811, SG119915, SG120792, SMG287708, SMG287709, SG120794, SG117614, SG117616, SMG281275, SG117617, SMG281278, SMG292714, SMG292716, SG117618, SMG292718, SMG292719
15	272	1.35635e+07	59	-0.545928	-1	0.000361893	-0.515387	-1	0.0137237	1	1	reject	nosig	-1	0	TRUE	13563525	13611908	SMG291981, SMG295703, SMG291982, SMG291983, SG115199, SG115200, SMG295709, SMG279568, SMG287044, SMG278591, SMG279569, SMG287045, SMG293840, SMG278592, SMG279570, SMG286527, SMG287046, SMG293841, SMG292886, SG113808, SMG278593, SMG279571, SMG286528, SMG293842, SMG292887, SMG278594, SMG279572, SMG286529, SMG287048, SMG293843, SMG292888, SMG278595, SMG279573, SMG286530, SMG287049, SMG292889, SMG278…
16	36	1.74817e+06	19	-0.704538	-1	0.00617981	-0.627363	-1	0.0108261	1	1	reject	nosig	-1	0	TRUE	1748254	1796769	SG111963, SG111965, SG109013, SG109015, SG109016, SMG277461, SMG277463, SMG264732, SMG264738, SMG277841, SMG277842, SG111303, SMG261737, SG111304, SMG261738, SMG261739, SMG261741, SG111305, SMG261742, SMG261743, SMG264798, SG111723, SMG264799, SG111725
16	237	1.17869e+07	20	-0.497552	-1	0.00422096	-0.458291	-1	0.20245	1	1	reject	nosig	-1	0	TRUE	11786901	11836699	SG106503, SMG269358, SMG269359, SMG269360, SMG277467, SMG269361, SG110301, SMG277468, SMG269362, SMG271126, SMG267124, SMG271127, SMG267125, SMG271128, SMG267126, SMG271129, SMG267127, SMG271130, SMG267129, SMG267804, SMG271132, SMG267806, SMG267807, SMNG60746
16	256	1.27358e+07	16	-0.634966	-1	0.00762939	-0.564764	-1	0.0386353	1	1	reject	nosig	-1	0	TRUE	12736947	12782986	SG109107, SMG265961, SG109742, SMG265962, SMG276290, SMG265963, SMG265964, SMG277325, SG108079, SMG274985, SMG274986, SMG274988, SG105949, SG105951, SG109671, SMG267658, SMG267659, SMG267661, SMG272169, SMG272174
16	267	1.32852e+07	17	-0.576436	-1	0.00209045	-0.544535	-1	0.0568848	1	1	reject	nosig	-1	0	TRUE	13288385	13326391	SG106824, SMG263225, SG106825, SMG263496, SMG263227, SMG263497, SMG263228, SMG263498, SG106826, SMG263229, SMG263230, SMG267727, SMG277685, SG107011, SMG277686, SMG268443, SG110537, SG110539, SMG264320, SMG264322, SMG264324, SMG264325, SMG265164, SMG265167
16	282	1.40343e+07	62	-0.543459	-1	0.00771699	-0.495664	-1	0.00395723	1	1	reject	nosig	-1	0	TRUE	14039491	14078984	SMG268192, SMG264416, SMG270290, SG113389, SMG268193, SMG264417, SMG271844, SMG268194, SMG264418, SMG271845, SG113390, SMG270293, SMG268196, SMG271847, SMG271848, SMG271849, SMG261141, SMG264341, SMG264344, SMG264345, SMG264347, SG111179, SMG272185, SMG272186, SG108198, SMG272187, SMG272188, SMG272189, SMG272590, SMG261020, SMG261022, SMG272593, SMG261023, SMG273520, SMNG60047, SMG273521, SMNG596…
17	40	1.95457e+06	7	-0.887267	-1	0.015625	-0.859042	-1	0.015625	1	1	reject	nosig	-1	0	TRUE	1954813	1999345	SG103962, SMG258643, SG105565, SG105567, SMG246446, SMG246447, SMG255876, SG104644, SG100060
17	130	6.45597e+06	37	-0.480081	-1	0.0096163	-0.426431	1	0.117482	1	1	reject	nosig	-1	0	TRUE	6456294	6505156	SMG248717, SG101772, SMG248718, SMG248720, SMG248721, SMG255073, SG101773, SMG255075, SMG255077, SMG255078, SG101774, SMG253637, SMG257094, SMG257095, SMG257096, SMG257097, SMG253683, SG105462, SMG259797, SMG259798, SMG259296, SMG248296, SMG256655, SMG241130, SMG241131, SG100389, SMG252602, SMG241132, SMG252603, SMG241133, SMG252604, SMG241134, SG100390, SMG252605, SMG241135, SMG252606, SMG252607…
17	222	1.10574e+07	20	-0.566002	-1	0.0153122	-0.545126	-1	0.0192337	1	1	reject	nosig	-1	0	TRUE	11066576	11105349	SG100155, SG98686, SMG243511, SMG257781, SMG257782, SMG243513, SMG257784, SMG251139, SMG251140, SMG251141, SMG251144, SMG249238, SMG241514, SMG253196, SMG241515, SMG253197, SMG249240, SMG241516, SMG253198, SMG249241, SG104670, SG99793
17	251	1.25078e+07	48	-0.520517	-1	0.000104434	-0.460934	-1	0.0858536	1	1	reject	nosig	-1	0	TRUE	12510869	12554481	SG104258, SMG247540, SMG259328, SMG247541, SG104259, SMG259329, SMG247542, SMG259330, SMG247543, SMG259331, SMG247544, SMG259332, SMG247545, SMG248408, SMG259333, SMG247546, SMG248409, SMG259334, SMG248410, SG104260, SMG248411, SMG248412, SG101002, SG104175, SG101005, SG104176, SG103224, SG103225, SG103226, SG103228, SG103337, SMG244652, SMG244653, SMG244654, SG103338, SMG244655, SMG249545, SMG24…
18	30	1.47301e+06	44	-0.541338	-1	0.000898782	-0.486167	-1	0.0109069	1	1	reject	nosig	-1	0	TRUE	1474275	1521658	SG93546, SG95642, SG95643, SG95644, SMG239808, SMG239810, SMG229640, SG93185, SMG239811, SMG229641, SMG239812, SMG237023, SG93187, SMG237026, SMG227085, SMG239523, SG93661, SMG240563, SMG240564, SMG240565, SMG230167, SMG240566, SMG227363, SMG230168, SG93662, SMG240567, SMG227364, SMG227365, SMG227366, SMG235762, SMG230171, SMG230172, SMG235768, SMG231123, SG93664, SMG230324, SG94539, SMG230327, S…
18	33	1.62294e+06	46	-0.571265	-1	9.20673e-05	-0.502409	-1	0.0227247	1	1	reject	nosig	-1	0	TRUE	1626355	1672089	SG93309, SG93312, SMG235269, SMG235270, SMG228828, SMG235271, SG92112, SMG228829, SMG240265, SMG235272, SMG233232, SMG228830, SMG240266, SMG235273, SMG233233, SMG228831, SMG240267, SMG235274, SMG233234, SMG228832, SMG240268, SMG235275, SMG233235, SMG228833, SMG240269, SMG240301, SMG233236, SMG228834, SMG240302, SMG233237, SG92113, SMG240271, SMG240303, SMG233238, SMG240304, SMG233841, SMG240305, …
18	202	1.00686e+07	56	-0.528294	-1	0.00684951	-0.491965	-1	0.0488457	1	1	reject	nosig	-1	0	TRUE	10069631	10117085	SMG229969, SMG229971, SMG229972, SMG229973, SMG229974, SMG229975, SMG239814, SG97220, SMG239818, SMG230676, SMG229092, SMG230677, SMG230678, SMG229094, SMG233886, SMG233888, SMG228183, SMG228184, SMG228185, SMG239712, SG93949, SG93950, SMG232075, SG95045, SMG228256, SMG232076, SMG228258, SMG232078, SMG227866, SMG227869, SMG227870, SMG227871, SG95048, SG94054, SG94055, SMG237072, SMG237073, SMG237…
18	237	1.18177e+07	23	-0.599021	-1	0.000551701	-0.524657	-1	0.0195572	1	1	reject	nosig	-1	0	TRUE	11822171	11867630	SMG227763, SMG227764, SMG227766, SG97296, SG94935, SMG237972, SMG237976, SG97791, SMG228446, SMG228538, SMG228447, SMG228539, SMG228448, SMG225083, SMG225084, SMG228541, SMG228450, SMG225085, SMG228542, SMG228451, SMG225086, SMG228543, SMG228452, SMG225087, SG92824, SMG228815, SMG228816, SMG228817
18	254	1.26673e+07	41	-0.529184	-1	0.000201791	-0.493784	-1	0.0615666	1	1	reject	nosig	-1	0	TRUE	12668148	12716056	SG96052, SG96054, SMG230877, SMG230878, SMG230880, SMG230881, SMG230402, SMG230403, SG95527, SMG230404, SMG240476, SMG230405, SMG240477, SMG230406, SMG240478, SG95528, SMG230407, SMG240479, SMG230408, SMG240480, SMG224283, SMG224284, SMG224287, SMG225849, SMG225850, SG92180, SMG231094, SMG231095, SG92183, SG91535, SMG240618, SMG240619, SMG240620, SMG235348, SG91536, SMG235349, SMG240622, SMG23535…
18	263	1.3117e+07	43	-0.525349	-1	0.00315448	-0.49257	-1	0.136984	1	1	reject	nosig	-1	0	TRUE	13125824	13166813	SG98300, SG93808, SMG229818, SMG232851, SMG225202, SMG232854, SMG232855, SMG235757, SMG235758, SG97664, SMG235760, SMG239604, SMG239605, SMG239610, SMG228623, SMG228624, SG94081, SMG228627, SMG238486, SG93288, SMG239919, SG93290, SG92327, SG93291, SMG236984, SG92329, SMG232536, SG97213, SG91916, SMG225657, SMG227285, SMG224165, SMG225658, SMG227286, SMG224166, SMG225659, SMG227287, SMG224167, SMG…
18	298	1.48661e+07	108	-0.535887	-1	5.74617e-05	-0.464669	-1	0.315459	1	1	reject	nosig	-1	0	TRUE	14868281	14914332	SMG228410, SMG233168, SMG223496, SMG228413, SG95866, SMG233169, SMG223497, SMG234696, SMG228414, SMG233798, SMG233170, SMG223498, SMG234697, SMG228415, SMG227921, SMG233799, SMG233171, SMG223499, SMG234698, SMG228416, SMG227922, SMG233800, SMG233172, SMG223500, SMG235860, SMG234699, SMG228417, SG95867, SMG234914, SMG227923, SMG233801, SMG233173, SMG223501, SMG235861, SMG234700, SMG234915, SMG2279…
19	103	5.10271e+06	34	-0.532915	-1	0.00614141	-0.502513	-1	0.0327721	1	1	reject	nosig	-1	0	TRUE	5103219	5149211	SG89262, SMG205632, SMG211402, SMG205633, SMG211403, SG89264, SMG205634, SMG205635, SMG211405, SMG205636, SMG211406, SG89266, SMG211172, SMG211272, SMG215734, SMG215736, SMG207558, SMG207559, SMG207561, SG85613, SMG213563, SMG213564, SMG213565, SG90182, SMG214470, SG90183, SMG216732, SMG214472, SMG216733, SG83880, SMG214473, SG90184, SMG216734, SMG214474, SMG216736, SMG216738, SG84855, SMG220138,…
19	218	1.08558e+07	109	-0.504977	-1	8.92381e-05	-0.401405	1	0.0268964	1	1	reject	nosig	-1	0	TRUE	10862714	10898928	SGI15840, SGI15841, SGI15842, SGI15843, SG84768, SGI15846, SGI15847, SGI15848, SGI15849, SGI15850, SGI15851, SGI15852, SGI15853, SGI15854, SGI15855, SGI15856, SGI15857, SGI15858, SGI15859, SGI15860, SGI15861, SGI15862, SG84769, SGI15863, SGI15864, SGI15866, SGI15867, SGI15868, SGI15873, SGI15874, SGI15875, SGI15880, SGI15881, SGI15882, SGI15883, SGI15884, SGI15885, SGI15886, SMG215499, SMG218610,…
19	241	1.20064e+07	42	-0.57446	-1	0.000448979	-0.499677	-1	0.182859	1	1	reject	nosig	-1	0	TRUE	12009203	12056323	SMG218219, SMG206075, SG84087, SMG218671, SMG218220, SMG206076, SMG218672, SMG218221, SMG206077, SMG218673, SMG218222, SMG206078, SG84088, SMG218674, SMG218223, SMG206079, SMG218675, SMG218224, SMG206080, SG84090, SG86431, SMG211029, SMG211030, SMG222600, SMG211032, SMG222601, SMG211340, SMG211341, SG85029, SG85032, SMG218819, SMG218820, SMG205380, SMG205382, SMG205386, SMG221060, SMG217765, SG90…
19	282	1.40575e+07	16	-0.658381	-1	0.00131226	-0.632645	-1	0.0213928	1	1	reject	nosig	-1	0	TRUE	14058092	14091237	SG88337, SG88339, SG86979, SG86980, SMG220094, SMG220097, SMG220098, SMG205190, SG86982, SMG205194, SMG209450, SMG209453, SG86983, SMG211579, SMG209454, SG88736, SMG214159, SG83791
1	17	812617	17	-0.711178	-1	0.00209045	-0.732084	-1	7.62939e-05	1	1	reject	reject	-1	-1	FALSE	827351	859581	SG202988, SMG524312, SMG524315, SMG500873, SMG524316, SMG500876, SMG500879, SG197910, SG210597, SG197912, SG197913, SG216371, SMG491709, SG216374, SMG491712, SMG491715, SG213721, SG213724, SG207432, SG207433
1	21	1.01261e+06	11	-0.634867	-1	0.00683594	-0.662845	-1	0.00683594	1	1	reject	reject	-1	-1	FALSE	1024032	1051787	SG199169, SG200106, SG199170, SG200107, SG216345, SMG490267, SG192913, SMG487053, SMG487054, SMG494925, SMG494927, SMG494928, SMG494929, SMG525745
1	32	1.56261e+06	39	-0.552527	-1	0.0106433	-0.578133	-1	3.00757e-05	1	1	reject	reject	-1	-1	FALSE	1563010	1606738	SMG501172, SG215630, SG206220, SMG485424, SMG513601, SG201838, SG215512, SG206272, SMG507790, SMG507791, SG206273, SMG507792, SMG507793, SMG507794, SG206274, SMG507795, SMG477055, SMG506503, SMG477058, SMG477059, SMG539743, SG194952, SMG506506, SMG477061, SMG539745, SMG506507, SMG539746, SMG506508, SMG539747, SG194953, SMG506509, SMG526067, SMG482443, SMG526068, SMG482444, SMG526069, SMG482445, S…
1	36	1.7626e+06	22	-0.649819	-1	0.000809193	-0.592033	-1	0.00527573	1	1	reject	reject	-1	-1	FALSE	1762806	1799462	SMG519068, SMG519069, SMG519070, SMG519071, SG202250, SMG490596, SMG490602, SG198561, SMG488319, SMG488321, SMG488322, SMG497709, SMG488323, SMG497710, SMG497711, SMG497712, SG198564, SMG497713, SG198565, SMG510020, SMG521208, SMG536719, SMG515842, SMG515846, SMG495377, SG205015, SMG498962
1	40	1.9626e+06	20	-0.55078	-1	0.00143242	-0.494401	-1	0.00422096	1	1	reject	reject	-1	-1	FALSE	1965581	1976361	SG211594, SMG479883, SMG536084, SMG479884, SMG530573, SMG484587, SG198377, SMG536085, SMG479885, SMG530574, SMG484588, SMG536086, SMG479886, SMG530575, SMG484589, SMG536087, SMG479887, SMG530576, SMG484590, SMG536088, SMG479888, SG198378, SMG530577, SMG484591, SMG530578
1	56	2.76259e+06	42	-0.614412	-1	5.33881e-05	-0.625572	-1	8.74419e-06	1	1	reject	reject	-1	-1	FALSE	2766199	2811755	SMG499618, SMG499619, SMG499620, SMG499621, SG197186, SMG526274, SG197188, SMG493647, SMG526278, SMG493649, SMG526279, SMG493650, SG197915, SG197916, SG197917, SMG508361, SG197918, SMG508362, SMG508363, SMG508364, SMG508367, SMG491435, SMG477976, SMG491437, SMG491438, SMG477979, SG196457, SG196459, SG203174, SG199328, SMG508844, SMG508846, SMG508847, SG199329, SMG508848, SMG534489, SMG508849, SMG…
1	101	5.01255e+06	51	-0.555435	-1	0.000727143	-0.530273	-1	0.00457578	1	1	reject	reject	-1	-1	FALSE	5014916	5057382	SMG513258, SMG513260, SG196511, SMG513263, SMG484045, SMG484046, SMG484047, SG196514, SMG484048, SMG484049, SMNG99151, SG217268, SG199387, SMG489004, SMG489005, SMG489006, SG208762, SG208764, SG208765, SMG509035, SMG526162, SMG478047, SMG509036, SMG526163, SMG478048, SMG509037, SMG526164, SMG478049, SMG526165, SMG526166, SMNG106229, SMG490895, SMG526611, SMG487151, SMG515196, SMG526612, SMG487152…
1	124	6.16253e+06	13	-0.657414	-1	0.00341797	-0.707059	-1	0.0012207	1	1	reject	reject	-1	-1	FALSE	6170692	6190866	SMG481179, SMG480801, SMG480803, SG205977, SMG509471, SMG509475, SMG505180, SG214708, SG214709, SMG482304, SMG482307, SMG482308, SG212202, SMG504481, SG212203, SMG504485, SMG477920, SMG483403, SMG497173, SMG497175
1	125	6.21253e+06	31	-0.667095	-1	4.61936e-06	-0.643699	-1	1.35247e-05	1	1	reject	reject	-1	-1	FALSE	6216385	6262133	SMG518991, SMG518993, SG211897, SMG509436, SMG509438, SG217004, SMG518996, SMG509440, SG207329, SMG494016, SMG494017, SG207330, SMG498048, SMG494018, SMG498049, SMG494019, SMG498050, SMG494020, SMG494021, SMG498052, SMG498053, SG207332, SG193881, SMNG106968, SG206242, SMG481434, SMG502979, SMG481435, SMG502980, SG214483, SMG481436, SMG502981, SMG481437, SMG502982, SG214484, SMNG96583, SMG495385, …
1	136	6.76252e+06	34	-0.598306	-1	0.00579912	-0.626818	-1	0.000398492	1	1	reject	reject	-1	-1	FALSE	6762616	6811066	SMG531167, SMG531168, SG214261, SMG531169, SMG516653, SG214262, SMG516654, SMG516655, SMG516656, SG214263, SG209721, SMG492179, SMG522924, SMG522925, SMG491387, SMG491391, SG212505, SMG493249, SMG493252, SG212507, SMG516649, SG208688, SG214712, SMG534206, SG214714, SMG494425, SG194616, SMG479651, SMG479652, SMG479653, SMG479654, SMG511418, SMG511419, SMG511420, SMG511421, SMG511423, SMG511424
1	145	7.21251e+06	28	-0.556344	-1	0.00316053	-0.528707	-1	0.00477815	1	1	reject	reject	-1	-1	FALSE	7213846	7259346	SG193552, SMG534572, SMG487535, SMG515234, SMG515236, SMG483616, SG207977, SMG499904, SMG499910, SG209246, SMG535473, SMG535541, SMG535474, SMG535542, SMG535478, SMG535480, SMG481418, SG208211, SMG481420, SMG481422, SMG481423, SMG481424, SMG489144, SMG489145, SMG489147, SMG489148, SG197058, SMG535978, SMG535979, SMG535981, SMG535982, SG209622, SG217280, SG213455
1	153	7.61251e+06	46	-0.541943	-1	0.000102349	-0.544063	-1	2.54594e-05	1	1	reject	reject	-1	-1	FALSE	7614088	7661637	SG211909, SMG501122, SMG498393, SMG510882, SMG498394, SMG510883, SMG498397, SG201759, SMG498398, SMG510887, SG216283, SMG494212, SMG528062, SMG508375, SMG528063, SMG508378, SMG508379, SMG528067, SMG528068, SG216286, SMG511289, SG197604, SMG513223, SMG497565, SMG497568, SMG497570, SMG497571, SG194735, SMG508326, SMG508330, SMG510797, SMG508332, SMG510799, SMG510800, SMG510801, SMG506963, SMG491637…
1	191	9.51248e+06	32	-0.673733	-1	7.40401e-05	-0.651328	-1	0.000256401	1	1	reject	reject	-1	-1	FALSE	9514481	9562101	SMG492622, SMG503018, SMG492625, SMG503019, SMG503022, SMG503023, SG203623, SMG503024, SG203625, SMG482411, SMG482413, SMG482414, SMG538955, SMG538957, SG200863, SG200865, SG200866, SMG505446, SG203282, SMG528665, SMG477341, SMG528668, SMG503198, SMG477343, SMG503199, SMG477344, SMG537524, SMG501346, SMG537526, SMNG95578, SG204967, SG204968, SMG490962, SMG490963, SG212735, SG212736, SMG529690
1	195	9.71247e+06	35	-0.605204	-1	0.000283359	-0.591866	-1	0.000177404	1	1	reject	reject	-1	-1	FALSE	9716071	9760015	SMG479601, SMG479602, SG197013, SG197014, SG196980, SMG486729, SMG486730, SG196983, SMG486731, SMG486732, SMG486733, SMG486734, SMG504338, SMG510740, SG217730, SMG510745, SG204974, SMNG103434, SG211467, SG211470, SMG476717, SG197313, SG197314, SG215398, SG215399, SG213295, SG203918, SMG486234, SMG530162, SMG521172, SMG486235, SMG530163, SMG521173, SMG486236, SMG530164, SMG521174, SG203920, SMG486…
1	196	9.76247e+06	41	-0.566582	-1	0.0013202	-0.551536	-1	0.00107643	1	1	reject	reject	-1	-1	FALSE	9769673	9812427	SMG531658, SMG532497, SMG531661, SMG507721, SMG532498, SMG531662, SMG507722, SMG488472, SMG488473, SG199422, SMG488476, SMG503821, SMG488478, SMG511372, SMG536400, SMG536402, SMG526359, SMG526360, SMG536404, SMG527570, SMG526361, SMG527571, SMG526362, SMG536406, SMG527572, SMG526364, SMG527574, SMG526365, SMG527576, SG201700, SG211176, SG211178, SG202458, SMG526620, SMG526621, SG213913, SMG508735…
1	199	9.91247e+06	14	-0.802688	-1	0.000244141	-0.732557	-1	0.000244141	1	1	reject	reject	-1	-1	FALSE	9913905	9961212	SG198867, SMG499366, SG198241, SMG476905, SMG476906, SMG476908, SG198455, SMG525699, SG216169, SG216170, SG199379, SMG523733, SMG490297, SMG490299, SG199380, SMG490301, SG193807
1	211	1.05125e+07	25	-0.626621	-1	0.00202513	-0.568353	-1	0.00737095	1	1	reject	reject	-1	-1	FALSE	10518763	10550629	SMG502182, SMG502183, SMG502184, SMG502186, SMG491163, SMG497099, SMG497100, SMG491165, SMG491166, SG200385, SG200386, SG200387, SG200388, SG201681, SG201683, SMG509696, SMG484628, SG201684, SMG533384, SMG509697, SMG484629, SMG533385, SMG484630, SMG484632, SMG484634, SG196290, SG196293, SMG509457, SMG509458, SMG484399, SMG492103, SMG492104, SMG492105
1	222	1.10625e+07	29	-0.629842	-1	0.000241976	-0.636241	-1	2.11485e-05	1	1	reject	reject	-1	-1	FALSE	11063398	11108000	SG193471, SMG498418, SG193953, SMG498420, SG206217, SMG534893, SG199560, SG199561, SG201663, SMG490691, SMG490692, SMG490693, SMG497595, SMG497596, SMG490065, SMG490066, SMG497598, SMG497599, SMG477070, SMG477073, SMG495494, SMG495495, SMG495498, SMG516245, SMG486194, SMG486195, SG205702, SMG486196, SMG516248, SMG487777, SMG486561, SMG529327, SG196141
1	230	1.14624e+07	38	-0.59934	-1	0.00183254	-0.567977	-1	0.00204487	1	1	reject	reject	-1	-1	FALSE	11462793	11512326	SG206581, SMG478577, SMG486534, SMG486535, SMG516085, SMG516086, SMG516088, SMG516089, SMG516090, SMG484862, SMG484864, SMG530412, SMG530413, SMG503763, SMG491230, SMG491231, SG194229, SMG504858, SMG537866, SMG504859, SMG504860, SMG537868, SMG537869, SMG504862, SG198334, SMG536347, SMG536349, SMG538902, SMG538904, SMG538906, SMG480095, SMG480680, SMG480681, SMG480098, SMG537568, SMG480683, SMG480…
1	271	1.35124e+07	33	-0.679937	-1	4.04892e-07	-0.646354	-1	1.49012e-07	1	1	reject	reject	-1	-1	FALSE	13513214	13543518	SG207374, SMG498707, SMG498708, SMG498711, SMG527752, SMG524135, SMG524136, SMG500071, SG209952, SG209953, SG209954, SMG520971, SMG530345, SG201106, SMG520972, SMG527391, SMG530346, SMG520973, SMG534268, SMG527393, SMG534269, SMG520975, SMG527394, SMG534270, SMG530349, SMG520976, SMG527395, SMG534271, SMG530350, SG201107, SMG527396, SMG534272, SMG527397, SMG534273, SMG518390, SMG534274, SMG518391…
1	272	1.35624e+07	32	-0.649366	-1	0.00017778	-0.583944	-1	0.00386559	1	1	reject	reject	-1	-1	FALSE	13567177	13599272	SMNG106069, SMG502664, SMG502666, SMG502667, SMG502668, SG210398, SMG506152, SMG506155, SG210400, SMG507776, SMG507778, SG210401, SMG507779, SMG507780, SMG507781, SMG507782, SMG501685, SG199575, SMG501686, SMG501687, SMG501688, SMG497289, SMG497290, SMG497294, SMG534816, SMG534817, SG217501, SMG534818, SMG534819, SMG534820, SMG487692, SG217502, SMG487693, SMG487696, SG217503
1	273	1.36124e+07	21	-0.640348	-1	0.00117588	-0.584607	-1	0.0055418	1	1	reject	reject	-1	-1	FALSE	13613230	13660908	SMG487562, SMG487564, SG193872, SMG487565, SMG487566, SG215252, SMG494565, SMG494566, SMG494567, SG215254, SMG494569, SMG494570, SMG479211, SMG523418, SMG515216, SMG479212, SMG523419, SMG515217, SMG479213, SMG515218, SMG523421, SMG515219, SMG479215, SMG515220, SMG479216, SG196947, SG196948
1	370	1.84623e+07	10	-0.762927	-1	0.00195312	-0.780186	-1	0.00195312	1	1	reject	reject	-1	-1	FALSE	18470602	18480900	SG197348, SG194472, SMG493566, SMG477280, SMG493567, SMG477281, SG194475, SMG493568, SMG477282, SMG493569, SMG477283, SMNG105156
1	470	2.34623e+07	44	-0.646495	-1	4.22033e-07	-0.628358	-1	1.15234e-08	1	1	reject	reject	-1	-1	FALSE	23462732	23511772	SMG492872, SMG492873, SMG492876, SG209976, SMG502933, SMG530619, SMG502937, SMG530620, SMG502938, SMG502939, SMG530623, SG205046, SMG507634, SMG507635, SG210469, SG210470, SMG506982, SMG506984, SG210471, SG198751, SMG529617, SMG520890, SMG478667, SG216885, SMG520891, SMG478668, SMG478670, SMG478671, SMG497913, SMG497915, SG206266, SMG517981, SMG517982, SMG533505, SMG481903, SG206267, SMG538060, S…
1	471	2.35123e+07	37	-0.567725	-1	0.000151531	-0.507487	-1	0.00507448	1	1	reject	reject	-1	-1	FALSE	23512771	23562145	SMG488545, SG197646, SMG528464, SMG528468, SMG500335, SMG500336, SMG500337, SG195353, SMG528312, SG211242, SG207121, SG205369, SG205370, SG212070, SG205371, SG212071, SG205372, SMNG97330, SMNG96368, SGI33085, SGI33086, SG216963, SGI33087, SGI33088, SGI33089, SGI33092, SGI33097, SGI33098, SGI33099, SGI33100, SGI33104, SGI33105, SGI33106, SGI33107, SGI33108, SGI33110, SGI33111, SGI33112, SGI33115, …
1	493	2.46122e+07	18	-0.619592	-1	0.000106812	-0.565753	-1	0.00280762	1	1	reject	reject	-1	-1	FALSE	24612472	24642702	SMG523167, SMG535462, SG210875, SMG535463, SMG535464, SMG535465, SG210876, SG210877, SG195169, SG208948, SMG477521, SMG492737, SMG492738, SMG488339, SMG530476, SMG488341, SMG530478, SMG488344, SMG518434, SMG518435, SMG518436, SMG518437, SMG518438, SG201544
1	509	2.54122e+07	16	-0.652813	-1	0.00762939	-0.624858	-1	0.00762939	1	1	reject	reject	-1	-1	FALSE	25413417	25452841	SG209047, SMG479035, SMNG103761, SG204320, SMG531535, SG204321, SMG482547, SMG482549, SMG531365, SMG482553, SMG531366, SMG531367, SG202584, SMG505280, SMG505281, SMG536382, SMG505282, SG217246, SG212924, SG212927, SMG488826, SMG488827
1	535	2.67122e+07	51	-0.545191	-1	0.00954854	-0.526935	-1	0.00166201	1	1	reject	reject	-1	-1	FALSE	26712536	26761863	SMG481938, SMG481942, SMG529142, SMG481943, SMG529143, SMG522995, SMG481944, SMG529144, SMG522996, SMG531787, SMG529145, SMG522997, SMG531788, SMG529146, SMG531789, SMG529147, SMG529148, SMG531791, SMG531793, SG195407, SMG489300, SMG489301, SMG505453, SMG538322, SMG489302, SG193288, SMG490193, SG193051, SG203132, SG206280, SG193053, SG203134, SMG486381, SG203135, SG206284, SMG486385, SG203136, SG…
1	623	3.11121e+07	31	-0.548763	-1	0.00200036	-0.571324	-1	0.0015878	1	1	reject	reject	-1	-1	FALSE	31114392	31162032	SG211282, SMG528575, SMG528576, SMG528577, SG211284, SMG528578, SMG528579, SMG528581, SMG525291, SMG525292, SMG525293, SMG525294, SMG525295, SMG493974, SG195720, SG195721, SG195722, SMG514203, SMG514204, SMG514205, SMG514209, SMG515333, SG207779, SMG515338, SG194771, SG207782, SG209541, SG209543, SG209544, SMG486261, SMG513616, SG196211, SMG486262, SMG513619, SMG486265, SMG510393, SMG510398, SG19…
1	653	3.26121e+07	13	-0.685475	-1	0.00805664	-0.645073	-1	0.0012207	1	1	reject	reject	-1	-1	FALSE	32619918	32655600	SMG491506, SMG491508, SMG491510, SMG491511, SG212863, SG211223, SMG512873, SMG512874, SMG512875, SMG534496, SG209451, SMG509125, SMG534498, SMG509126, SMG509127, SG209452, SMG509129, SG209453
1	766	3.8262e+07	30	-0.637373	-1	7.05682e-05	-0.604948	-1	0.000169897	1	1	reject	reject	-1	-1	FALSE	38269315	38311974	SG205783, SMG514606, SMG514607, SG195905, SMG527249, SMG527250, SMG514610, SMG486147, SMG486148, SG195906, SMG527253, SG195907, SMG486153, SG195908, SG206135, SG206137, SMG508660, SG214897, SMG501408, SMG501409, SG212048, SG212049, SMG504441, SMG504442, SMG504444, SMG504445, SG212051, SG195445, SMG484073, SMG484074, SMG528819, SG195446, SMG484075, SMG528820, SMG489236, SMG484076, SMG528821, SMG48…
1	771	3.8512e+07	24	-0.672114	-1	0.000205159	-0.606964	-1	0.000846267	1	1	reject	reject	-1	-1	FALSE	38518640	38558339	SG204397, SG194299, SG216803, SG216805, SG196071, SG196072, SMG506802, SG203190, SMG513157, SMG513160, SG212032, SMG493488, SMG493489, SMG493490, SMG493491, SMG499521, SMG505974, SG214885, SMG505978, SG214886, SMG478597, SMG509178, SMG509179, SMG478599, SMG509180, SMG478600, SMG509181, SMG478601, SMG509182
1	855	4.27119e+07	26	-0.589129	-1	0.0110453	-0.589285	-1	0.00668919	1	1	reject	reject	-1	-1	FALSE	42713622	42761332	SG195825, SG195826, SMG502572, SMG502573, SG195827, SMG502574, SMG502575, SMG502576, SG195828, SMG533753, SMG533754, SMG479940, SMG481826, SMG479941, SMG481827, SMG493951, SMG481828, SMG493952, SMG479943, SMG493953, SG198441, SMG479944, SMG493954, SMG479945, SMG481831, SMG493958, SG198443, SMG504470, SMG491099, SG210808, SMG529571, SMG529572
1	894	4.46619e+07	25	-0.626226	-1	0.00115484	-0.665662	-1	1.23382e-05	1	1	reject	reject	-1	-1	FALSE	44670394	44711728	SG204557, SMG522947, SG206602, SG194528, SMG515636, SMG483808, SMG483810, SMG515640, SMG483811, SMG515641, SG212633, SG212635, SG212636, SMG479596, SMG515850, SMG515851, SMG515852, SG198152, SMG498980, SMG512332, SMG498981, SMG512334, SMG498983, SMG512336, SMG512337, SG196033, SG203323, SMG486721, SMG486724, SMG486725, SMG486726
1	897	4.48119e+07	38	-0.648699	-1	1.69627e-06	-0.527607	-1	0.000341127	1	1	reject	reject	-1	-1	FALSE	44819640	44861338	SMG512009, SG201377, SMG529266, SMG529267, SG193658, SG200175, SMNG101696, SMG516760, SMG504312, SMG514319, SMG509511, SG215553, SG213697, SG211733, SG203359, SMG516761, SMG504313, SMG514320, SMG509512, SMG516762, SMG504314, SMG514321, SMG509513, SMG480700, SMG516763, SG209742, SMG504315, SMG508284, SMG509514, SMG480701, SMG516764, SMG504316, SMG508285, SMG509515, SG215554, SMG516765, SG211734, S…
1	950	4.74619e+07	20	-0.70607	-1	0.000850677	-0.707094	-1	0.000394821	1	1	reject	reject	-1	-1	FALSE	47467998	47510308	SMG533734, SMG535584, SMG535585, SMG487518, SMG487522, SG209470, SMG513186, SG197610, SMG513187, SMG492928, SMG527934, SMG513189, SMG492929, SMG527935, SMG513190, SMG492930, SMG513192, SMG527938, SMG492933, SMG527939, SG207761, SG206377, SG206378, SG216274, SG216275
2	8	353716	46	-0.646354	-1	1.67673e-05	-0.645378	-1	5.09543e-07	1	1	reject	reject	-1	-1	FALSE	354333	399914	SG147713, SMG357412, SMG357415, SG152872, SMG356067, SMG383764, SMG377222, SMG378846, SMG356068, SMG383765, SMG377223, SMG378847, SMG383766, SMG377224, SMG378848, SG152873, SMG356070, SMG383767, SMG377225, SMG356071, SMG377226, SMG373268, SMG373270, SMG350474, SMG350477, SMG350478, SG153645, SG142300, SMG356882, SMG356883, SMG356884, SG142301, SMG375146, SMG375150, SG142303, SMG369625, SMG361596,…
2	15	703852	32	-0.746529	-1	6.90576e-07	-0.69549	-1	9.63919e-08	1	1	reject	reject	-1	-1	FALSE	706454	753582	SG152218, SG143704, SG142967, SMG382403, SMG382405, SG145172, SG145176, SG149014, SMG381032, SMG381038, SMG366663, SMG366665, SMG366666, SMG366667, SG147497, SG147498, SMG353135, SMG353137, SG150260, SMG370933, SMG377852, SMG370934, SMG377853, SMG370935, SMG377854, SMG370936, SMG381810, SG148657, SMG377855, SMG378928, SMG377856, SMG378929, SMG381812, SMG377857, SMG378930, SMG381813, SMG378931, SM…
2	24	1.15403e+06	70	-0.625444	-1	4.14581e-07	-0.602845	-1	3.19661e-08	1	1	reject	reject	-1	-1	FALSE	1159996	1202504	SMNG77838, SMG359687, SG154758, SG149392, SGI22967, SGI22968, SGI22971, SGI22972, SGI22973, SGI22974, SGI22975, SGI22976, SGI22978, SGI22979, SGI22980, SGI22987, SMG365577, SGI22988, SGI22992, SMG365578, SGI22993, SGI22994, SGI22995, SGI22997, SMG365579, SGI22998, SG149393, SGI22999, SGI23000, SGI23018, SGI23019, SGI23020, SGI23021, SGI23026, SMG352836, SGI23028, SG149394, SGI23031, SGI23034, SGI…
2	38	1.8543e+06	34	-0.602888	-1	0.000840397	-0.608669	-1	0.000247524	1	1	reject	reject	-1	-1	FALSE	1859688	1902806	SMG355793, SG147310, SG147311, SMG354521, SMG363081, SG147312, SMG354522, SMG363082, SMG350560, SMG354527, SMG350561, SG148118, SMG374778, SMG374779, SG143787, SMG374782, SMG368914, SMG368915, SG143789, SMG368917, SMG379635, SMG359546, SG143790, SMG379637, SMG359548, SMG379638, SMG379639, SG143791, SMG379640, SMG355016, SMG355017, SG154575, SMG355019, SMG364150, SG154576, SMG355020, SMG364151, SM…
2	39	1.90432e+06	64	-0.616262	-1	9.11538e-06	-0.590198	-1	2.33851e-05	1	1	reject	reject	-1	-1	FALSE	1905047	1954118	SMG363822, SMG373812, SMG373814, SMG363825, SMG373815, SMG363826, SG153705, SMG373816, SG153706, SG153707, SMG354788, SMG349913, SMG354790, SMG382410, SMG349914, SMG354791, SMG382411, SMG349915, SMG354792, SMG382412, SMG349916, SMG354793, SMG382413, SMG349917, SMG354794, SMG382414, SG142231, SG153302, SG153303, SMG359024, SG153305, SMG359025, SMG383958, SG152908, SMG383959, SMG367086, SG152909, S…
2	40	1.95434e+06	54	-0.584005	-1	0.000173997	-0.609167	-1	2.69796e-06	1	1	reject	reject	-1	-1	FALSE	1954896	2003497	SG154715, SG154717, SMG362746, SG143032, SMG362747, SG141571, SG143033, SMG362749, SG141572, SMG373097, SMG373098, SMG373101, SMG373102, SMG373103, SG144623, SMG364063, SMG372998, SMG358000, SMG369011, SMG373000, SMG358002, SMG369013, SG144624, SMG373001, SMG358003, SMG369014, SMG373002, SMG358004, SMG369015, SMG373003, SMG358005, SMG369016, SG142671, SG142673, SMG379079, SG148504, SMG351868, SMG…
2	42	2.05438e+06	20	-0.590298	-1	0.00198555	-0.619089	-1	0.000322342	1	1	reject	reject	-1	-1	FALSE	2057984	2099354	SG143643, SMG377618, SMG377620, SMG377621, SMG377622, SMG358127, SG148487, SMG349701, SMG349702, SG148489, SMG349706, SMG381794, SG146469, SMG355529, SG146470, SMG355530, SMG355531, SMG355534, SG146471, SG146472, SMG352645, SMG352648, SG147543, SMG364396
2	50	2.45453e+06	25	-0.586341	-1	0.000249803	-0.550982	-1	0.000249803	1	1	reject	reject	-1	-1	FALSE	2456078	2504512	SG145408, SMG368959, SMG375437, SMG375438, SMG375440, SMG375441, SMG375442, SG145410, SG148283, SG148284, SMG369679, SMG381015, SMG370131, SMG370132, SG142080, SMG370134, SG142081, SMG353202, SMG362393, SMG362394, SMG362395, SMG362396, SMG372278, SMG372281, SMG372282, SMG364012, SMG372283, SMG351123, SMG351124, SMG351126, SMG351128, SG149644, SG146719, SG143478, SMG368072
2	51	2.50455e+06	28	-0.778473	-1	0.000381403	-0.731139	-1	0.000381403	1	1	reject	reject	-1	-1	FALSE	2504792	2554322	SMG368074, SG153256, SMG368075, SG153258, SMG358203, SMG358204, SMG358205, SMG358206, SG153259, SG142176, SMG374326, SMG374327, SG143136, SMG384247, SG146435, SMG384248, SMG368865, SMG368866, SMG377697, SMG380230, SG154292, SMG377329, SMG377330, SG144034, SMG352418, SG154651, SMG350647, SG153137, SMG374941, SMG367869, SMG380617
2	69	3.4049e+06	25	-0.57944	-1	0.00417519	-0.563823	-1	0.00460464	1	1	reject	reject	-1	-1	FALSE	3405640	3454763	SMG378185, SMG378190, SMG357449, SG144308, SMG357454, SG144310, SMG368250, SMG368251, SMG361716, SMG361720, SMG372050, SMG376007, SMG372051, SMG376008, SMG353387, SMG372052, SMG376009, SMG353388, SMG372053, SG147888, SMG364031, SG145413, SMG351744, SMG364032, SMG351745, SMG364033, SMG351746, SMG364034, SMG351747, SG147987, SMG375213, SG154075, SMG375215, SG154077, SMG374976, SMG374977, SMG374979,…
2	70	3.45492e+06	57	-0.64497	-1	0.00122198	-0.595124	-1	0.00467676	1	1	reject	reject	-1	-1	FALSE	3456645	3503488	SG151454, SMG375928, SMG375929, SMG375930, SMG375931, SG151455, SMG375932, SMG375934, SMG368268, SMG368269, SMG368270, SMG368272, SMG368273, SG151456, SMG368274, SG151458, SMG381069, SMG381070, SMG381071, SMG381072, SMG354806, SMG356026, SMG356027, SMG374615, SMG357555, SMG374616, SMG374619, SMG355538, SG151073, SMG355452, SMG355539, SMG366290, SMG355453, SMG355540, SMG355542, SMG374522, SG142861…
2	73	3.60498e+06	61	-0.590873	-1	1.84809e-06	-0.53674	-1	8.27954e-05	1	1	reject	reject	-1	-1	FALSE	3611262	3652914	SG154056, SMG371837, SG143518, SG143519, SMG357103, SMG357104, SG143521, SMG357105, SMG357106, SMG357107, SG141247, SMG353809, SMG353812, SMG353813, SG141248, SG141249, SG153679, SMG373374, SMG373375, SG153681, SMG373376, SG141587, SMG361686, SGI23283, SMG361689, SGI23297, SGI23299, SGI23300, SGI23304, SGI23305, SGI23306, SMG361691, SGI23309, SMG361692, SMG370534, SMG361011, SGI23312, SMG370535, …
2	95	4.7054e+06	50	-0.523373	-1	0.00453881	-0.555665	-1	0.000632547	1	1	reject	reject	-1	-1	FALSE	4709112	4754364	SMG372894, SMG370464, SMG370465, SMG371089, SMG372896, SMG370466, SMG371090, SMG355750, SMG356089, SMG355751, SMG356090, SMG355752, SMG356091, SMG355753, SG153519, SMG356094, SG153521, SMG352974, SMG352975, SMG352976, SG153522, SMG352977, SMG352979, SMG352981, SMG378785, SMG378788, SMG376747, SMG378789, SMG376749, SMG369285, SMG369289, SMG369291, SMG353679, SMG353680, SMG369809, SMG369810, SMG368…
2	98	4.85546e+06	19	-0.675594	-1	0.000789642	-0.638279	-1	0.00334167	1	1	reject	reject	-1	-1	FALSE	4859604	4904360	SMG383700, SMG383701, SMG383702, SMG383704, SMG383705, SMG383706, SG152677, SG152766, SMG378940, SMG378941, SG141232, SG154692, SMG372309, SMG367741, SMG367743, SMG356728, SMG356729, SMG370830, SMG370831, SG153676, SG153677, SG147872
2	100	4.9555e+06	30	-0.639108	-1	4.96842e-05	-0.585529	-1	0.000608409	1	1	reject	reject	-1	-1	FALSE	4960193	5000141	SMG369181, SG149924, SG145200, SMG378348, SMG357087, SMG357088, SMG378351, SG149884, SMG357090, SMG378353, SG149885, SMG357091, SMG367473, SMG353039, SMG353040, SMG353042, SMG352286, SMG353043, SMG352288, SMG353045, SMG352289, SMG352291, SG149582, SMG364855, SMG367066, SMG364858, SMG367068, SG149586, SMG380457, SG141642, SMG380458, SMG380459, SMG380460, SG141643, SG141645, SG145854
2	104	5.15558e+06	25	-0.600436	-1	0.00460464	-0.608583	-1	0.00181568	1	1	reject	reject	-1	-1	FALSE	5161143	5205596	SMNG79406, SMG350146, SMG380325, SMG380326, SMG380330, SMG380331, SG141940, SMG379533, SMG379534, SMG353067, SMG353069, SMG353070, SMG353071, SG146938, SG148733, SG148736, SG149768, SG149770, SG149771, SG150925, SG146689, SMG372292, SG150926, SMG372293, SMG372296, SG146692, SMG376108, SMG376109, SMG376112, SMG372697
2	105	5.2056e+06	59	-0.734681	-1	1.75502e-08	-0.705108	-1	3.49895e-09	1	1	reject	reject	-1	-1	FALSE	5205677	5255548	SG146647, SMG372698, SMG372699, SMG372700, SMG372701, SMG373453, SG153280, SG152461, SG152462, SG152463, SMNG77328, SMNG77522, SGI23147, SGI23148, SGI23149, SGI23151, SGI23156, SGI23157, SGI23159, SGI23160, SGI23161, SGI23168, SGI23169, SGI23170, SGI23178, SGI23216, SGI23217, SGI23219, SGI23238, SGI23239, SGI23243, SGI23246, SGI23247, SGI23251, SGI23257, SGI23258, SGI23376, SGI23384, SGI23385, SG…
2	120	5.95589e+06	37	-0.569353	-1	0.00119583	-0.556876	-1	0.0011257	1	1	reject	reject	-1	-1	FALSE	5957173	6005809	SG142169, SG142171, SMG355726, SMG355727, SG149503, SMG355729, SMG355730, SMG355731, SMG380526, SMG380530, SMG380531, SG154386, SMG365055, SMG354865, SMG354883, SMG354867, SMG354885, SMG354868, SMG354870, SG142883, SMG370902, SMG370904, SMG382938, SMG370906, SMG382940, SMG382941, SG154468, SG142274, SMG362574, SG145610, SMG384296, SG142278, SMG374510, SMG374512, SMG374513, SMG352104, SMG352105, S…
2	129	6.40606e+06	34	-0.641299	-1	2.11756e-05	-0.612755	-1	2.20537e-06	1	1	reject	reject	-1	-1	FALSE	6411074	6455195	SMG363049, SMG382949, SMG363051, SMG378834, SMG382951, SMG363053, SMG366682, SMG382952, SMG363054, SMG378836, SMG366683, SG142796, SMG378837, SMG366684, SMG382954, SMG378838, SMG366685, SMG382955, SMG378839, SMG366686, SMG382956, SMG378840, SMG377242, SG142799, SG147275, SG147276, SG147277, SG147278, SG143020, SG143021, SG152656, SG152657, SG150864, SG151270, SG151271, SMG372759, SMG365782, SMG37…
2	141	7.0063e+06	26	-0.611041	-1	0.00427914	-0.609337	-1	0.00144392	1	1	reject	reject	-1	-1	FALSE	7006454	7056091	SG150447, SMG357926, SMG351522, SMG351524, SG151268, SMG369451, SMG369453, SG147742, SG147743, SG147744, SG147745, SMG379944, SMG379945, SMG379946, SMG379947, SMG360920, SMG360923, SG154406, SMG358391, SMG358392, SG154407, SMG358393, SG143905, SG143906, SMG350877, SMG350959, SMG350960, SMG350962, SG151356, SG151357, SMG357136, SMG357137, SMG357138, SMG357139, SG151358, SMG357140, SMG357141, SG141…
2	169	8.40684e+06	48	-0.584304	-1	0.00245303	-0.586866	-1	0.000859055	1	1	reject	reject	-1	-1	FALSE	8407138	8447798	SG147603, SG153182, SMG370208, SMG370209, SMG370210, SMG368509, SMG368511, SMG368512, SMG368513, SMG368515, SMG366273, SMG366275, SMG356631, SG142775, SGI22262, SGI22264, SGI22265, SGI22266, SGI22267, SGI22270, SGI22271, SGI22273, SGI22274, SG142776, SGI22277, SGI22278, SGI22279, SGI22280, SGI22281, SGI22282, SGI22283, SGI22288, SGI22289, SGI22301, SGI22302, SGI22303, SGI22307, SGI22308, SMG38358…
2	197	9.80738e+06	65	-0.685167	-1	7.04061e-09	-0.625191	-1	1.98263e-08	1	1	reject	reject	-1	-1	FALSE	9816266	9856332	SMG370477, SMG370895, SMG370896, SMG372957, SMG372959, SMG370899, SMG372960, SMG370900, SMG372961, SG145885, SMG370901, SMG372962, SMG377415, SMG377418, SMG358275, SMG358277, SGI22718, SGI22730, SGI22731, SMG381500, SGI22732, SMG356995, SGI22735, SMG381501, SGI22736, SGI22738, SMG356996, SGI22739, SG153171, SMG381502, SMG356997, SGI22744, SGI22745, SMG381503, SGI22746, SGI22747, SMG356998, SGI227…
2	198	9.8574e+06	42	-0.631699	-1	0.00028911	-0.618319	-1	3.5963e-05	1	1	reject	reject	-1	-1	FALSE	9858637	9907413	SG153435, SG150934, SG150937, SG145388, SG150018, SG150019, SMG372464, SMG357715, SMG372469, SMG357716, SMG379058, SMG364053, SMG379059, SMG364054, SMG380464, SG147678, SMG380466, SG147679, SMG360997, SMG360999, SMG371765, SG150675, SMG361002, SMG371768, SMG371769, SMG363873, SMG363875, SMG363878, SG150676, SG150677, SMG361073, SMG361075, SMG361076, SMG380415, SMG361077, SMG361079, SG151221, SG15…
2	203	1.01075e+07	57	-0.561878	-1	0.00100431	-0.54684	-1	0.000896644	1	1	reject	reject	-1	-1	FALSE	10110132	10156035	SMNG79687, SMG370033, SMG370034, SMG366788, SMG366789, SMG363203, SMG362498, SMG366791, SMG363205, SMG362499, SMG366792, SMG363206, SG153770, SMG368502, SMG362500, SMG366793, SMG381208, SMG363207, SMG368503, SMG362501, SMG366794, SMG367687, SMG381209, SMG363208, SMG368504, SMG362502, SMG367688, SMG381210, SMG363209, SMG368505, SMG362503, SMG367689, SMG381211, SMG368506, SMG362504, SMG367690, SMG3…
2	204	1.01575e+07	19	-0.644784	-1	0.000419617	-0.617183	-1	0.00202179	1	1	reject	reject	-1	-1	FALSE	10159569	10207459	SMG352720, SMG352721, SMG352722, SMG375490, SG153566, SMG352723, SMG375491, SMG375492, SMG352725, SMG375493, SMG352726, SG147958, SG141332, SG149420, SG148606, SG148610, SG150132, SMG378859, SMG365231, SG152812, SMG378860, SMG365232, SMG378861, SMG365233, SMG378862, SG150134
2	219	1.09078e+07	60	-0.58527	-1	0.000272307	-0.584049	-1	8.29401e-06	1	1	reject	reject	-1	-1	FALSE	10909012	10957614	SG149248, SMG362753, SG149249, SMG362755, SMG362757, SG149250, SG143862, SG143866, SG153293, SMG364837, SMG364838, SMG364839, SG153294, SG141813, SG145736, SG145737, SMG378439, SMG378441, SG148773, SMG378443, SG148776, SG153766, SG153768, SMG364108, SMG379010, SMG375168, SMG358405, SMG357265, SMG364109, SMG379011, SMG375169, SMG358406, SMG364110, SMG379012, SMG375170, SMG357267, SG149188, SG14918…
2	240	1.19582e+07	37	-0.611976	-1	4.01842e-05	-0.543348	-1	0.00160861	1	1	reject	reject	-1	-1	FALSE	11958313	12001528	SMG378631, SMG351319, SG145864, SMG370266, SMG378001, SMG378004, SMG363454, SMG351548, SMG363455, SMG351550, SMG363457, SMG351551, SG145867, SMG376958, SMG351552, SMG361605, SMG375768, SMG361606, SMG375769, SMG361607, SMG375770, SMG369576, SMG369579, SMG369580, SMG372271, SMG365218, SMG362846, SMG372277, SMG362848, SMG362850, SMG350884, SMG354119, SMG350885, SMG350886, SMG382340, SMG369834, SMG36…
2	327	1.63099e+07	23	-0.613029	-1	0.00345254	-0.487425	-1	0.00433898	1	1	reject	reject	-1	-1	FALSE	16314145	16337765	SMNG78446, SMNG77112, SMG358455, SG146669, SMG358457, SG146670, SMG356266, SG146671, SMG356267, SMG360067, SMG356268, SMG360069, SMG360070, SG146672, SMG356271, SMG360072, SG150905, SG150906, SG150907, SMG353476, SMG353477, SMG353478, SG150908, SMG353480, SMG353482
2	445	2.22122e+07	20	-0.577048	-1	0.000167847	-0.591232	-1	0.00101662	1	1	reject	reject	-1	-1	FALSE	22217425	22260311	SG143513, SG143515, SMG381468, SG153337, SG153338, SG153339, SG153340, SMG380320, SMG380322, SMG374104, SMG374105, SG147493, SMG374107, SMG372436, SMG372437, SMG372438, SMG381986, SMG381987, SMG381988, SG141544, SMG376624, SG143649, SMG376625, SG143650, SMG376629, SG143651, SG148347, SG148350
2	457	2.28124e+07	82	-0.65585	-1	1.79445e-08	-0.514125	-1	3.65487e-05	1	1	reject	reject	-1	-1	FALSE	22821020	22862436	SMG374162, SMG353377, SMG369685, SMG353494, SG145729, SMG372987, SMG372988, SG143503, SG143504, SMG350207, SMG350208, SMG350210, SMG350211, SGI22848, SGI22849, SGI22850, SGI22851, SGI22858, SGI22859, SGI22860, SGI22861, SGI22862, SGI22863, SGI22865, SGI22866, SGI22867, SMG378870, SGI22870, SGI22871, SMG379748, SG147101, SGI22872, SMG353187, SGI22873, SGI22874, SGI22875, SMG379749, SGI22876, SGI22…
3	171	8.50387e+06	22	-0.611479	-1	0.00191832	-0.557905	-1	0.00285149	1	1	reject	reject	-1	-1	FALSE	8520728	8552361	SMG399965, SMG393782, SMG385955, SMG399967, SMG393784, SMG385957, SMG399968, SMG393785, SMG399969, SMG399970, SMG393787, SMG385960, SMG393788, SG159164, SMG395981, SG159165, SMG395982, SMG395983, SMG395984, SMG395985, SMG395986, SG159166, SMG395987, SMNG81594, SG164879, SG164882
3	176	8.75399e+06	34	-0.633502	-1	0.000247524	-0.620669	-1	2.3444e-05	1	1	reject	reject	-1	-1	FALSE	8754175	8798024	SMG397539, SMG391122, SMG391125, SMG397779, SMG397782, SMG397784, SG165929, SMG406166, SMG406167, SMG406169, SG165930, SMG406170, SMG406976, SMG406171, SMG408449, SMG408450, SG160192, SMG408062, SMG401413, SMG408063, SMG392191, SMG392195, SMG398983, SMG398984, SMG401891, SMG398985, SMG390037, SMG390038, SMG390039, SG156966, SMG390040, SG156968, SG156969, SMG386129, SG165391, SG165392, SG165394
3	209	1.04047e+07	37	-0.571582	-1	0.00434567	-0.556977	-1	0.00214413	1	1	reject	reject	-1	-1	FALSE	10405595	10449635	SG159907, SMG410818, SMG404416, SMG404417, SMG404418, SG157158, SMG404420, SMG402309, SMG402310, SMG410202, SMG398132, SMG402312, SMG410203, SMG398133, SMG398134, SG157159, SMG398135, SMG402315, SMG410206, SMG398136, SMG410207, SMG398137, SMG410208, SG157160, SG164333, SG164335, SMG401366, SMG401367, SMG401368, SMG401369, SMNG83363, SMG385521, SMG385522, SMG385523, SG158624, SMG385526, SMG390189,…
3	212	1.05548e+07	42	-0.504056	-1	0.00768375	-0.507989	-1	0.00489497	1	1	reject	reject	-1	-1	FALSE	10556250	10595675	SMG405877, SMG386571, SG162124, SMG405879, SMG397248, SMG395719, SMG386572, SMG405880, SMG397249, SMG395720, SMG386573, SMG386574, SMG405882, SMG397251, SMG395722, SMG395028, SMG386576, SMG395032, SG157022, SG156728, SMG386560, SG161779, SMG409766, SMG398222, SMG409767, SMG398223, SMG409768, SG155011, SMG398224, SMG398225, SMG409770, SG163482, SG163483, SG155013, SG161054, SMG392526, SMG392528, S…
3	226	1.12551e+07	30	-0.600509	-1	0.00218778	-0.599552	-1	0.000554826	1	1	reject	reject	-1	-1	FALSE	11256108	11289844	SG163343, SMG405081, SMG405083, SMG405085, SMG405086, SMG389644, SMG389646, SMG389647, SG156956, SMG411016, SG156957, SMG411018, SMG397556, SG163517, SMG397557, SMG397558, SMG397562, SMG401599, SG163518, SMG401820, SMG401603, SMG401604, SMG401823, SG163519, SMG401824, SMG401825, SMG401826, SG161635, SMG408119, SMG408120, SMG408121, SG161636, SG156036, SG166093, SG166096
3	232	1.15553e+07	76	-0.617926	-1	7.37209e-08	-0.5307	-1	5.20778e-05	1	1	reject	reject	-1	-1	FALSE	11555303	11602978	SMG385292, SMG393256, SMG385293, SMG401605, SMG393257, SG156953, SMG402097, SMG400375, SMG385294, SMG402098, SMG400376, SMG385295, SMG393259, SMG402099, SMG400377, SMG385296, SMG401608, SMG392727, SMG402100, SMG404676, SMG400378, SMG385297, SMG401609, SMG392728, SMG402101, SMG404677, SMG400379, SMG401610, SMG392729, SMG402102, SMG404678, SMG400380, SMG401611, SMG392730, SMG402103, SMG404679, SMG3…
3	253	1.26057e+07	109	-0.684048	-1	2.73421e-11	-0.600494	-1	2.23155e-09	1	1	reject	reject	-1	-1	FALSE	12605773	12655220	SGI26707, SGI26708, SGI26709, SGI26710, SGI26712, SGI26713, SGI26714, SG157044, SGI26715, SGI26716, SGI26717, SGI26718, SGI26721, SGI26722, SGI26723, SGI26724, SGI26725, SGI26726, SGI26727, SMG388784, SGI24352, SGI24353, SGI24354, SG155096, SGI24355, SGI24356, SGI24357, SGI24358, SGI24359, SGI24361, SGI24362, SGI24363, SGI24364, SGI24365, SGI24366, SGI24367, SGI24368, SGI24369, SGI24370, SGI24371…
3	283	1.41064e+07	49	-0.562121	-1	0.00242045	-0.592132	-1	0.000219225	1	1	reject	reject	-1	-1	FALSE	14113389	14151005	SG157348, SG162890, SMG399169, SMG389174, SMG399170, SMG396587, SMG389175, SMG399171, SMG396588, SMG408473, SMG389176, SMG404641, SMG411966, SG162891, SMG396589, SMG408474, SMG389177, SMG400171, SMG404642, SMG411967, SMG396590, SMG408475, SMG389178, SMG400172, SMG404643, SMG411968, SMG396592, SMG408477, SG162892, SMG400174, SMG404645, SMG411970, SMG396593, SMG408478, SMG400175, SMG404646, SG15904…
3	295	1.47067e+07	31	-0.647357	-1	2.98955e-06	-0.589781	-1	0.00021529	1	1	reject	reject	-1	-1	FALSE	14715509	14751870	SG160688, SG160689, SG160690, SMG389269, SG163077, SMG392535, SG163733, SMG401871, SG160698, SMG401873, SMG395450, SMG401875, SG160699, SMG391245, SMG412179, SMG395452, SMG391246, SMG412180, SMG391248, SG160700, SMG388592, SMG388593, SMG388594, SMG388595, SG159663, SMG405767, SMG405768, SMG405769, SMG390820, SG158963, SMG388932, SG158964, SMG388934, SMG388935, SMG388936, SG158965
3	298	1.48568e+07	31	-0.851091	-1	6.51926e-09	-0.776618	-1	1.27591e-07	1	1	reject	reject	-1	-1	FALSE	14856770	14895563	SG164085, SMG412365, SMG412366, SMG401583, SMG387118, SMG400723, SMG397427, SMG400724, SMG400725, SMG397429, SMG400726, SMG397432, SMG406855, SMG399522, SG157928, SMG396346, SMG396347, SMG396348, SG157929, SMG396351, SG157930, SMG398079, SMG398080, SMG405818, SMG405819, SG164549, SMG405821, SMG405823, SMG405824, SMG411768, SMG392886, SG162639, SMG392887, SG164861, SG164862
3	307	1.5307e+07	24	-0.801894	-1	8.34465e-06	-0.801403	-1	2.98023e-06	1	1	reject	reject	-1	-1	FALSE	15310364	15353713	SMG397242, SG159803, SMG397243, SMG397244, SMG404505, SG166230, SMG397735, SMG400700, SMG397739, SMG384427, SMG384428, SMG384431, SMNG83086, SG155804, SMG393694, SG157709, SMG403752, SMG403753, SG165707, SMG388322, SG165708, SMG409412, SMG395115, SMG398891, SMG398893, SMG395120, SMG398896, SMG411028, SMG411030, SMG411031, SG160237
3	311	1.55071e+07	22	-0.661617	-1	5.24521e-05	-0.628862	-1	0.000592709	1	1	reject	reject	-1	-1	FALSE	15511963	15556615	SMG405326, SMG405328, SG162167, SMG407960, SMG402659, SG162170, SMG402665, SG163015, SMG398386, SMG398388, SG163018, SG158606, SG158608, SG158609, SMG407478, SG155072, SMG407479, SMG407481, SG155074, SG165473, SMG394905, SMG394908, SMG387241, SG163367, SMG387242, SMG396744, SMG396745, SMG387244, SMG396746, SMG401551
3	351	1.7508e+07	93	-0.737148	-1	1.80959e-11	-0.751301	-1	6.75832e-13	1	1	reject	reject	-1	-1	FALSE	17511047	17556913	SG155890, SMG395502, SMG395503, SG155891, SMG395504, SMG386680, SGI26222, SGI26223, SMG394487, SGI26233, SGI26234, SGI26235, SMG386683, SGI26237, SMG394490, SGI26240, SMG386684, SGI26246, SGI26278, SGI26280, SGI26291, SGI26292, SGI26296, SGI26297, SG157921, SGI26318, SGI26320, SGI25245, SGI25262, SGI25263, SMNG81579, SMNG82495, SG158071, SG158072, SGI25389, SG165431, SGI25390, SMG388098, SGI25397…
3	352	1.7558e+07	53	-0.522429	-1	0.00606296	-0.560401	-1	0.000207826	1	1	reject	reject	-1	-1	FALSE	17561939	17607642	SGI25622, SGI25623, SGI25635, SGI25636, SGI25637, SGI25638, SGI25639, SGI25640, SGI25641, SGI25642, SGI25643, SGI25644, SGI25645, SGI25646, SGI25647, SGI25652, SGI25653, SGI25655, SGI25659, SGI25672, SGI25702, SGI25703, SGI25714, SGI25715, SGI25716, SGI25719, SGI25720, SGI25724, SGI25725, SGI25726, SGI25729, SGI25730, SGI25731, SGI25734, SGI25743, SGI25744, SGI25745, SGI25746, SGI25749, SGI25762,…
3	357	1.78081e+07	37	-0.619961	-1	0.00756658	-0.673139	-1	0.000268902	1	1	reject	reject	-1	-1	FALSE	17810224	17857427	SG156673, SG156674, SMG411729, SG162337, SMG400832, SMG394134, SG157587, SMG391744, SMG391745, SMG391747, SMG397355, SMG397356, SMG397357, SMG397358, SMG397359, SMG397360, SG157589, SMG397361, SG162014, SMG399782, SMG399783, SMG411879, SMG392034, SMG411880, SMG401724, SMG411881, SMG411882, SMG401726, SMG401727, SMG411884, SMG411885, SG158424, SG165161, SG166158, SMG409122, SMG409123, SG163381, SM…
3	358	1.78581e+07	28	-0.578374	-1	0.00822467	-0.561538	-1	0.00343899	1	1	reject	reject	-1	-1	FALSE	17867959	17901651	SMG407067, SMG407068, SMG407069, SMG407070, SG156693, SG156694, SMG398180, SMG400202, SMG400203, SMG398184, SG158030, SMG405052, SMG395192, SMG405053, SMG395193, SG158031, SMG395194, SMG405055, SMG395195, SMG405056, SMG405057, SMG399858, SMG399859, SMG399860, SMG399861, SMG399863, SG157480, SG158939, SG154916, SG154917, SMG409151, SMG409152, SMG409154, SMG409155, SG157776, SMG409156, SG155699
3	376	1.87585e+07	17	-0.732052	-1	0.00038147	-0.679198	-1	0.00134277	1	1	reject	reject	-1	-1	FALSE	18767376	18807749	SG162274, SMG393199, SMG393200, SG162275, SMG393201, SG154942, SG154943, SG154944, SG164444, SG164447, SMG408203, SG163932, SG156101, SG163933, SMG391686, SMG398718, SMG398719, SG159269, SMG398720
3	392	1.95589e+07	28	-0.561845	-1	0.00155479	-0.597631	-1	9.39518e-06	1	1	reject	reject	-1	-1	FALSE	19563320	19603267	SG164069, SG164070, SG158149, SMG405059, SG158150, SMG405064, SG166286, SMG384373, SMG384374, SG166287, SMG384563, SMG384564, SMG384565, SG163480, SMG384566, SMG384567, SMG384568, SMG384569, SG162488, SG162491, SG160594, SMG402850, SMG402851, SMG396727, SMG394972, SMG402852, SMG394973, SG160595, SMG394974, SMG394975, SMG402855, SMG396731, SMG394978, SMG385880
3	402	2.00591e+07	26	-0.60458	-1	0.00322914	-0.60664	-1	0.00241077	1	1	reject	reject	-1	-1	FALSE	20060076	20108991	SG163955, SG163956, SG155121, SG155123, SG156892, SG162270, SG165698, SG162072, SG162073, SG162074, SMG396354, SMG386463, SMG396355, SG161104, SMG396356, SMG396358, SMG398328, SMG398333, SMG395852, SMG388242, SMG388243, SMG396644, SG156428, SG156429, SMG393982, SMG393983, SG162954, SMG393984
4	6	249862	67	-0.612642	-1	2.05728e-07	-0.630345	-1	1.00806e-07	1	1	reject	reject	-1	-1	FALSE	252733	294537	SMG430653, SMG438163, SMG430655, SGI27689, SMG438165, SGI27690, SGI27692, SMG438166, SGI27695, SMG430658, SGI27696, SGI27700, SGI27701, SGI27702, SGI27704, SGI27705, SGI27710, SG170469, SGI27712, SGI27722, SGI27728, SGI27729, SMG427780, SGI27730, SGI27731, SGI27732, SGI27733, SMG427781, SGI27734, SGI27735, SGI27737, SGI27748, SGI29550, SGI29555, SGI29567, SMG420856, SGI29568, SGI29571, SGI29574, …
4	8	349807	17	-0.647175	-1	0.000289917	-0.59283	-1	0.00257874	1	1	reject	reject	-1	-1	FALSE	361173	398319	SMG442976, SG175927, SMG442977, SMG432534, SG176543, SMG432536, SMG412535, SG169355, SG169357, SG168371, SG168372, SG166537, SG173739, SG174718, SMG428880, SG173650, SG166370, SG166371, SMG429519, SMG429523, SG174086, SG174087
4	18	849531	49	-0.631236	-1	5.31806e-05	-0.569623	-1	0.000718481	1	1	reject	reject	-1	-1	FALSE	850419	898024	SG178351, SMG438821, SMG413099, SMG438822, SMG413100, SMG438823, SMG413101, SMG438824, SMG413102, SMG438825, SMG413103, SMG413104, SG173067, SMG427476, SMG427478, SG171767, SG171768, SG167122, SG167123, SG170292, SGI28807, SGI28813, SGI28818, SGI28823, SGI28824, SGI28828, SGI28829, SGI28830, SGI28841, SGI28842, SGI28843, SGI28847, SGI28849, SGI28850, SGI28851, SGI28882, SGI28887, SGI28888, SGI288…
4	97	4.79735e+06	22	-0.706044	-1	0.000255585	-0.552327	-1	0.000504494	1	1	reject	reject	-1	-1	FALSE	4799469	4839690	SMNG88730, SG172473, SMG426342, SMG431101, SG172476, SMG431103, SMG431104, SMG431105, SMG433729, SMG432142, SMG433730, SMG432143, SMG432144, SMG433732, SMG432145, SMG433733, SG177922, SMG438106, SMG438111, SG177924, SG172668, SG172669, SG171393, SMG433038, SG174221, SMG433040
4	105	5.19713e+06	41	-0.607026	-1	3.4929e-05	-0.612597	-1	4.62142e-08	1	1	reject	reject	-1	-1	FALSE	5202394	5247002	SMG439888, SMG442720, SMG442722, SMG442723, SMG426661, SMG422590, SMG442724, SMG426662, SMG442725, SMG426663, SG174507, SMG427583, SMG442726, SMG426664, SMG427584, SMG426666, SMG427586, SMG426667, SMG427587, SMG427588, SG174508, SMG433994, SMG440079, SMG440080, SMG440082, SMG421110, SMG440084, SMG421766, SMG421112, SMG421767, SMG421113, SMG421768, SMG421114, SMG421769, SMG421115, SG167009, SG1720…
4	110	5.44699e+06	42	-0.546172	-1	0.000721723	-0.453081	-1	0.00211498	1	1	reject	reject	-1	-1	FALSE	5449052	5482662	SMG417287, SMG417289, SMG421660, SMG438277, SMG421661, SMG438278, SMG421662, SMG438279, SG171998, SMG421663, SMG438280, SMG421664, SMG438281, SMG421665, SMG438282, SG171999, SG172000, SMNG87088, SMG423072, SMG414921, SG172197, SMG423074, SMG414923, SMG414925, SMG414926, SMG414927, SG172199, SG172200, SG172201, SG171047, SMG432648, SMG419516, SMG432649, SMG419517, SMG432650, SMG419518, SMG419519, …
4	309	1.53915e+07	77	-0.536664	-1	0.000495565	-0.565335	-1	2.69704e-07	1	1	reject	reject	-1	-1	FALSE	15407402	15439559	SG177617, SG177619, SG168421, SG168422, SMG428611, SMG441636, SMG441642, SMG428085, SMG428086, SMG428087, SMG428088, SMG428089, SMG428090, SMG431937, SG174954, SMG431938, SMG441026, SMG441027, SMG441028, SG175830, SMG441029, SMG414450, SMG414451, SG175832, SMG414452, SGI29422, SGI29427, SMG419913, SGI29428, SGI29432, SMG419914, SGI29433, SGI29434, SGI29435, SGI29436, SGI29437, SGI29441, SGI29442,…
4	332	1.65409e+07	49	-0.558407	-1	0.00568079	-0.59189	-1	5.87423e-05	1	1	reject	reject	-1	-1	FALSE	16541237	16583436	SMG439478, SMG439481, SMG439482, SMG439483, SMG424052, SMG439443, SMG424053, SMG439444, SMG424054, SMG439445, SMG424055, SG168839, SMG439446, SMG424056, SMG439448, SMG428405, SMG415249, SG168840, SMG416896, SMG428406, SMG424188, SMG415250, SMG424189, SMG415251, SMG416898, SMG428408, SMG424190, SMG415252, SMG416899, SMG428409, SMG428410, SMG428411, SG169327, SG169328, SMG426051, SMG418414, SMG4184…
4	365	1.819e+07	73	-0.524489	-1	0.000471501	-0.541902	-1	1.46568e-06	1	1	reject	reject	-1	-1	FALSE	18194233	18238502	SG176596, SMG430806, SG176597, SMG420989, SMG420990, SMG420991, SMG420993, SMG420994, SG168434, SG176598, SMG434369, SMG434372, SG178473, SMG421951, SMG421952, SMG421953, SMG421956, SG172077, SGI29329, SGI29330, SGI29333, SGI29340, SGI29341, SGI29349, SGI29353, SGI29354, SGI29355, SMG414504, SGI29356, SGI29357, SMG414505, SGI29362, SGI29363, SGI29364, SMG429495, SMG414506, SGI29365, SMG414507, SG…
4	399	1.9889e+07	138	-0.632703	-1	2.53557e-11	-0.566714	-1	1.98655e-07	1	1	reject	reject	-1	-1	FALSE	19891329	19936292	SG171284, SMG429435, SGI30002, SGI30015, SMG429438, SGI30021, SGI30022, SMG442038, SGI30023, SGI30024, SGI30025, SGI30026, SGI30029, SGI30030, SMG414080, SGI30031, SGI30033, SGI30034, SGI30035, SMG414081, SGI30037, SGI30038, SGI30039, SGI30042, SGI30043, SGI30044, SMG414083, SGI30049, SGI30050, SGI30051, SGI30092, SGI30093, SMG430560, SGI30103, SGI30104, SGI30118, SGI30119, SGI30120, SMG421870, S…
4	431	2.14881e+07	16	-0.690597	-1	3.05176e-05	-0.623376	-1	0.000152588	1	1	reject	reject	-1	-1	FALSE	21494472	21538037	SG167875, SMG423293, SG175420, SG173569, SMG423295, SMG415008, SMG415009, SMG423297, SG175421, SMG423666, SMG423669, SG175197, SMG441294, SMG441295, SMG441298, SG171353, SG174906
4	463	2.30873e+07	56	-0.647805	-1	0.000128273	-0.670333	-1	6.33328e-06	1	1	reject	reject	-1	-1	FALSE	23088981	23134664	SMG419340, SMG419341, SG168650, SMG437071, SMG437771, SMG428942, SMG437072, SMG437772, SMG437073, SMG437773, SMG428944, SMG437074, SMG437774, SMG428945, SMG437775, SMG428946, SMG421333, SMG421335, SG176890, SMG425412, SMG425414, SG176892, SMG429972, SMG425415, SMG429973, SMG425416, SG176893, SMG429976, SMG429977, SG171097, SMG431666, SMG431667, SMG431668, SMG431669, SMG423307, SMG421198, SMG42119…
5	102	5.04881e+06	31	-0.591672	-1	0.0015878	-0.663798	-1	8.65683e-05	1	1	reject	reject	-1	-1	FALSE	5049742	5097800	SMNG92154, SG187038, SG187039, SG187040, SG180553, SG180555, SMG474612, SG181870, SG181871, SMG463844, SMG463845, SG184610, SG184611, SMG457383, SMG457385, SMG475532, SMG457386, SMG475534, SMG457388, SMG475535, SMG475536, SMG475537, SG183155, SG183157, SG186184, SG186187, SG186188, SG185794, SMG470330, SMG470332, SMG470333, SMG470334, SMG470336, SG185796, SG185797, SMG448823
5	117	5.79863e+06	52	-0.624382	-1	4.15357e-06	-0.54216	-1	0.000566916	1	1	reject	reject	-1	-1	FALSE	5799119	5843890	SG191700, SG191701, SMG448965, SMG448968, SMG448969, SG191703, SMG448971, SMG449806, SMG449807, SG192481, SG185964, SMG471393, SMG471394, SMG462653, SMG462654, SG179012, SMG471823, SMG471826, SG179014, SMG471827, SMG471828, SMG474093, SMG446292, SMG461466, SMG474094, SMG446293, SMG463124, SMG461467, SG187133, SMG474095, SMG446294, SMG463125, SMG461468, SMG474096, SMG446295, SMG463126, SMG444407, …
5	125	6.19854e+06	17	-0.701322	-1	0.00134277	-0.732598	-1	0.000289917	1	1	reject	reject	-1	-1	FALSE	6200072	6240664	SG186239, SMG445457, SMG445459, SMG464874, SG186240, SMG464875, SMG445462, SMG464876, SMG464878, SG186241, SG186242, SG179836, SMG469575, SMG469579, SMG469581, SG178635, SG178636, SMG453540, SMG453544, SMG453545, SMG447150, SG191757, SMG466843
5	161	7.99812e+06	84	-0.488708	-1	0.00446759	-0.486959	-1	0.00513389	1	1	reject	reject	-1	-1	FALSE	8002189	8048027	SMNG95211, SMG448243, SMG463863, SMG463865, SG187180, SMG463867, SMG448249, SMG463869, SMG455294, SG188617, SMG455295, SMG455297, SMG445801, SG184706, SG184708, SMG471100, SMG471102, SG180392, SGI31055, SG188230, SGI31056, SGI31060, SGI31061, SGI31062, SMG461224, SGI31063, SGI31064, SGI31065, SGI31066, SGI31067, SGI31070, SMG461227, SGI31079, SMG460540, SGI31080, SMG461228, SGI31081, SGI31082, SM…
5	165	8.19807e+06	111	-0.559207	-1	1.37883e-05	-0.553458	-1	2.59957e-05	1	1	reject	reject	-1	-1	FALSE	8201447	8247849	SG188426, SMG475930, SG188427, SMG475931, SMG475932, SMG475936, SMG467908, SMG467911, SMG446758, SG187102, SGI31888, SGI31889, SGI31890, SGI31891, SGI31894, SGI31895, SGI31896, SGI31897, SGI31898, SGI31899, SGI31900, SGI31901, SGI31904, SGI31905, SG180925, SGI31906, SGI31910, SGI31911, SGI31912, SGI31913, SGI31914, SGI31915, SGI31916, SGI31917, SGI31918, SGI31919, SGI31920, SGI31921, SGI31922, SG…
5	219	1.08974e+07	39	-0.574099	-1	0.000666972	-0.558038	-1	6.83826e-05	1	1	reject	reject	-1	-1	FALSE	10905457	10932231	SMG447771, SGI32707, SGI32713, SG191650, SGI32715, SGI32718, SGI32719, SGI32720, SMG447774, SGI32721, SGI32722, SGI32726, SGI32730, SGI32731, SGI32732, SGI32733, SGI32734, SGI32735, SGI32736, SGI32739, SGI32744, SGI32747, SGI32749, SGI32757, SGI32759, SGI32764, SGI32770, SGI32776, SGI32778, SGI32786, SGI32787, SGI32791, SGI32792, SGI32793, SGI32798, SGI32799, SGI32804, SGI32805, SGI32809, SGI3281…
5	237	1.17972e+07	51	-0.724204	-1	1.2382e-08	-0.677078	-1	3.4624e-08	1	1	reject	reject	-1	-1	FALSE	11799827	11833658	SMG456820, SMG456822, SMG456823, SMG456824, SG179759, SMG456826, SMG472472, SMG458784, SMG450196, SMG460062, SMG450197, SMG460063, SMG458788, SMG462074, SMG458789, SMG462075, SMG462077, SMG462078, SMG462079, SMG456173, SMG466778, SMG444976, SMG449509, SMG452361, SMG466779, SG187333, SMG449510, SMG452362, SMG466780, SMG449511, SG181845, SG187335, SMG462762, SMG474479, SMG462765, SMG474482, SMG4744…
5	240	1.19472e+07	29	-0.642881	-1	2.78093e-05	-0.630109	-1	2.38419e-06	1	1	reject	reject	-1	-1	FALSE	11948013	11997164	SG182254, SG189523, SG189525, SMG460920, SMG460921, SMG460922, SMG460923, SG184546, SG184547, SG189314, SG189315, SG191043, SMG472203, SMG456467, SMG463398, SMG456468, SMG463399, SMG456469, SG179929, SMG463400, SMG456470, SG186300, SG186301, SG185893, SGI30780, SGI30793, SGI30796, SGI30797, SGI30799, SGI30800, SGI30801, SGI30828, SGI30829, SGI32512, SGI32513, SMG444026, SMG444027, SGI32518
5	241	1.19972e+07	142	-0.74454	-1	2.14178e-17	-0.73396	-1	2.89695e-15	1	1	reject	reject	-1	-1	FALSE	11997194	12047125	SGI32519, SGI32521, SGI32522, SMG444028, SGI32523, SGI32524, SGI32525, SGI32527, SMG444029, SGI32530, SGI32531, SMG444030, SGI32532, SGI32533, SGI32536, SMG444031, SGI32537, SGI32543, SGI32544, SGI32545, SGI32559, SGI32560, SGI32593, SGI32594, SGI32595, SGI32597, SGI32606, SGI32607, SGI32618, SGI32621, SGI32624, SGI32629, SGI32630, SGI32633, SGI32634, SGI32656, SMG470670, SMG470673, SMG470674, SM…
5	242	1.20472e+07	68	-0.591718	-1	1.495e-06	-0.575396	-1	4.26482e-06	1	1	reject	reject	-1	-1	FALSE	12051669	12095210	SMG466008, SGI31821, SGI31824, SMG466009, SGI31825, SGI31826, SGI31827, SMG466010, SGI31829, SGI31850, SGI31851, SG190258, SMG473027, SMG461037, SMG457300, SMG473028, SMG461038, SMG457301, SMG473029, SMG457302, SMG473030, SGI30841, SGI30844, SGI30852, SGI30869, SGI30873, SGI30874, SGI30875, SGI30876, SGI30879, SGI30880, SGI30882, SG189170, SGI30883, SMG467657, SG179135, SGI31342, SGI31346, SGI313…
5	250	1.24471e+07	12	-0.628054	-1	0.000488281	-0.571466	-1	0.000488281	1	1	reject	reject	-1	-1	FALSE	12448448	12484648	SMG457185, SMG457186, SMG457187, SG186586, SG178821, SMG454068, SMG475843, SMG454071, SMG475844, SG185446, SMG466445, SMG466446, SG185447, SMG466447, SMG466449
5	346	1.72459e+07	34	-0.603947	-1	0.000969162	-0.543886	-1	0.00204584	1	1	reject	reject	-1	-1	FALSE	17251507	17291683	SMNG90510, SMNG90053, SMG457254, SMG457255, SMG472580, SMG457257, SMG472581, SMG457258, SG188066, SMG472582, SMG457259, SMG473525, SMG473526, SMNG94684, SG191917, SMG460128, SMG460129, SMG450402, SMG455737, SMG460130, SMG450403, SMG455738, SMG460131, SMG450404, SMG455739, SMG460132, SMG450405, SMG455740, SMG460133, SMG450406, SMG455741, SMG450407, SMG450408, SMG447649, SMG455743, SMG447650, SMG44…
5	354	1.76458e+07	19	-0.676208	-1	2.67029e-05	-0.600824	-1	0.000644684	1	1	reject	reject	-1	-1	FALSE	17649750	17686712	SG191367, SMG467302, SMG467304, SG191370, SMG452110, SMG469664, SMG452111, SMG452112, SG191371, SMG469666, SMG452113, SMG469667, SMG452114, SMG469669, SG181406, SG181407, SMG444071, SG185137, SMG444074, SMG444075
5	428	2.1345e+07	31	-0.703969	-1	0.000260733	-0.695176	-1	5.02225e-05	1	1	reject	reject	-1	-1	FALSE	21345365	21382257	SG191357, SG191358, SG191360, SMG462223, SMG451966, SMG462226, SG186883, SMG462228, SG186884, SMG465070, SMG465071, SG184020, SMG464612, SMG464613, SMG464615, SMG466695, SG186106, SMG466696, SMG469905, SG189329, SG189330, SMG446335, SMG447115, SMG446336, SMG447116, SG184261, SMG446337, SMG447117, SMG446338, SMG447118, SMG447119, SG184262, SG180371, SG180372, SG189108, SMG468603, SG188889, SMG4571…
5	440	2.19448e+07	28	-0.742328	-1	1.885e-06	-0.716062	-1	1.41561e-07	1	1	reject	reject	-1	-1	FALSE	21947795	21988836	SG190669, SG190671, SG178701, SG178702, SMG453423, SG191994, SG183005, SG183007, SMG455723, SG183008, SG182120, SMG453654, SMG457433, SMG470124, SMG457434, SMG457436, SMG475817, SMG470127, SMG457437, SMG475818, SMG449556, SMG457438, SMG475819, SMG449557, SMG457439, SMG475820, SMG470130, SG181943, SMG475821, SMG449559, SMG475822, SMG449560, SMG475823, SG181944
5	461	2.29946e+07	20	-0.798006	-1	4.76837e-05	-0.694858	-1	0.00168991	1	1	reject	reject	-1	-1	FALSE	22997870	23041613	SG188301, SG187349, SMNG93393, SMG459625, SMG459626, SMG459627, SMG459629, SMG469145, SMG473546, SMG469146, SMG473547, SMG469148, SMG473549, SMG469149, SMG473550, SMG469150, SMG473551, SMG460143, SMG473552, SMG460144, SMG460145, SMG460146
5	462	2.30446e+07	88	-0.662044	-1	7.07922e-10	-0.66693	-1	6.74133e-11	1	1	reject	reject	-1	-1	FALSE	23047906	23094277	SG186290, SMG455286, SMG445415, SMG455288, SMG445417, SMG455289, SMG445418, SG186291, SMG455290, SMG445419, SMG455291, SMG445420, SMG469726, SMG445421, SMG469727, SMG469728, SG186292, SMG469729, SMG469730, SMG469731, SG188596, SMG464618, SG187873, SG188597, SMG464620, SMG475302, SG187877, SMG472032, SG192017, SMG472149, SMG461574, SMG468380, SMG472153, SMG461578, SMG444009, SMG468381, SMG472154, …
5	463	2.30946e+07	37	-0.57727	-1	0.00151711	-0.603627	-1	2.87139e-05	1	1	reject	reject	-1	-1	FALSE	23096356	23138909	SG189156, SG189157, SMG474051, SG189159, SMG474053, SMG474054, SG189160, SMG448222, SMG448223, SMG448224, SG190708, SMG448226, SMG451574, SMG451578, SMG451579, SG190710, SG190711, SG187162, SG187164, SMG473886, SMG473889, SMG450711, SMG473890, SMG450712, SMG473891, SMG473892, SMG450714, SMG470922, SMG470924, SG183767, SMG470925, SMG470926, SMG473718, SG183770, SMG445814, SMG469834, SMG469836, SG1…
5	467	2.32945e+07	37	-0.621042	-1	2.21709e-05	-0.602639	-1	5.57045e-05	1	1	reject	reject	-1	-1	FALSE	23299690	23342155	SMG474944, SMG474945, SMG445260, SMG445261, SMG445263, SMG445265, SMG464331, SG187982, SMG472594, SMG472595, SMG475662, SG184464, SMG474193, SG184468, SMG474195, SMG445581, SG188484, SMG460836, SG181512, SMG460838, SMG460839, SMG451428, SG181513, SMG460840, SMG451429, SMG460841, SMG451430, SMG460842, SMG451431, SMG454463, SMG451432, SMG455250, SMG455251, SMG455252, SMG455253, SMG455254, SG183573,…
5	483	2.40943e+07	33	-0.70674	-1	1.15763e-06	-0.689927	-1	1.53296e-06	1	1	reject	reject	-1	-1	FALSE	24098155	24143958	SG186170, SMG456297, SMG456298, SMG466958, SMG466959, SMG463119, SG181275, SG181278, SMG472737, SMG466642, SMG466643, SMG466645, SMG466647, SG190610, SMG468950, SMG468951, SMG468952, SMG461701, SMG461703, SG184822, SMG461705, SMG471319, SG188981, SG188984, SG184154, SMG474253, SMG454884, SMG454885, SMG454886, SMG454887, SMG475426, SMG475427, SMG468000, SMG475428, SMG468001, SMG475429, SMG468002, …
5	487	2.42943e+07	33	-0.727381	-1	3.76638e-05	-0.678626	-1	9.11884e-05	1	1	reject	reject	-1	-1	FALSE	24297586	24344121	SMG446624, SMG446627, SG179582, SMG461289, SMG467763, SMG461292, SMG463455, SMG463456, SMG463457, SG191978, SMG470024, SMG446461, SMG446463, SMG475596, SMG457545, SMG444894, SMG454581, SMG475597, SMG457546, SMG444895, SMG454582, SG178752, SMG475598, SMG457547, SMG444896, SMG454583, SMG475599, SMG454584, SMG475603, SMG451113, SMG451114, SMG451115, SMG451116, SMG451118, SMG451119, SG184553, SMG4759…
5	488	2.43443e+07	75	-0.562252	-1	0.00107052	-0.585509	-1	8.84707e-06	1	1	reject	reject	-1	-1	FALSE	24344285	24386064	SMG460564, SMG460057, SMG471649, SMG471650, SMG471652, SMG461000, SMG461002, SG190133, SG190134, SMG444601, SG190135, SMG444196, SMG444197, SG180254, SMG444198, SMG444199, SMG444200, SMG444201, SMG474207, SMG474208, SMG474209, SMG474212, SG180255, SMG453305, SMG453306, SMG470578, SMG453308, SMG470579, SG180256, SMG453309, SMG470580, SMG453310, SG188254, SGI31659, SGI31660, SGI31662, SMG451772, SG…
5	507	2.5294e+07	33	-0.606738	-1	0.00291552	-0.611504	-1	0.000602316	1	1	reject	reject	-1	-1	FALSE	25294055	25341273	SG187720, SMG446392, SMG446394, SG192289, SMG446395, SMG454161, SMG472490, SG182082, SMG472277, SMG448271, SMG472280, SMG448274, SG182085, SG187629, SMG451755, SMG451757, SMG450432, SMG450433, SMG445099, SMG444663, SMG444664, SMG476159, SMG445101, SMG444665, SMG474162, SMG476160, SMG475807, SMG445102, SG192004, SMG445103, SMG444667, SMG474164, SMG476162, SMG475809, SMG445104, SMG444668, SMG474165…
5	509	2.5394e+07	62	-0.698889	-1	1.24782e-07	-0.669484	-1	1.51035e-07	1	1	reject	reject	-1	-1	FALSE	25394098	25441308	SMG453294, SG189378, SG189379, SMG453297, SMG464191, SMG472920, SMG464192, SMG472921, SMG472924, SMG472925, SMG473246, SMG473251, SMG448850, SMG446051, SMG446052, SMG446053, SMG446055, SMG445026, SMG445028, SG179898, SMG445029, SMG445030, SMG445033, SMG451595, SMG451597, SMG451598, SG179900, SMG451599, SMG470373, SMG470374, SG192469, SMG470376, SMG460729, SMG470379, SMG460733, SMG460734, SG192470…
5	510	2.5444e+07	87	-0.654205	-1	1.91971e-10	-0.62686	-1	3.98474e-11	1	1	reject	reject	-1	-1	FALSE	25449028	25491894	SG182702, SMG452212, SG182704, SMG471561, SMG471562, SMG471563, SMG471564, SG178727, SG178728, SMG466798, SG185043, SMG466799, SMG466801, SG185044, SMG469221, SMG466802, SMG469222, SMG466803, SMG469223, SMG466804, SMG469224, SG185045, SMG469227, SMG445302, SMG445303, SMG450461, SMG445306, SMG450462, SMG450463, SMG445308, SMG450464, SG187596, SMG444876, SMG465725, SMG450465, SMG444877, SMG463877, …
6	45	2.20148e+06	55	-0.598155	-1	6.54139e-05	-0.540947	-1	0.000272131	1	1	reject	reject	-1	-1	FALSE	2201606	2250541	SMG39325, SMG30888, SMG39327, SMG39328, SMNG8004, SMNG10029, SMG23931, SMG15270, SMG42234, SMG42236, SG20230, SMG39568, SMG43614, SMG25846, SMG43615, SMG25847, SMG25716, SMG23631, SMG43616, SMG25848, SG9558, SMG25717, SMG23632, SMG43617, SMG23634, SMG43619, SMG25722, SMG23637, SG18544, SMG35822, SMG35823, SMG35824, SMG14780, SMG35825, SMG14781, SMG35826, SMG16943, SMG14782, SMG35827, SMG36503, SM…
6	85	4.20091e+06	28	-0.656656	-1	0.00204344	-0.609211	-1	0.00343899	1	1	reject	reject	-1	-1	FALSE	4201474	4250238	SG9899, SG17983, SMG29515, SMG41614, SMG41615, SMG41616, SMG41617, SMG41620, SG17901, SG17903, SMG45902, SMG18274, SG7657, SMG18275, SMG18276, SMG18041, SMG18042, SG7658, SMG18278, SMG18043, SMG18279, SMG18047, SMNG7089, SMG25637, SMG25638, SMG19012, SMG32551, SMG32552, SMG26242, SMG32555, SG11603, SMG32556, SG11604
6	99	4.90071e+06	43	-0.657669	-1	2.95427e-09	-0.582516	-1	3.56894e-06	1	1	reject	reject	-1	-1	FALSE	4902528	4941622	SG15978, SMG42440, SMG20618, SMG42442, SMG20620, SMG42443, SMG20621, SMG42444, SMG20622, SG15979, SMG42445, SMG20623, SMG42446, SMG30961, SG15980, SMG30964, SMG30965, SMNG12188, SG7033, SG8615, SG17706, SGI2974, SGI3000, SGI3001, SGI3002, SGI3003, SGI3004, SGI3005, SGI3006, SGI3007, SG17708, SGI3008, SGI3009, SGI3010, SGI3011, SGI3012, SGI3016, SGI3017, SGI3018, SGI3019, SGI3023, SGI3024, SG17709…
6	124	6.15036e+06	31	-0.578864	-1	0.00708717	-0.600951	-1	0.00508647	1	1	reject	reject	-1	-1	FALSE	6167615	6198572	SMG26182, SG7154, SMG46482, SMG45985, SG17875, SMG45987, SG13305, SG8873, SMG41048, SG13306, SMG41049, SG8874, SMG41050, SMG41051, SG9923, SG9924, SG9926, SMG45906, SMG45907, SG9927, SMG45910, SMG45911, SG13507, SMG47474, SMG47477, SG21511, SMG47479, SMG15529, SMG15530, SMG28133, SMG15531, SG14526, SMG30460
6	135	6.7002e+06	40	-0.654764	-1	1.40519e-06	-0.61012	-1	4.47471e-08	1	1	reject	reject	-1	-1	FALSE	6709988	6744815	SG16200, SG16201, SMG44533, SMG44534, SMG43310, SMG43311, SMG27324, SG9078, SMG31060, SMG29608, SG12248, SMG18684, SMG18689, SGI1220, SGI1232, SGI1235, SGI1240, SGI1247, SGI1248, SGI1249, SGI1251, SGI1253, SGI1254, SGI1256, SGI1257, SGI1258, SGI1274, SGI1275, SGI1281, SGI1282, SGI1284, SG11442, SGI1285, SGI1286, SGI1287, SGI1288, SGI1289, SGI1290, SMG44229, SGI1291, SGI1292, SGI1293, SGI1296, SGI…
6	142	7.0501e+06	49	-0.553048	-1	9.55255e-05	-0.522155	-1	0.000747929	1	1	reject	reject	-1	-1	FALSE	7055611	7088384	SG7868, SMG42447, SMG42448, SMG42449, SG7870, SMG42450, SMG42451, SMG22758, SMG47702, SMG46332, SMG22759, SMG47703, SG8219, SMG46333, SMG18070, SMG22760, SMG47704, SMG46334, SMG46335, SMG18072, SMG22762, SG8220, SMG18073, SMG18075, SG8221, SMG25146, SMG26701, SMG25147, SMG26702, SG18490, SMG25148, SMG26703, SG18491, SMG26705, SMG25095, SMG46205, SMG25096, SMG46207, SMNG9427, SMG47544, SG14913, SM…
6	145	7.20006e+06	32	-0.790645	-1	9.31323e-10	-0.701737	-1	1.39698e-09	1	1	reject	reject	-1	-1	FALSE	7200323	7242574	SG10702, SG11815, SMG30258, SG11817, SMG30260, SG11818, SMG30263, SMG47228, SMG28470, SMG28471, SMG28472, SG19080, SMG28474, SMG23708, SMG23709, SG19081, SMG23710, SMG23711, SMG23712, SMG23713, SMG23714, SG18794, SMG31812, SMG31814, SG18795, SMG31815, SMG31817, SMG26395, SMG26396, SMG26397, SG18796, SMG26398, SMG26399, SMG26400, SMG26401, SMG36061, SG7820, SG7821
6	147	7.30003e+06	58	-0.59852	-1	1.92117e-06	-0.550254	-1	1.9219e-05	1	1	reject	reject	-1	-1	FALSE	7308775	7349714	SMG20981, SMG20983, SMG20984, SMG41523, SMG41527, SG20024, SG20025, SMG26757, SGI2846, SGI2847, SG11285, SGI2848, SGI2851, SGI2852, SGI2853, SGI2854, SGI2855, SGI2856, SG11286, SGI2857, SGI2862, SG11287, SGI2866, SGI2870, SMNG9475, SMNG10622, SMNG13447, SG16363, SGI2160, SGI2161, SGI2162, SGI2163, SGI2167, SGI2179, SGI2183, SGI2191, SGI2193, SGI2194, SGI2198, SGI2199, SGI2200, SGI2201, SGI2206, S…
6	149	7.4e+06	44	-0.618275	-1	0.000169632	-0.533819	-1	0.00193428	1	1	reject	reject	-1	-1	FALSE	7401703	7449774	SG8530, SMG15168, SMG15169, SMG18088, SMG15172, SG10133, SMG28763, SG10134, SMG28764, SMG28765, SMG28766, SMG28767, SMG28768, SG10135, SMG43761, SMG20183, SMG20184, SMG26106, SMG43763, SMG20185, SMG26107, SMG43764, SMG20186, SMG26108, SMG43765, SMG20187, SG10136, SMG28263, SMG26109, SMG43766, SMG34371, SMG20188, SMG28266, SMG34374, SMG14914, SMG28267, SMG14915, SMG28268, SMG34376, SMG34377, SMG14…
6	150	7.44999e+06	56	-0.659999	-1	8.53144e-07	-0.672062	-1	7.46527e-08	1	1	reject	reject	-1	-1	FALSE	7450502	7492208	SG16225, SG16226, SMG44464, SMG44467, SMG29720, SMG21221, SMG29721, SMG21222, SMG29722, SG15670, SMG21223, SMG29723, SMG21224, SMG29724, SMG29725, SG15671, SMG29726, SMG38069, SMG38070, SMG38071, SG15241, SMG16301, SMG44592, SG13207, SMG15423, SMG15424, SMG15426, SMG47499, SMG23584, SGI2338, SGI2349, SGI2353, SG14084, SGI2357, SGI2363, SGI2382, SGI2383, SGI2384, SGI2385, SGI2389, SGI2390, SGI2391…
6	156	7.7499e+06	40	-0.701857	-1	6.45967e-07	-0.646923	-1	1.54354e-06	1	1	reject	reject	-1	-1	FALSE	7751046	7799771	SG20626, SG20627, SG20628, SMG46125, SMG46130, SMG44835, SG19194, SMG41302, SMG41303, SMG41304, SMG18425, SMG47247, SMG18427, SMG47248, SMG18428, SMG19548, SMG47249, SMG18429, SMG19549, SMG40818, SMG47250, SMG18430, SMG19550, SMG40819, SMG47251, SMG19551, SG19197, SMG40820, SMG47252, SMG19552, SMG40821, SMG47253, SG8074, SG15317, SG14756, SMG38725, SMG38726, SMG38727, SMG38728, SMG38729, SG14757,…
6	175	8.69963e+06	41	-0.669142	-1	1.94731e-07	-0.60259	-1	8.56228e-07	1	1	reject	reject	-1	-1	FALSE	8700084	8749207	SMNG9017, SG14098, SMG19114, SMG28941, SMG19116, SMG39236, SMG28944, SMG39237, SMG19119, SG14099, SMG28945, SMG30820, SMG28946, SMG30821, SMG21114, SMG30823, SMG19649, SMG21115, SMG30824, SMG19650, SMG21116, SMG30825, SMG19651, SMG21117, SMG30826, SG14100, SMG19652, SMG21118, SMG18013, SMG21119, SMG21120, SMG18015, SMG18016, SMG18018, SMG29323, SMG21966, SMG29324, SMG21967, SMG29325, SG14102, SMG…
6	176	8.74962e+06	33	-0.722894	-1	1.53296e-06	-0.742185	-1	1.28057e-08	1	1	reject	reject	-1	-1	FALSE	8749713	8797129	SMG20684, SMG13577, SMG20685, SMG13578, SMG20686, SMG13579, SMG13581, SMG31367, SMG47608, SMG13582, SMG31368, SMG47609, SMG47610, SMG31370, SMG47612, SG13069, SG19089, SG19090, SMG25414, SMG25416, SMG25417, SMG25418, SMG25419, SMG47777, SG15078, SMG38266, SMG47780, SMG38268, SMG16678, SMG16680, SG10810, SG7557, SG7558, SG7559, SMG20296, SMG20301
6	179	8.89958e+06	131	-0.547095	-1	2.49938e-06	-0.647582	-1	2.42777e-14	1	1	reject	reject	-1	-1	FALSE	8900854	8948041	SMG16258, SMG16259, SG17633, SMG46617, SMG46621, SG17634, SMG46622, SMG46623, SMG21267, SMG21268, SG12576, SMG25183, SG17828, SMG22765, SMG22766, SMG22767, SG17830, SMG22768, SMG38394, SG18413, SGI1592, SGI1593, SGI1594, SMG38396, SGI1601, SGI1602, SGI1604, SGI1605, SMG38397, SGI1617, SGI1618, SGI1621, SGI1622, SGI1630, SGI1633, SGI1636, SMG20163, SGI1637, SMG20166, SGI1652, SGI1655, SMG20167, SG…
6	181	8.99955e+06	24	-0.610855	-1	0.00200093	-0.573398	-1	0.00533044	1	1	reject	reject	-1	-1	FALSE	9017808	9041560	SG17618, SG17620, SMG25302, SMG25305, SMG32509, SMG25306, SMG25347, SMG37609, SMG37610, SMG30339, SMG37612, SMG30340, SG9286, SMG37613, SMG30341, SMG37614, SMG30342, SMG37615, SG9288, SG19416, SMG13607, SMG28405, SMG28406, SMG13609, SMG28407, SMG13610, SMG13611, SMG28409, SMG13612, SMG28410, SMG13613
6	182	9.04954e+06	25	-0.66868	-1	0.00102711	-0.595889	-1	0.00250793	1	1	reject	reject	-1	-1	FALSE	9055883	9096223	SMG20327, SMG20329, SMG20330, SMG38987, SMG40494, SG8777, SMG38989, SMG40495, SMG40496, SMG22268, SMG22269, SG8778, SMG38993, SMG40499, SMG22271, SMG22274, SMG21930, SMG21932, SG11104, SMG20909, SMG20910, SMG42134, SMG20911, SMG42135, SMG20912, SG11105, SMG42140, SMG33304, SMG33307, SG12528, SG12530
6	184	9.14951e+06	47	-0.605953	-1	2.21056e-07	-0.560498	-1	2.39133e-07	1	1	reject	reject	-1	-1	FALSE	9154321	9190804	SG10719, SG10722, SGI1930, SGI1933, SGI1934, SGI1935, SGI1940, SGI1944, SGI1945, SGI1946, SMG31231, SGI1947, SGI1949, SGI1950, SGI1952, SGI1953, SGI1954, SGI1957, SG16515, SGI1958, SGI1960, SGI1961, SGI1963, SGI1964, SGI1968, SGI1969, SGI1970, SGI1971, SGI1972, SGI1973, SGI1976, SGI1980, SGI1981, SGI1982, SGI1985, SGI1990, SGI1992, SGI1993, SGI1994, SG16517, SGI1997, SMG46674, SMG19612, SMG19613,…
6	191	9.49941e+06	41	-0.69754	-1	3.52059e-06	-0.628874	-1	5.76408e-06	1	1	reject	reject	-1	-1	FALSE	9512915	9535127	SGI2034, SMG32274, SMG17164, SGI2035, SGI2036, SMG21208, SGI2037, SGI2038, SGI2039, SMG32275, SMG17165, SGI2040, SGI2041, SMG21209, SGI2042, SGI2043, SMG32276, SMG17166, SGI2044, SGI2045, SMG21210, SGI2046, SG10825, SGI2047, SGI2048, SMG32277, SGI2049, SGI2050, SMG32278, SGI2054, SGI2055, SGI2059, SGI2060, SGI2061, SGI2062, SMG32280, SG10826, SGI2063, SGI2064, SGI2065, SGI2066, SGI2067, SGI2070, …
6	205	1.01992e+07	99	-0.554896	-1	2.07737e-05	-0.529246	-1	1.56572e-05	1	1	reject	reject	-1	-1	FALSE	10204700	10245461	SG11892, SMG23365, SMG23366, SG11893, SMG23367, SMG29700, SMG20470, SMG20471, SMG20472, SG14520, SG14523, SGI2522, SGI2523, SGI2524, SGI2527, SGI2528, SGI2529, SMG38222, SGI2530, SG10975, SGI2531, SGI2532, SGI2536, SGI2537, SMG17814, SGI2538, SGI2539, SMG38224, SGI2540, SMG17815, SGI2542, SGI2543, SMG38225, SGI2544, SGI2545, SGI2546, SGI2551, SMG17817, SGI2552, SGI2553, SMG38227, SGI2554, SGI2555…
6	242	1.20487e+07	32	-0.549046	-1	0.00222697	-0.580648	-1	0.000837184	1	1	reject	reject	-1	-1	FALSE	12051107	12098217	SMG26255, SMG26256, SG15482, SG10035, SG10037, SG9391, SMG27355, SG9392, SMG41204, SMG36652, SMG41207, SMG36653, SMG36654, SMG36657, SMG23438, SMG23439, SG19887, SMG23440, SMG23441, SMG23444, SG14621, SMG28737, SMG44943, SMG19771, SMG28738, SMG31436, SMG44944, SMG19772, SMG31437, SMG44945, SG14622, SMG19774, SMG28741, SMG31439, SMG31441, SMG44949, SG14623, SMG31442, SMG39706
6	344	1.71472e+07	34	-0.56913	-1	0.00614141	-0.532124	-1	0.00179402	1	1	reject	reject	-1	-1	FALSE	17148156	17191371	SG15092, SG15093, SMG38974, SG15095, SMG38976, SMNG9693, SMG43064, SMG19226, SMG45467, SMG45469, SMG44109, SMG45470, SMG44110, SMG45471, SMG44111, SMG45472, SMG44112, SG15613, SMG45473, SMG44113, SMG44114, SMG44209, SMG44210, SMG44212, SMG43839, SG15616, SMG43845, SMG43846, SMG46196, SMG31713, SMG46197, SMG31714, SMG46198, SMG31715, SMG46199, SMG31716, SMG31717
6	356	1.77471e+07	20	-0.674443	-1	0.00638962	-0.589863	-1	0.0136166	1	1	reject	reject	-1	-1	FALSE	17747071	17779357	SMG36677, SMG30675, SMG46823, SMG36678, SMG30676, SMG46824, SMG36679, SMG30677, SMG46825, SG10424, SMG42797, SMG42799, SMG42800, SMG42801, SMG45099, SMG19427, SMG19428, SMG45102, SMG19429, SMG19430, SMG45104, SMG19431, SMG45105, SG10427, SMNG9453
6	373	1.85968e+07	43	-0.59642	-1	0.00265506	-0.633219	-1	3.60935e-05	1	1	reject	reject	-1	-1	FALSE	18610207	18646788	SG8660, SMG25525, SG8661, SMG25529, SMG25530, SMG44179, SMG44182, SMG44183, SMG44184, SG8663, SG18016, SG18019, SMG32799, SMG13947, SG16380, SMG13948, SMG13950, SMG13952, SG16381, SMG33853, SG20317, SMG33854, SMG33856, SMG33857, SMG33858, SMG46841, SG20318, SMG16657, SMG46842, SMG16659, SMG46844, SMG16661, SMG46846, SMG21691, SG20319, SMG46785, SMG46786, SMG46787, SMG46788, SMG26782, SMG26785, SM…
6	444	2.21458e+07	37	-0.598675	-1	0.00010421	-0.563048	-1	0.000130654	1	1	reject	reject	-1	-1	FALSE	22147490	22194642	SG19055, SG19056, SG16754, SMG39302, SG8588, SG8589, SG10324, SMG17544, SMG17545, SG10325, SG20508, SMG23426, SMG31425, SMG43636, SMG15611, SMG23427, SMG31426, SMG43637, SMG15612, SMG23428, SMG31427, SMG43638, SMG23429, SMG31428, SMG43639, SG20510, SG20511, SG17227, SG17229, SMG40769, SMG40773, SMG28334, SMG28335, SG15263, SMG33486, SMG28337, SMG33488, SMG28338, SG15264, SMG33489, SMG28339, SMG33…
6	445	2.21958e+07	17	-0.654181	-1	0.000656128	-0.698587	-1	1.52588e-05	1	1	reject	reject	-1	-1	FALSE	22199954	22240750	SG9020, SG9022, SG9024, SMG38371, SMG19351, SMG44631, SMG44633, SMG44634, SMG44635, SMG21393, SG15503, SMG29769, SMG29771, SMG29772, SG15505, SG17064, SG17065, SG17066
6	455	2.26957e+07	32	-0.585812	-1	0.000605844	-0.530308	-1	0.0139979	1	1	reject	reject	-1	-1	FALSE	22695964	22743828	SG8998, SMG46557, SMG46559, SMG36470, SMG36471, SMG18913, SMG18914, SG12755, SG12756, SMG39317, SMG39318, SMG39319, SMG39321, SG11646, SG11648, SMG36180, SMG36181, SMG36182, SMG36183, SMG36184, SG19585, SG19586, SMG17019, SMG35817, SG16059, SMG17020, SMG27070, SMG17021, SMG35819, SMG27071, SMG17022, SMG35820, SMG27072, SG7902, SMG17023, SG16060, SMG27074, SMG18846, SMG43147, SMG43150, SG9038
6	488	2.43452e+07	59	-0.563496	-1	0.000106238	-0.570494	-1	4.65846e-05	1	1	reject	reject	-1	-1	FALSE	24347314	24392725	SG11358, SMG28226, SMG28227, SMG36116, SMG13422, SMG13427, SMG28373, SMG27066, SMG27067, SMG28375, SG20410, SMG33614, SMG33615, SMG33616, SMG33617, SMG24340, SMG13428, SMG13429, SMG24342, SMG23052, SMG13430, SMG23003, SMG23053, SMG13431, SMG23004, SMG41289, SMG24344, SMG23054, SMG13432, SMG23005, SMG41290, SMG24345, SMG23055, SMG13433, SMG23006, SG16254, SMG41291, SMG24346, SMG23056, SMG13434, SM…
6	498	2.48451e+07	19	-0.605989	-1	0.00714493	-0.71378	-1	7.62939e-06	1	1	reject	reject	-1	-1	FALSE	24846367	24894569	SG11537, SG11538, SMG36483, SMG47398, SMG47399, SMG47401, SMG47402, SG11447, SG11448, SG7793, SG7794, SG7795, SMG47170, SG12621, SMG47171, SMG47172, SMG24207, SMG24208, SMG24209, SMG24210, SMG24211, SG9615, SG21468, SMG14135, SMG39228, SG20958, SMG25887
6	502	2.5045e+07	19	-0.646727	-1	0.00391769	-0.611997	-1	0.00823212	1	1	reject	reject	-1	-1	FALSE	25048270	25086617	SG20021, SMG43804, SG20022, SMG43805, SMG43806, SMG43807, SMG43810, SMG16882, SG10005, SMG16884, SMG18929, SMG18933, SMG18935, SG21343, SMG34540, SG19039, SG19041, SMG38595, SMG15656, SG12410, SMG15657, SMG15658, SMG15659, SG12411, SMG43398
6	508	2.53449e+07	43	-0.604805	-1	6.03812e-06	-0.605205	-1	2.83056e-06	1	1	reject	reject	-1	-1	FALSE	25351130	25393350	SG19255, SG19256, SMG34187, SMG34188, SMG34192, SG21366, SG21368, SG9845, SG9846, SG9847, SMG21711, SMG31401, SMG44725, SMG31403, SMG44727, SMG33713, SMG31404, SMG44728, SG20374, SMG33714, SMG22885, SMG31405, SMG44729, SMG33715, SMG22886, SMG31406, SMG44730, SMG31407, SG20375, SMG22888, SMG33718, SMG33719, SMG33720, SMG18309, SMG18310, SG8726, SMG18313, SMG18314, SG12614, SG12616, SG12618, SG1735…
6	513	2.55948e+07	22	-0.637184	-1	0.00367117	-0.629781	-1	0.00109148	1	1	reject	reject	-1	-1	FALSE	25604465	25644206	SMG36794, SMG21146, SMG36796, SMG21147, SMG36797, SMG33109, SG7810, SG7811, SG7174, SMG43123, SG16636, SG16637, SG10549, SMG45462, SMG45463, SMG45464, SMG45465, SMG45466, SMG45164, SG10551, SMG25589, SMG25593, SMG25594, SG17569, SMG36873, SMG20156, SMG36874, SMG20157
6	532	2.65446e+07	28	-0.621831	-1	0.00290199	-0.628549	-1	0.000875145	1	1	reject	reject	-1	-1	FALSE	26544962	26591867	SMG43510, SG8201, SMG43513, SMG43516, SG8202, SMG22489, SMG22490, SG13091, SMG22493, SMG23494, SMG42982, SMG29262, SMG23495, SMG47038, SMG42983, SMG29263, SMG23496, SMG47039, SMG23497, SMG47040, SMG42985, SMG29265, SMG23498, SMG47041, SMG42986, SG12752, SMG23499, SMG47042, SMG42987, SG12753, SMG19559, SMNG9696
6	535	2.66945e+07	34	-0.60971	-1	0.0031918	-0.597375	-1	0.00248241	1	1	reject	reject	-1	-1	FALSE	26704705	26744258	SMG14043, SMG47784, SMG47787, SMG47788, SMG47789, SG19621, SG19622, SG18343, SMG40920, SG18344, SMG40921, SMG40923, SG18346, SMG26531, SMG26532, SMG12161, SMG26533, SMG12162, SMG26534, SMG12163, SMG26535, SG18347, SMG12164, SMG46373, SMG46375, SG20258, SMG19945, SMG15473, SMG15474, SMG36586, SMG25129, SMG25131, SMG25134, SMG18196, SMG41385, SMG41387, SMG18200, SMG18201, SG16507, SMNG12011, SMG151…
7	30	1.44797e+06	30	-0.64632	-1	0.002987	-0.592805	-1	0.000951774	1	1	reject	reject	-1	-1	FALSE	1453304	1497508	SMG52279, SMG52280, SMG52281, SMG52282, SMG52283, SG23373, SG28117, SMG59159, SMG65655, SMG63444, SMG59163, SMG65656, SMG63445, SMG59164, SMG65658, SMG63447, SG28119, SMG65660, SMG63449, SMG65661, SG28120, SMG60472, SMG60473, SMG65469, SG24734, SMG56580, SG24735, SG24736, SG27650, SG27652, SG25380, SMG50297, SMG50298, SMG50299, SG25381, SMG50300, SMG50301, SMG50302, SG26726, SG26727, SG29296, SG2…
7	33	1.59776e+06	31	-0.593575	-1	0.00146811	-0.547898	-1	0.00135648	1	1	reject	reject	-1	-1	FALSE	1598188	1635622	SG21872, SG21874, SG21875, SMG62713, SMG58053, SMG63163, SMG62714, SMG58054, SMG63164, SMG62715, SMG58055, SMG63165, SG26738, SMG62719, SMG62985, SG24310, SG24311, SG24312, SG24468, SMG48938, SMG48939, SMG48940, SG22935, SMG61307, SMG61309, SMG62742, SMG61310, SMG62744, SMG61313, SMG62745, SMG62746, SMG61315, SMG62747, SG22937, SMG61316, SMG62748, SMG61317, SMG62749, SMG50489, SG22736, SMG64099
7	57	2.79609e+06	36	-0.642483	-1	6.6185e-05	-0.608704	-1	0.000126321	1	1	reject	reject	-1	-1	FALSE	2801295	2845624	SG27898, SMG56491, SMG56492, SMG56493, SMG50623, SMG59271, SMG50625, SMG50626, SMG59273, SMG50627, SMG59274, SMG50628, SMG59275, SMG50629, SMG59276, SMG59277, SG27900, SMG55574, SMG55576, SMG55577, SG25285, SMG55578, SG25286, SG26111, SG22775, SMG55464, SMG55465, SG25664, SMG64693, SMG57940, SMG62921, SMG64694, SMG57942, SMG64696, SMG57943, SMG62924, SMG60646, SMG60648, SMG60649, SMG61408, SMG564…
7	62	3.04574e+06	17	-0.607107	-1	0.000839233	-0.586764	-1	0.00134277	1	1	reject	reject	-1	-1	FALSE	3045739	3095446	SMG62007, SMG57947, SG28567, SMG57543, SMG57545, SG28569, SMG57547, SMG57548, SG28487, SMG64465, SMG64467, SMG64469, SMG54171, SMG55418, SMG55420, SMG54174, SMG49963, SG22400, SMG53108, SMG53109, SG22401, SMG53110, SMG53111, SMG53112, SMG53113, SMG53114, SG24730, SMG56734, SMG63731, SMG63733, SG24731, SMG66696
7	100	4.94308e+06	16	-0.697544	-1	6.10352e-05	-0.551592	-1	0.00131226	1	1	reject	reject	-1	-1	FALSE	4954703	4980008	SG25688, SMG61235, SMG56075, SMG54532, SMG56076, SMG54533, SMG56077, SMG54534, SMG56078, SG23511, SG25910, SMG54535, SMG56079, SMG56080, SMG54537, SG23512, SG25911, SG23513, SG25912
7	184	9.13721e+06	47	-0.56545	-1	0.000666756	-0.543737	-1	0.00235829	1	1	reject	reject	-1	-1	FALSE	9144966	9187039	SMG65792, SG28456, SMG55247, SMG48880, SMG55248, SMG48881, SMG55249, SMG55250, SMG48883, SMG55251, SG28008, SMG62236, SG28010, SMG64546, SMG62238, SMG64547, SMG62239, SMG64548, SMG64549, SMG64550, SG26887, SMG54990, SMG54991, SMG54992, SMG54994, SG26889, SMG63539, SMG48075, SMG51239, SMG63540, SMG48076, SMG51240, SG26867, SMG63543, SMG51243, SMG60074, SMG60076, SMG60077, SMG60078, SMG60079, SG268…
7	255	1.26822e+07	54	-0.64053	-1	4.63564e-06	-0.55419	-1	0.0002704	1	1	reject	reject	-1	-1	FALSE	12696405	12730608	SG27601, SMG54513, SMG51826, SMG63800, SMG54514, SMG51827, SMG63801, SMG54515, SMG51828, SMG63802, SG27603, SMG54516, SMG51829, SMG63803, SMG51830, SG27382, SG27383, SG22374, SG22375, SG22376, SG26365, SMG50880, SMG50882, SMG65713, SMG65714, SG26367, SMG65715, SMG65716, SG24051, SMG53485, SMG62114, SMG53486, SMG62115, SMG60665, SMG53487, SMG60666, SMG53488, SMG62117, SMG60667, SMG50757, SMG53489,…
7	259	1.2882e+07	75	-0.556043	-1	0.000122232	-0.538284	-1	4.94719e-05	1	1	reject	reject	-1	-1	FALSE	12885239	12931268	SG21919, SMG51931, SG21920, SMG51933, SMG51935, SG29072, SMG54503, SMG54504, SMG54506, SMG54507, SMG53252, SMG54509, SMG53254, SMG53255, SMG53256, SMG59314, SG26841, SMG59316, SG26842, SMG59318, SG26843, SMG59319, SG27285, SMG55527, SMG55528, SG27286, SMG55529, SMG55530, SG27287, SG27288, SMG65996, SMG59587, SMG59588, SMG65999, SMG59592, SMG66002, SMG64791, SMG55326, SMG64794, SMG66344, SMG55328,…
7	281	1.39804e+07	56	-0.54644	-1	0.000128273	-0.583204	-1	5.86328e-06	1	1	reject	reject	-1	-1	FALSE	13982462	14029299	SMG58681, SG28541, SMG63493, SMG63496, SG22243, SG22246, SG22247, SMG50180, SMG50183, SMG50184, SG22385, SG22386, SG23085, SG23086, SMG61168, SMG59418, SG29357, SG22979, SMG56657, SG22981, SG22982, SMG50891, SMG50892, SMG50895, SGI3850, SGI3851, SGI3853, SMG49023, SGI3854, SGI3855, SGI3856, SMG49024, SGI3859, SGI3860, SMG49025, SGI3863, SGI3864, SGI3870, SGI3871, SGI3872, SMG49027, SGI3873, SGI38…
7	291	1.44797e+07	38	-0.673882	-1	4.27331e-05	-0.619639	-1	0.000567902	1	1	reject	reject	-1	-1	FALSE	14484233	14528531	SG23315, SMG59861, SMG59862, SMG59865, SMG60113, SMG60114, SMG60115, SG23318, SG22153, SMG58630, SG22156, SMG58631, SMG58632, SMG58634, SMG51556, SG28513, SMG66471, SG28514, SMG66473, SMG66474, SMG66476, SG28516, SMG60765, SMG60767, SG24623, SMG50495, SMG61216, SMG50496, SMG50497, SMG50498, SMG50499, SMG50500, SG29407, SMG62609, SMG52352, SMG52353, SMG56223, SMG62611, SMG52354, SMG56224, SMG62612…
7	292	1.45297e+07	43	-0.653416	-1	0.000122524	-0.637472	-1	0.000172795	1	1	reject	reject	-1	-1	FALSE	14530646	14576346	SMG64929, SMG55818, SMG64931, SMG55820, SG27025, SMG64932, SMG55821, SG28221, SG28511, SMG64933, SMG55822, SG27026, SG27027, SMG61248, SMG61250, SG27029, SMG61251, SMG56758, SMG56761, SMG51076, SMG51077, SMG51078, SG28855, SMG51079, SG28856, SMG51081, SMG62377, SG25970, SMG64058, SG25971, SG24764, SG24765, SMG53960, SMG53961, SG29173, SG29176, SG23265, SG23915, SMG66014, SG25763, SMG48730, SMG487…
8	5	199843	45	-0.515314	-1	0.000684967	-0.550737	-1	0.000118725	1	1	reject	reject	-1	-1	FALSE	200290	249280	SG31819, SG39400, SMG91437, SMG91438, SMG91439, SMG98229, SMG91440, SMG98230, SMG91441, SMG98231, SG39401, SMG91442, SMG86241, SMG98201, SMG86243, SMG98203, SG34322, SMG75010, SMG75011, SMG75012, SMG98226, SMG69484, SMG70851, SMG70853, SMG69487, SMG70854, SMG69488, SG37613, SG37616, SMG72851, SMG72852, SG30289, SMG72853, SMG72854, SG38446, SMG72856, SG30290, SG30629, SG30630, SG37555, SG37556, SG…
8	10	449646	67	-0.605765	-1	2.225e-06	-0.585102	-1	2.18988e-05	1	1	reject	reject	-1	-1	FALSE	449746	498395	SMG89978, SMG89979, SG39746, SMG79123, SG34693, SMG79128, SG34696, SG34959, SMG81740, SMG68087, SMG81744, SMG68088, SMG81745, SMG68091, SMG87827, SMG87828, SG35748, SMG87830, SMG87831, SMG91252, SMG91253, SMG91255, SMG89570, SMG91256, SMG82655, SMG89571, SMG91257, SMG82657, SMG82658, SMG89574, SMG82659, SMG89575, SMG90071, SMG90074, SMG98089, SMG98090, SG35948, SG35949, SG39685, SG39686, SMG69293…
8	24	1.1491e+06	59	-0.585878	-1	6.72006e-06	-0.614435	-1	2.69027e-07	1	1	reject	reject	-1	-1	FALSE	1149749	1196936	SMG92476, SMG92478, SMG68372, SG35063, SG38299, SG37873, SG37875, SMG75219, SMG75223, SMG75224, SG38706, SMG79161, SG38709, SG35569, SMG68616, SMG68622, SG31973, SG31977, SMG70375, SMG70376, SMG90874, SMG90875, SMG81327, SMG92378, SMG81329, SMG80095, SMG92379, SMG81330, SMG80096, SMG92380, SMG81331, SMG80097, SMG80099, SMG97408, SG33083, SMG97410, SMG97411, SMG92729, SMG80044, SMG84970, SMG97413,…
8	37	1.79858e+06	33	-0.689235	-1	3.41027e-06	-0.648785	-1	3.06244e-05	1	1	reject	reject	-1	-1	FALSE	1804236	1845397	SG34056, SG34058, SMG94610, SMG94611, SMG94613, SG34059, SMG94614, SMG94615, SMG90616, SMG94616, SMG90617, SG37563, SMG70331, SMG70333, SMG70334, SMG71943, SMG71945, SMG71946, SG31519, SG31520, SMG81587, SMG75241, SMG74722, SMG74077, SMG95959, SMG75243, SMG74724, SMG74078, SMG95960, SMG75244, SMG74725, SG33591, SMG74079, SMG95961, SMG75245, SMG74726, SMG74082, SG37729, SG30673, SG30676, SMG72466
8	44	2.14831e+06	59	-0.574557	-1	0.00025519	-0.600541	-1	4.69785e-06	1	1	reject	reject	-1	-1	FALSE	2149829	2195778	SG35871, SMG93422, SMG93423, SMG84433, SMG84434, SMG84435, SMG84436, SMG84437, SMG84438, SG35874, SMG83108, SMG83109, SMG88345, SMG81934, SMG81937, SMG81938, SMG81939, SMG78664, SG36150, SMG78668, SMG78670, SMG92243, SMG92246, SMG92247, SMG73836, SMG84617, SMG84618, SMG73841, SGI6454, SGI6455, SGI6459, SGI6460, SGI6461, SGI6465, SGI6466, SGI6467, SGI6468, SGI6498, SGI6499, SGI6500, SGI6501, SGI65…
8	45	2.19827e+06	29	-0.655754	-1	6.47828e-06	-0.645094	-1	2.38419e-06	1	1	reject	reject	-1	-1	FALSE	2199827	2247050	SG32320, SG38691, SG38692, SG31955, SMG80774, SMG80776, SMG80777, SG33589, SG31957, SG31914, SMG67816, SMG69641, SG31915, SMG67819, SMG92865, SMG88392, SG36943, SMG73346, SMG92867, SMG88393, SMG73347, SMG92868, SMG78336, SMG88394, SMG73348, SMG92869, SMG78337, SMG73349, SMG88396, SMG73350, SMG78339, SMG88397, SG36946, SMNG20818, SMG86370, SG31411, SMG91839
8	46	2.24823e+06	36	-0.581354	-1	0.0010566	-0.582511	-1	0.00294779	1	1	reject	reject	-1	-1	FALSE	2262758	2296888	SMG95642, SMG95643, SMG73962, SG36998, SMG87285, SMG87286, SG36999, SMG87288, SMG95139, SMG88110, SG37001, SMG88111, SMG88112, SMG95143, SMG95144, SG36462, SG36834, SG36835, SMG93193, SMG90951, SMG90952, SMG97848, SG37188, SMG90954, SMG97850, SMG90955, SMG91542, SMG91546, SMG82605, SMG82606, SG39424, SMG82607, SMG82608, SG39425, SMG82609, SMG75726, SMG75728, SMG75729, SMG75730, SG31226
8	63	3.09756e+06	48	-0.615407	-1	3.76552e-05	-0.57366	-1	0.000223441	1	1	reject	reject	-1	-1	FALSE	3098374	3140373	SG34175, SG35127, SG32604, SMG85590, SMG85591, SG39043, SG39045, SMG77167, SG36926, SMG84130, SG34763, SG41354, SG34764, SMG70827, SG37297, SG37299, SMG90578, SMG89160, SG36418, SMG89161, SMG89162, SMG70249, SMG89163, SMG70250, SMG70251, SMG87262, SMG70252, SMG87263, SG36419, SMG70253, SMG87264, SMG70254, SMG87265, SMG70255, SMG87266, SMG87267, SMG97758, SMG86055, SMG97760, SMG86057, SMG86058, SM…
8	70	3.44729e+06	128	-0.693746	-1	8.90721e-15	-0.636387	-1	5.16103e-15	1	1	reject	reject	-1	-1	FALSE	3447321	3495231	SMG79922, SGI6330, SGI4662, SGI6331, SGI6332, SGI4664, SGI6333, SG32910, SMG91747, SGI4665, SGI6334, SGI4666, SGI6335, SGI4667, SGI4669, SMG91748, SGI6338, SGI4670, SGI6339, SGI4672, SGI6341, SGI4673, SGI6342, SGI4674, SMG91749, SGI6343, SMG86339, SGI4675, SGI6344, SGI4676, SGI6345, SGI4677, SGI6346, SGI4678, SGI6347, SMG91750, SGI4679, SGI6348, SMG86340, SGI4680, SGI6349, SGI4681, SGI6350, SGI46…
8	84	4.14673e+06	48	-0.649767	-1	4.64781e-05	-0.562907	-1	6.33425e-05	1	1	reject	reject	-1	-1	FALSE	4155957	4195672	SMG79111, SMG74340, SMG78829, SMG79112, SMG74341, SMG78830, SMG78831, SMG79114, SMG74343, SMG78832, SG33511, SMG74344, SMG74345, SG33514, SG32687, SG41016, SG41020, SMNG21158, SMG92745, SMG90175, SMG92746, SMG91424, SMG96803, SMG85225, SMG91425, SMG96804, SMG85226, SG38402, SMG91426, SMG96805, SMG91428, SMG96807, SMG72628, SMG85076, SMG72629, SMG85077, SMG83018, SMG72630, SMG85078, SG31084, SMG83…
8	87	4.29662e+06	53	-0.655072	-1	1.34079e-06	-0.622557	-1	1.60099e-06	1	1	reject	reject	-1	-1	FALSE	4297631	4341032	SMG80904, SMG81122, SMG81124, SMG81127, SMG81128, SMG72501, SMG72502, SG30340, SMG72503, SMG72505, SG33281, SMG67367, SMG86742, SG33282, SMG67368, SMG86743, SMG67369, SMG86744, SMG67370, SMG86745, SG33283, SMG67371, SG33284, SMG75983, SMG75984, SG41423, SG41424, SMG91230, SMG77800, SMG94082, SMG91068, SMG94084, SMG74764, SMG91069, SMG77803, SMG94086, SMG74766, SMG91071, SMG70186, SMG94087, SMG747…
8	89	4.39654e+06	26	-0.613571	-1	0.000465095	-0.546001	-1	0.00613073	1	1	reject	reject	-1	-1	FALSE	4397206	4424408	SMG74630, SMG74631, SG34920, SMG74632, SMG92014, SMG74633, SMG92015, SMG74634, SMG92016, SG34921, SMG74635, SMG84461, SMG83670, SMG83671, SMG79619, SMG79620, SG30208, SMG94771, SMG77148, SMG94772, SMG77149, SMG94773, SMG77150, SG30210, SG29589, SG40690, SMG85038, SMG85040, SMG85041, SMG85043
8	98	4.84618e+06	41	-0.616868	-1	4.30067e-05	-0.573485	-1	0.00050913	1	1	reject	reject	-1	-1	FALSE	4857175	4895107	SG31681, SMG95677, SMG95678, SMG95679, SG36789, SG36791, SG35019, SMG77929, SMG77930, SMG84144, SMG91329, SMG84145, SMG84146, SMG91331, SMG91332, SMG91333, SG36688, SMG90271, SMG90274, SMG90275, SG36690, SMG69633, SMG69637, SMG86010, SMG86016, SMG69888, SMG69890, SMG81640, SMG81202, SMG81641, SMG80307, SMG84047, SMG81203, SMG81642, SMG80308, SMG84048, SMG81643, SMG80309, SMG84049, SG34854, SMG812…
8	103	5.09599e+06	42	-0.61669	-1	3.00224e-09	-0.528779	-1	1.5688e-05	1	1	reject	reject	-1	-1	FALSE	5101054	5136955	SMG82964, SG34522, SMG85740, SMG85742, SMG94254, SG34525, SMG94255, SMG85744, SMG81873, SG39451, SG31843, SMG70357, SMG70358, SMG70360, SMG70361, SG31845, SMG95274, SMG95275, SMG95276, SMG80058, SMG95277, SMG80059, SMG95278, SMG80060, SMG95280, SMG80062, SMG80064, SMG86024, SMG86025, SMG83348, SG39944, SMG86026, SMG83349, SMG86027, SMG83350, SMG86028, SMG83351, SMG86029, SMG83352, SG39945, SG3507…
8	108	5.34579e+06	16	-0.64507	-1	0.00131226	-0.65792	-1	0.00918579	1	1	reject	reject	-1	-1	FALSE	5346875	5374035	SG31153, SG31155, SMG74548, SG35265, SMG74549, SG35267, SMG67513, SMG72243, SG33674, SG31237, SMG72246, SG31238, SG31239, SG31240, SG40847, SG41608, SG40893
8	113	5.59559e+06	48	-0.536305	-1	0.00465726	-0.603234	-1	8.29041e-06	1	1	reject	reject	-1	-1	FALSE	5595874	5645517	SMG98063, SMG98065, SMG98067, SG32828, SMG69075, SMG91494, SMG69076, SMG91495, SMG69077, SMG91496, SMG69078, SMG69079, SMG91499, SMG89875, SMG89876, SG34320, SG32472, SMG88010, SG32069, SMG88013, SMG69840, SMG88015, SG32070, SMG69842, SG32071, SMG72311, SMG72314, SMG72315, SMG72316, SMG73853, SMG70470, SMG73517, SMG73518, SMG77004, SMG73521, SMG77588, SMG73522, SMG77591, SG33625, SG33626, SMG7034…
8	124	6.14516e+06	20	-0.603065	-1	0.00198555	-0.573361	-1	0.00365448	1	1	reject	reject	-1	-1	FALSE	6145745	6183919	SMG96570, SMG96572, SG34249, SG36614, SG36615, SG36988, SMG73877, SMG73878, SMG79328, SMG76116, SMG73882, SMG79332, SMG73883, SG31250, SMG86454, SMG86455, SMG86456, SG38925, SMG71495, SMG71496, SMG93181, SMG68755, SG35595, SG35596, SG30315, SG30316
8	131	6.49488e+06	48	-0.618281	-1	1.96159e-05	-0.577684	-1	0.00162086	1	1	reject	reject	-1	-1	FALSE	6497328	6543034	SG37422, SMG83683, SMG83686, SG37426, SMG79368, SG30437, SMG83688, SMG83689, SMG79237, SG30439, SG30440, SMG90563, SMG90564, SMG90565, SG31814, SMG90092, SMG90093, SG31815, SMG90094, SMG80604, SMG80605, SMG80608, SMG75422, SMG75425, SMG75426, SMG75427, SG41570, SMG97362, SG36257, SMG97363, SMG87670, SMG87671, SMG87674, SG36260, SMG85156, SG38117, SG38118, SG34072, SMG77058, SMG77059, SMG77060, SM…
8	143	7.09441e+06	19	-0.694126	-1	0.000644684	-0.688261	-1	0.00617981	1	1	reject	reject	-1	-1	FALSE	7095746	7141272	SG39386, SG41049, SG41050, SMG97783, SMG97785, SMG97786, SG38536, SMG83257, SG39809, SG34907, SMG76644, SMG76649, SG34910, SMG87137, SMG89174, SMG89178, SG41429, SG38376, SG38377, SMG70017, SMG70019, SG35861, SG35862
8	148	7.34422e+06	27	-0.636265	-1	0.000142783	-0.637422	-1	2.83122e-07	1	1	reject	reject	-1	-1	FALSE	7346413	7377132	SG35819, SMG96362, SMG96363, SMG94054, SMG94057, SG36138, SMG94059, SMG94060, SMG77791, SMG77792, SMG77793, SG31609, SMG89034, SMG89035, SG31610, SMG89036, SMG89038, SG31611, SMG72810, SMG72812, SG33265, SMG90780, SMG90781, SMG90782, SG33266, SMG90783, SMG90784, SMG90785, SMG97912, SMG97913, SMG97915, SMG97917
8	153	7.59402e+06	16	-0.801379	-1	0.00213623	-0.733296	-1	0.00167847	1	1	reject	reject	-1	-1	FALSE	7611909	7641941	SG39339, SMG74857, SG32750, SMG70718, SMG70720, SMG70031, SMG90718, SMG70629, SG37079, SG37080, SG37783, SMG69045, SMG69046, SMG69047, SG37785, SMG69048, SMG69050
8	167	8.29347e+06	24	-0.68074	-1	5.32866e-05	-0.627758	-1	0.000205159	1	1	reject	reject	-1	-1	FALSE	8302556	8333930	SG29632, SG29634, SMG78642, SG29656, SMG95299, SMG95300, SG29657, SMG78645, SMG95301, SMG78646, SMG95302, SMG92616, SMG92617, SMG92618, SG35710, SMG72336, SMG92621, SMG72339, SMG77212, SMG83811, SMG90764, SMG77213, SMG83812, SMG90766, SMG77215, SMG72678, SMG83814, SMG72679, SMG83815, SMG90768, SMG72680, SMG83816, SMG72682, SMG72683
8	171	8.49331e+06	28	-0.673748	-1	5.52982e-05	-0.590186	-1	0.000583388	1	1	reject	reject	-1	-1	FALSE	8495220	8536908	SG41104, SG36328, SG37096, SMG77496, SG31982, SMG73789, SG34798, SMG82996, SMG70565, SMG70566, SMG82998, SG40099, SMG70567, SMG94796, SMG82999, SMG70568, SMG94797, SMG83000, SMG83001, SMG75233, SMG83002, SMG94800, SMG94801, SG40100, SMG75235, SMG94802, SMG75236, SMG75238, SMG75239, SG40101
8	173	8.59323e+06	62	-0.539194	-1	0.00086765	-0.528011	-1	0.000519527	1	1	reject	reject	-1	-1	FALSE	8594404	8638370	SMG92772, SMG79815, SMG79816, SMG79818, SMG79819, SMG91475, SMG93025, SMG91476, SMG93026, SMG91477, SMG93027, SMG93029, SG34930, SMG88201, SMG93134, SMG86852, SMG86853, SMG70200, SMG93139, SMG70202, SMG88207, SMG70204, SG32272, SG32273, SMG84827, SMG84828, SMG84829, SMG87982, SMG84996, SG39848, SMG87983, SMG77485, SMG84997, SMG87984, SMG77486, SMG96818, SMG77487, SMG96819, SMG97474, SMG84999, SG3…
8	174	8.64319e+06	40	-0.6863	-1	2.0375e-06	-0.703819	-1	3.07409e-10	1	1	reject	reject	-1	-1	FALSE	8648546	8692881	SMG67838, SMG73828, SMG67839, SMG73829, SMG67840, SMG82073, SG34612, SMG73832, SMG67843, SMG82076, SG34615, SMG93479, SMG79480, SMG93480, SMG79481, SMG79485, SMG73148, SMG72378, SG40963, SMG97565, SMG97567, SG33684, SMG71837, SMG87348, SMG87350, SMG87351, SG32276, SMG92000, SMG92001, SG32277, SMG92004, SMG92005, SMG92006, SG32278, SMG84704, SG35003, SMG84707, SMG70171, SMG74860, SMG70173, SMG7486…
8	185	9.19276e+06	47	-0.751775	-1	3.82226e-08	-0.669082	-1	8.31945e-08	1	1	reject	reject	-1	-1	FALSE	9194345	9242661	SMG66943, SMG66946, SMG66948, SMG93397, SG31466, SMG97019, SMG77356, SG40880, SMG77357, SMG77358, SMG97022, SMG77359, SMG97023, SMG97025, SMG73818, SMG91318, SMG69108, SMG91319, SMG69109, SG31219, SMG69112, SG31221, SG41342, SMG68104, SMG81470, SMG81471, SMG81474, SMG70228, SMG70230, SMG93828, SMG93830, SMG95737, SG35000, SMG68469, SMG68472, SMG69802, SMG69804, SMG85726, SMG85727, SMG69806, SMG85…
8	201	9.99213e+06	30	-0.664076	-1	0.000380093	-0.589748	-1	0.000460107	1	1	reject	reject	-1	-1	FALSE	9992376	10026621	SG39299, SMG68675, SG40982, SG40983, SMG74950, SMG74951, SMG74952, SMG81385, SMG74953, SMG81386, SG40984, SMG74954, SMG74955, SMG81388, SMG74956, SMG81389, SMG81390, SG40985, SMG81391, SG32765, SMG91047, SG32766, SMG91050, SMG91051, SMG91052, SG32767, SG32768, SG32920, SG32921, SMG91287, SMG91290, SG32245, SG35067, SMG87503, SMG87504, SMG87505, SMG87507
8	214	1.06416e+07	39	-0.624519	-1	4.39977e-05	-0.586741	-1	0.000628877	1	1	reject	reject	-1	-1	FALSE	10641641	10689697	SMG77114, SMG80172, SMG80173, SMG72438, SMNG18991, SMG88182, SG35776, SMG88184, SMG69784, SMG88185, SMG69785, SMG69786, SMG81678, SMG81680, SMG81682, SG35778, SMG88254, SMG88257, SG30407, SMG68314, SG30408, SMG68315, SG30410, SG38355, SG31682, SG31683, SG31684, SMG85525, SMG85529, SMG85531, SMG85179, SG37830, SMG85184, SMG78518, SG36447, SMG78519, SMG76900, SMG78520, SMG76901, SMG78521, SMG76902,…
8	221	1.09913e+07	52	-0.76124	-1	2.6054e-07	-0.69776	-1	1.37654e-07	1	1	reject	reject	-1	-1	FALSE	10994796	11039141	SMNG21531, SG35395, SG35396, SMG68455, SMG68457, SMG68458, SMG90029, SMG90030, SG32845, SMG90034, SMG90035, SG32846, SG32847, SMG80479, SG32848, SMG80480, SMG68227, SMG97077, SMG69025, SMG83207, SMG74286, SMG68228, SMG97078, SMG74287, SMG71055, SG35852, SMG68229, SMG97079, SMG69027, SMG83209, SMG74288, SMG71056, SMG73870, SMG68230, SMG97080, SMG69028, SMG83210, SMG71057, SMG73871, SMG68231, SMG97…
8	228	1.13411e+07	76	-0.58145	-1	1.09172e-05	-0.52973	-1	0.000249301	1	1	reject	reject	-1	-1	FALSE	11342999	11390954	SMG86261, SMG86262, SMG86263, SMG86264, SMG86265, SMG71268, SMG86266, SMG71269, SG38174, SMG71270, SMG71272, SG38175, SG34822, SG34824, SMG79344, SG30637, SMG78793, SMG78794, SMG79347, SMG79348, SG30640, SMG89812, SMG89816, SMG89818, SMG94625, SG34983, SG34985, SMG95456, SMG95461, SMG69477, SG34986, SMG69480, SG39090, SMG86161, SMG76567, SMG86163, SMG90120, SMG97417, SMG76572, SMG75330, SMG90121,…
8	243	1.20905e+07	35	-0.634512	-1	1.41875e-06	-0.649523	-1	2.50875e-07	1	1	reject	reject	-1	-1	FALSE	12090803	12140200	SMG89190, SG41164, SMG72549, SMG67071, SMG72551, SMG67073, SMG72553, SMG67075, SG34080, SMG74682, SG34082, SG34083, SMG75594, SMG82699, SMG75596, SG39379, SG39380, SMG79629, SMG79631, SMG79632, SMG79633, SG34884, SG34885, SMG92652, SG35575, SMG83622, SMG92653, SMG83623, SMG92654, SMG83624, SMG92655, SMG83625, SG35577, SG36858, SMG79825, SMG69651, SG38920, SMG75778, SMG95418, SMG73234, SG37863
8	263	1.30897e+07	44	-0.560412	-1	4.25708e-05	-0.513889	-1	0.00118594	1	1	reject	reject	-1	-1	FALSE	13090722	13138269	SG30191, SMG85045, SMG67486, SMG67487, SMG68322, SMG85047, SMG67488, SMG68323, SMG85048, SMG67489, SMG68324, SMG85049, SMG67490, SMG68325, SG38223, SMG72449, SMG70387, SMG72450, SMG70388, SMG72451, SMG70389, SG38224, SMG72452, SMG70390, SMG72453, SMG70391, SMG72454, SMG70392, SMG72455, SG34502, SG34504, SG34505, SMG73985, SMG73986, SMG73987, SG29702, SMG73989, SMG79953, SMG79954, SG29637, SMG6759…
8	271	1.34894e+07	55	-0.622776	-1	2.36851e-05	-0.606256	-1	1.15364e-05	1	1	reject	reject	-1	-1	FALSE	13493696	13530048	SG41362, SG41364, SG35337, SMG77278, SMG77280, SMG80675, SG39419, SMG90256, SMG90257, SMG90261, SMG90262, SG38768, SMG68401, SMG74715, SMG96800, SMG74720, SMG98141, SG30580, SMG70129, SMG70130, SMG70131, SMG70132, SMG70134, SMG98096, SMG84955, SMG98097, SMG84956, SMG98099, SMG84958, SG33782, SMG98100, SMG84959, SMG98101, SMG84960, SMG98102, SMG79086, SMG67175, SMG79087, SG33783, SMG67176, SMG7908…
8	281	1.3989e+07	29	-0.576874	-1	0.00921624	-0.586765	-1	0.00299228	1	1	reject	reject	-1	-1	FALSE	13992714	14037504	SG32926, SMG92511, SMG77638, SMG92513, SMG77639, SMG92515, SMG77641, SMG82917, SMG82921, SG32755, SMG76224, SGI4794, SGI4795, SMG80611, SGI4808, SGI4819, SMG80615, SGI4827, SGI4829, SGI4835, SGI4836, SGI4844, SGI4846, SGI4847, SGI4849, SG38429, SG38432, SMG68560, SMG68561, SMNG21597, SMG68154, SMG68155, SG38463, SG38466, SG38467
8	301	1.49882e+07	16	-0.639677	-1	0.000579834	-0.628524	-1	0.000213623	1	1	reject	reject	-1	-1	FALSE	15014445	15032821	SMG89418, SMG89419, SG33962, SMG75304, SMG82310, SMG75305, SMG82311, SMG82312, SG33963, SMG75307, SMG82313, SMG75308, SMG82314, SMG75309, SMG82315, SMG92371, SG33336, SG33337, SG33339
8	364	1.81357e+07	68	-0.530862	-1	0.000371872	-0.506219	-1	0.000703552	1	1	reject	reject	-1	-1	FALSE	18141896	18168160	SGI5388, SGI5392, SGI5402, SGI5403, SGI5404, SGI5408, SGI5412, SGI5413, SGI5414, SG38986, SGI5416, SGI5417, SGI5418, SGI5419, SGI5420, SGI5422, SGI5423, SGI5424, SGI5426, SGI5428, SGI5429, SGI5430, SGI5431, SGI5432, SGI5433, SGI5434, SGI5435, SGI5436, SGI5437, SGI5438, SGI5439, SGI5440, SGI5441, SGI5442, SGI5443, SGI5444, SGI5445, SG38987, SGI5446, SGI5453, SGI5469, SGI5470, SGI5471, SGI5475, SG3…
9	34	1.64897e+06	17	-0.575699	-1	0.00463867	-0.535197	-1	0.00106812	1	1	reject	reject	-1	-1	FALSE	1654231	1687354	SG42396, SG49131, SMG120366, SG42258, SG42259, SG42260, SG42261, SMG112969, SMG112971, SMG112972, SMG112973, SMG112974, SG45531, SMG112975, SG45532, SMG117861, SMG117863, SMG117864, SG48718, SMG117865, SMG117866, SG48720
9	60	2.94815e+06	31	-0.587327	-1	0.00269635	-0.566202	-1	0.00335024	1	1	reject	reject	-1	-1	FALSE	2949312	2970667	SG42208, SMG104893, SMG104894, SG42232, SG42211, SMG111472, SMG111473, SMG115039, SG45321, SMG118086, SMG118087, SMG118088, SMG118089, SG45323, SMG118091, SMG101488, SMG101489, SMG101491, SMG101493, SMG113509, SMG101468, SMG119945, SMG106295, SMG116475, SMG119946, SMG101471, SMG106296, SMG116476, SMG119947, SMG101472, SMG106297, SMG116477, SMG119948, SMG106298, SMG106299
9	79	3.89756e+06	57	-0.698597	-1	1.71778e-09	-0.654316	-1	1.80418e-09	1	1	reject	reject	-1	-1	FALSE	3899024	3944793	SG43601, SG49557, SMG119937, SG49558, SG49559, SGI7948, SGI7949, SGI7950, SMG102060, SGI7952, SGI7955, SGI7961, SMG102062, SGI7962, SGI7963, SGI7964, SGI7973, SGI7974, SG41978, SGI7975, SMG102065, SGI7976, SGI7977, SGI7978, SMG112639, SGI7979, SMG102066, SGI7980, SGI7981, SGI7986, SGI7987, SGI7988, SMG112641, SGI7989, SGI7990, SG41979, SGI7991, SGI7992, SMG112642, SGI7993, SGI7994, SGI7995, SGI79…
9	93	4.59712e+06	58	-0.589194	-1	0.00200698	-0.492693	-1	0.00544422	1	1	reject	reject	-1	-1	FALSE	4597379	4638949	SG49267, SG49268, SG49269, SG49270, SMG99495, SMG117365, SMG102736, SMG102737, SMG99498, SMG117367, SG48597, SG48598, SMG113368, SG48170, SMG113371, SMG113372, SMG102610, SMG102611, SMG113374, SMG102613, SMG102614, SG44438, SG44441, SMG101420, SMNG24068, SG45460, SMG105310, SG45461, SMG105312, SMG105313, SMG105314, SMG112355, SG45462, SMG105315, SMG112356, SMG105316, SMG112357, SMG115682, SMG1123…
9	104	5.14677e+06	50	-0.566888	-1	7.8744e-05	-0.598474	-1	1.9449e-06	1	1	reject	reject	-1	-1	FALSE	5149736	5196358	SMG107598, SMG107599, SG47790, SG45186, SG47041, SG47043, SMG106655, SMG106656, SG48402, SMG106657, SMG114711, SMG114713, SMG114715, SMG114716, SMG114717, SG48404, SMG105281, SMG105283, SG48405, SMG105286, SG48000, SMG121704, SMG121706, SMG121708, SG49075, SMG121709, SMG110420, SMG110424, SG42905, SG42907, SMG110770, SMG113155, SG42680, SMG113157, SMG103622, SMG113159, SMG100188, SMG113160, SMG10…
9	107	5.29668e+06	34	-0.618258	-1	0.000540787	-0.592808	-1	0.00232851	1	1	reject	reject	-1	-1	FALSE	5296956	5345232	SMG112609, SMG111230, SG43078, SMG108899, SMG111235, SMG107090, SMG103094, SMG119637, SMG117055, SMG103227, SMG117056, SMG103228, SMG119639, SG45961, SMG117057, SMG103229, SMG119640, SMG117058, SMG103230, SMG117059, SG45962, SG48092, SMG105327, SG46791, SMG121183, SMG121184, SMG121185, SMG121187, SG46792, SMG121189, SMG102432, SMG103058, SG46794, SG43905, SMG102436, SMG103059, SMG102437, SMG10243…
9	124	6.14615e+06	31	-0.764201	-1	3.45521e-07	-0.703441	-1	1.02445e-07	1	1	reject	reject	-1	-1	FALSE	6151554	6195883	SMG99816, SMG111022, SMG99817, SMG99820, SMG117517, SG46962, SG46963, SG42267, SMG116643, SG42268, SG42270, SMG121181, SMG121182, SG43545, SMG119055, SMG121733, SMG119057, SMG121735, SMG115981, SMG115983, SMG115984, SMG103038, SMG115985, SMG105546, SMG103039, SMG105547, SMG103040, SMG105548, SMG122052, SMG105549, SMG122053, SMG105550, SMG122054, SMG122055, SMG122056, SG43548, SMG122057, SMG122058…
9	138	6.84571e+06	89	-0.622347	-1	7.3229e-06	-0.589952	-1	4.33692e-06	1	1	reject	reject	-1	-1	FALSE	6847278	6895351	SG48007, SMG102185, SMG102186, SMG102187, SG48009, SG48010, SG48378, SG48380, SG44518, SMG104009, SG44520, SG44521, SGI8318, SGI8319, SGI8323, SGI8324, SGI8330, SGI8348, SGI8349, SGI8355, SGI8356, SGI8362, SGI8363, SGI8365, SGI8366, SGI8370, SGI8371, SGI8376, SGI8377, SGI8380, SMG119986, SMG120789, SGI8383, SGI8384, SGI8385, SMG119987, SGI8386, SGI8387, SMG120790, SMG99149, SGI8388, SGI8389, SMG1…
9	166	8.24483e+06	44	-0.612458	-1	5.75251e-05	-0.5591	-1	0.000675983	1	1	reject	reject	-1	-1	FALSE	8246809	8291044	SMG105938, SMNG23096, SMG116914, SG44303, SMG112282, SMG111759, SMG112284, SG44304, SMG111761, SMG112285, SMG111762, SMG112286, SMG111763, SMG112287, SMG111764, SG45869, SMG112976, SG45871, SMG112979, SMG112981, SMG112982, SG45872, SMG103239, SMG103240, SMG118009, SMG103241, SMG118010, SMG103242, SMG118011, SG45873, SMG103243, SMG118012, SMG103244, SMG106278, SG47614, SMG111075, SMG111077, SMG101…
9	172	8.54464e+06	40	-0.67089	-1	1.1635e-07	-0.573387	-1	0.00026392	1	1	reject	reject	-1	-1	FALSE	8550044	8587702	SMG118709, SMG114996, SMG118710, SMG114997, SMG118711, SMG114998, SG42009, SMG114999, SMG116263, SG43754, SMG121452, SMG121457, SG48883, SG44537, SG44539, SG44540, SMG111210, SMG111211, SG49548, SG49549, SG49550, SMG105966, SMG105967, SMG105968, SG48078, SG48080, SMG115895, SMG115896, SMG115898, SMG102758, SMG121971, SMG101660, SMG121972, SMG102760, SMG101661, SMG121973, SMG102761, SG48213, SMG10…
9	179	8.89442e+06	64	-0.607386	-1	0.00022002	-0.597468	-1	9.02043e-05	1	1	reject	reject	-1	-1	FALSE	8898087	8941051	SMG108031, SMG108032, SMG108033, SMG112599, SMG114953, SG43996, SMG114954, SMG114955, SMG103198, SMG114484, SG47093, SMG116584, SG47094, SMG114489, SMG114742, SMG116585, SMG114490, SMG114743, SMG114744, SMG116588, SMG114746, SG47095, SMG116589, SG44292, SMG107364, SMG107365, SG44295, SMG107366, SG45395, SG45396, SG45397, SG47346, SMG111947, SMG111948, SG50212, SG50214, SG47577, SMG110861, SMG1108…
9	190	9.44408e+06	49	-0.634387	-1	2.81822e-06	-0.587586	-1	0.000285686	1	1	reject	reject	-1	-1	FALSE	9445203	9492869	SMG102013, SMG102014, SG44557, SMG109411, SMG119690, SMG109412, SMG115527, SG44558, SMG119691, SMG109413, SMG115528, SMG119692, SMG109414, SMG115529, SMG119693, SMG109415, SMG115530, SMG109416, SMG115531, SG44559, SMG109417, SMG115532, SG44560, SG48646, SG44561, SG44388, SG44390, SG43269, SG50403, SG50405, SMG114063, SMG111845, SMG111542, SG50406, SMG114064, SMG111846, SMG111543, SMG114065, SMG11…
9	197	9.79386e+06	35	-0.538446	-1	0.00564892	-0.602321	-1	0.00283283	1	1	reject	reject	-1	-1	FALSE	9794962	9833876	SMG104786, SMG104789, SMG104790, SG44995, SMG103388, SMG103391, SMG103392, SMG100512, SMG114692, SG47691, SMG114693, SMG114694, SG47694, SMG98854, SMG98855, SMG98856, SMG108009, SMG108010, SMG98858, SMG108011, SMG98859, SMNG23799, SMG118611, SMG100069, SG47777, SMG100070, SMG118613, SMG118614, SMG100073, SMG102965, SMG114211, SMG118616, SMG102966, SMG114212, SG47779, SMG102967, SMG114213, SMNG226…
9	215	1.06933e+07	34	-0.641548	-1	6.17632e-05	-0.566041	-1	0.0068792	1	1	reject	reject	-1	-1	FALSE	10700684	10742928	SMG99339, SG49912, SMG110110, SMG99342, SMG99758, SG49913, SMG110111, SMG99343, SMG99759, SMG110112, SMG99344, SMG99760, SMG110114, SMG99762, SG49103, SMG102469, SMG99787, SMG102470, SMG99788, SMG102471, SMG99789, SMG102472, SG47098, SMG99790, SMG102473, SMG102475, SG47571, SMG116318, SG41938, SMG107667, SMG121729, SG46787, SG46091, SMG121730, SMG121731, SG46788, SG43767, SMG105342, SMG105344, SM…
9	233	1.15927e+07	11	-0.77555	-1	0.000976562	-0.80076	-1	0.000976562	1	1	reject	reject	-1	-1	FALSE	11600793	11632907	SMG114289, SG49827, SMG111086, SG49829, SG49830, SMG99717, SMG99719, SG48059, SG43382, SG43383, SG50380, SG50381, SMG109872, SMG109873, SMG109874, SG47027
9	235	1.16927e+07	25	-0.707462	-1	1.508e-05	-0.653119	-1	0.000120223	1	1	reject	reject	-1	-1	FALSE	11697360	11738516	SMG106115, SMG106116, SMG106118, SG50364, SMG121430, SMG111394, SG42776, SMG117621, SMG121432, SMG111395, SMG117622, SMG121433, SMG111396, SMG117623, SMG111397, SMG117624, SMG121435, SG42777, SMG111398, SMG117625, SMG111399, SMG117626, SMG115469, SG46268, SG43138, SMG111246, SMG111249, SG46804
9	249	1.23922e+07	29	-0.650617	-1	9.82247e-05	-0.616364	-1	0.000194684	1	1	reject	reject	-1	-1	FALSE	12396535	12440877	SMG109018, SMG109019, SMG109021, SMG120847, SG42495, SMG109022, SMG120848, SMG109023, SMG120849, SMG109024, SMG111097, SG43400, SMG103827, SMG103828, SMG103829, SG50155, SG41743, SG41744, SMG111189, SG50359, SMG103342, SG50360, SMG113470, SMG113471, SG49314, SMG113472, SMG114092, SMG120187, SMG119859, SMG120188, SMG119864, SMG119865, SG42816, SMG104931, SMG104932, SMG104934, SG48022, SG48024, SMG…
9	258	1.2842e+07	70	-0.634364	-1	8.22035e-06	-0.59441	-1	1.55029e-06	1	1	reject	reject	-1	-1	FALSE	12842231	12887681	SG45671, SG45672, SG45926, SG45928, SG42082, SMG114973, SMG114974, SMG114975, SMG114977, SMG114978, SMG114979, SG42084, SG42085, SMG101381, SMG101382, SMG101383, SMG101385, SMG101387, SMG110593, SMG110594, SMG110595, SMG110596, SMG110597, SMG102234, SMG102236, SMG114085, SMG114086, SMG114088, SMG101243, SMG101245, SG45265, SMG101247, SMG101248, SMG113125, SMG110885, SMG113126, SMG110886, SMG11312…
10	125	6.19655e+06	19	-0.605946	-1	7.62939e-06	-0.544951	-1	0.00283813	1	1	reject	reject	-1	-1	FALSE	6226641	6244117	SMG201146, SMG201148, SMG201149, SG80789, SMG201150, SG80790, SMG180685, SMG180691, SMG184030, SMG184031, SMG200267, SMG174253, SMG174255, SMG184034, SMG200270, SMG174256, SG71103, SMG200271, SMG174257, SMG200272, SG71104, SMG200855, SMG200861
10	137	6.7962e+06	16	-0.772569	-1	0.00628662	-0.775042	-1	0.00628662	1	1	reject	reject	-1	-1	FALSE	6810125	6840177	SG78356, SG74005, SMG199998, SG70836, SMG196693, SG70837, SMG196696, SMG188830, SMG203429, SMG188831, SMG175928, SMG203431, SMG188833, SG70839, SMG188834, SMG188836, SMG198913, SMG198915, SG71312, SG76827
10	144	7.146e+06	21	-0.685854	-1	9.53674e-07	-0.639796	-1	9.53674e-07	1	1	reject	reject	-1	-1	FALSE	7152074	7177151	SG74104, SMG190160, SMG203395, SMG175189, SMG190161, SMG203396, SMG175190, SMG190162, SMG203397, SMG175191, SMG190163, SMG203398, SMG190164, SMG203399, SG82993, SG82197, SG74589, SMG197819, SMG197820, SG72338, SG74590, SG72339, SG74591
10	150	7.44583e+06	48	-0.602547	-1	0.00696877	-0.534943	-1	0.00481984	1	1	reject	reject	-1	-1	FALSE	7448067	7489136	SMG178940, SMG200977, SMG178942, SMG200978, SMG178943, SMG200979, SG79358, SMG178945, SMG200981, SMG200982, SG79359, SMG177159, SG79360, SMG198532, SMG177160, SMG198533, SMG197283, SMG177163, SMG197284, SMG177164, SMG197285, SG79361, SMG197286, SG70902, SMG179595, SMG179596, SG79231, SMG192397, SMG192398, SMG192399, SMG192400, SMG192401, SMG192402, SG79234, SG79235, SG77818, SMG183758, SMG183759,…
10	151	7.4958e+06	28	-0.694758	-1	6.31809e-05	-0.627418	-1	0.000172131	1	1	reject	reject	-1	-1	FALSE	7498991	7544435	SMG179933, SG71162, SMG179934, SMG179935, SMG179936, SMG179937, SMG179938, SMG179939, SMG186761, SMG191716, SMG191717, SMG191719, SMG194352, SMG194353, SMG194354, SG78061, SMG194355, SMG194356, SMG201538, SMG201539, SMG201540, SMG201541, SG78063, SMG182351, SMG182352, SMG182353, SMG182354, SG78064, SMG182355, SMG182356, SMG194251, SG82617
10	164	8.14542e+06	28	-0.662311	-1	4.21107e-05	-0.573949	-1	0.000341848	1	1	reject	reject	-1	-1	FALSE	8145672	8184550	SMG183405, SMG183406, SMG183407, SMG183408, SG81181, SG81183, SG70632, SMG189588, SMG189589, SG70633, SG76143, SG76144, SMG176973, SMG176974, SG82638, SMG181282, SMG187738, SG83267, SMG192730, SMG176925, SMG187740, SMG192732, SMG176926, SMG187741, SMG192733, SMG176927, SMG192734, SMG176928, SMG187744, SMG197226, SMG173107, SMG173109, SG80934, SMG180168, SMG180169, SMG180170, SMG180171
10	171	8.49522e+06	46	-0.62021	-1	1.15983e-05	-0.576962	-1	0.000113677	1	1	reject	reject	-1	-1	FALSE	8495251	8543005	SMG203900, SG72223, SMG203901, SMG203902, SMG203903, SG79260, SMG176961, SMG176962, SG79261, SMG176963, SMG176967, SMG173317, SMG173319, SMG176484, SMG181081, SMG173320, SMG176485, SMG181082, SG81136, SMG173322, SMG176487, SMG181084, SMG173323, SMG176490, SMG197069, SMG188122, SG77876, SMG190756, SMG197071, SMG197545, SMG188123, SMG173056, SMG190757, SMG197072, SMG197546, SMG188124, SMG197073, SM…
10	189	9.3947e+06	24	-0.841292	-1	2.01464e-05	-0.777165	-1	0.000205159	1	1	reject	reject	-1	-1	FALSE	9395531	9441855	SMG189341, SMG193001, SG82799, SMG189342, SMG185918, SMG193002, SMG191541, SMG189343, SMG185919, SMG193003, SMG191542, SMG189344, SMG185920, SMG193004, SMG191543, SMG189345, SMG185921, SMG193005, SMG191544, SMG189346, SG82800, SMG185922, SMG193006, SMG191545, SMNG43351, SMNG40072, SG83071, SMG184649, SG83072, SMG184650, SMG184651, SG83074, SG83075, SMNG42663
10	193	9.59458e+06	31	-0.580331	-1	0.00443629	-0.6045	-1	0.0031183	1	1	reject	reject	-1	-1	FALSE	9599724	9642928	SG82090, SG82094, SG82764, SG82765, SG77635, SG77636, SG80843, SG80844, SG80845, SMG197509, SMG197512, SMG197514, SG80100, SG70759, SG71721, SG71722, SG71723, SG83395, SG71180, SMG189213, SMG189215, SMG189216, SG71182, SMG189218, SMG179189, SG71183, SMG189219, SMG179190, SMG179191, SG79339, SG79340, SG80238, SMG179430, SG72041, SMG172587, SG72044, SMG191840, SG72045, SMG182044, SMG182045, SMG1820…
10	200	9.94438e+06	29	-0.606329	-1	0.00351083	-0.596567	-1	0.00106832	1	1	reject	reject	-1	-1	FALSE	9944682	9978248	SG83208, SMG202885, SMG202886, SMG202887, SMG202889, SMG200082, SG83210, SMG202890, SMG200083, SMG200084, SMG200085, SMG200086, SMG200087, SG80035, SMG202180, SMG192959, SMG192960, SMG187518, SMG201225, SMG201226, SMG201228, SMG193224, SMG193225, SMG178505, SMG193226, SG76259, SMG193227, SMG173951, SG80659, SMG173953, SG80660, SG80662
10	203	1.00943e+07	56	-0.581292	-1	7.7466e-05	-0.552927	-1	0.00264809	1	1	reject	reject	-1	-1	FALSE	10096103	10140197	SMG186994, SMG185626, SG77321, SMG186995, SMG185627, SMG186996, SMG185628, SMG185629, SMG186998, SMG180592, SMG185630, SG77323, SMG186999, SMG180593, SMG180594, SMG185632, SMG191598, SG83067, SMG191600, SMG191602, SMG185753, SG72063, SMG175983, SMG197391, SMG186680, SMG175984, SMG203005, SMG197392, SMG186682, SMG175986, SMG177353, SMG203007, SMG197394, SMG186683, SMG175987, SMG177354, SMG203008, …
10	205	1.01942e+07	28	-0.608926	-1	0.000583388	-0.594743	-1	0.000152737	1	1	reject	reject	-1	-1	FALSE	10197476	10244087	SMG184261, SMG184262, SG80678, SG80679, SMG185910, SMG185912, SMG185914, SMG185915, SG80681, SG80682, SMG204023, SMG204026, SMG204027, SMG204028, SG79658, SG79659, SMG174516, SG76343, SMG180523, SMG177045, SG76344, SMG177051, SMG184691, SMG184695, SG76346, SMG184696, SG72177, SMG189991, SG72179, SMG189993, SMG189994, SMG189995, SMG189996, SG76319, SG76320, SG76158, SG76159, SMG202444, SG76160, SM…
10	207	1.02942e+07	52	-0.57739	-1	0.000119245	-0.575611	-1	5.36984e-05	1	1	reject	reject	-1	-1	FALSE	10295008	10340342	SMG200355, SG73024, SMG200140, SMG200142, SMG200144, SMG182924, SMG182926, SMG174744, SMG174745, SG74657, SG78310, SMG203251, SMG203256, SMG203257, SMG176651, SMG184807, SMG176652, SG74516, SG82581, SMG189293, SMG177833, SMG189294, SMG177834, SMG189295, SMG189296, SMG203057, SMG196819, SMG203832, SMG203833, SMG196821, SMG203834, SMG196822, SMG196823, SMG196824, SMG191125, SMG172932, SMG191127, SG…
10	210	1.04441e+07	22	-0.707555	-1	0.000361919	-0.691139	-1	0.000693798	1	1	reject	reject	-1	-1	FALSE	10451608	10493770	SMG179206, SMG191757, SMG179208, SMG199125, SG80493, SMG191758, SMG179209, SMG199126, SMG199127, SMG191760, SMG199128, SMG199129, SMNG40457, SMG176302, SMG176304, SMG198814, SG70301, SMG198815, SMG198816, SMG179390, SMG179391, SG78720, SMG179392, SMG179393, SMG179394, SMG174248, SMG184552, SMG174249, SMG184553, SMG174250, SMG184554, SMG184555, SG80853
10	221	1.09938e+07	10	-0.767044	-1	0.00390625	-0.759531	-1	0.00390625	1	1	reject	reject	-1	-1	FALSE	10995160	11040131	SMG203752, SMG203753, SMNG40911, SMG189559, SG75419, SMG189562, SG75422, SMG187761, SMG196313, SMG187763, SMG196315, SG78320, SG82390
10	239	1.18933e+07	24	-0.709977	-1	7.62939e-05	-0.661227	-1	0.000742316	1	1	reject	reject	-1	-1	FALSE	11893472	11937361	SMG179607, SG75477, SMG179609, SMG178421, SMG178425, SMG178426, SMG184238, SMG184239, SMG184241, SMG184243, SMG184244, SG77507, SMG174366, SMG174371, SMG204045, SG73965, SMG204048, SMG204049, SMG204050, SG73966, SMG204051, SG77917, SG77471, SMG179958, SMG188769, SMG188772
10	244	1.21431e+07	48	-0.538892	-1	0.00552158	-0.549076	-1	0.000367031	1	1	reject	reject	-1	-1	FALSE	12143846	12192780	SMG201361, SMG176607, SMG176608, SMG176609, SMG176610, SG82835, SMG195909, SMG174854, SMG178064, SMG174855, SG76218, SMG174856, SG79278, SG76221, SG79279, SMG188492, SMG190792, SMG190793, SMG195054, SMG188494, SMG190794, SMG195055, SMG188495, SMG190795, SMG195056, SMG188496, SMG190796, SG77209, SGI13051, SGI13053, SGI13055, SGI13056, SGI13100, SGI13101, SGI13102, SGI13104, SGI13105, SGI13107, SGI…
10	252	1.25429e+07	51	-0.572449	-1	0.00108827	-0.568445	-1	9.09971e-05	1	1	reject	reject	-1	-1	FALSE	12542882	12590308	SG75451, SMG194325, SMG194327, SMG190061, SMG185928, SMG190062, SG79375, SMG201335, SMG184078, SMG200485, SMG200486, SMG200487, SMG200488, SMG182695, SMG200489, SMG182696, SMG200490, SMG176039, SMG182698, SMG176040, SMG182699, SMG176041, SMG176042, SMG177681, SMG177682, SMG188606, SMG188608, SMG200958, SG74440, SMG177685, SMG200959, SMG177686, SMG188610, SMG200960, SMG177687, SMG188611, SMG200961…
10	258	1.28427e+07	50	-0.517557	-1	0.00687337	-0.543913	-1	0.00149358	1	1	reject	reject	-1	-1	FALSE	12849780	12892098	SG78713, SMG180870, SG78714, SG78715, SMG173018, SMG202573, SMG202574, SMG202575, SMG185519, SMG185520, SMG183210, SMG185521, SMG183211, SMG185522, SG80393, SMG183212, SMG185523, SMG185524, SMG181736, SMG183214, SMG175660, SMG203643, SMG181738, SMG175662, SMG203644, SMG181739, SG80394, SMG175663, SMG203645, SMG181740, SMG175664, SMG203646, SMG187248, SMG181741, SMG187250, SMG187251, SMG179818, SG…
10	260	1.29426e+07	66	-0.633536	-1	5.86897e-07	-0.64061	-1	1.79831e-07	1	1	reject	reject	-1	-1	FALSE	12943119	12988316	SMG178915, SMG188713, SMG177932, SMG177933, SMG177934, SG71411, SG71414, SGI13132, SGI13133, SG76213, SGI13138, SGI13139, SGI13140, SGI13145, SGI13147, SGI13148, SGI13149, SG76214, SGI13152, SGI13159, SGI13161, SG76215, SGI13162, SGI13163, SGI13164, SGI13165, SGI13166, SGI13167, SGI13171, SGI13172, SGI13178, SGI13643, SGI13644, SGI13646, SGI13647, SGI13649, SGI13650, SGI13658, SGI13659, SGI13661,…
10	264	1.31425e+07	32	-0.621675	-1	0.000713176	-0.663483	-1	2.84212e-05	1	1	reject	reject	-1	-1	FALSE	13145859	13191959	SMG183631, SMG183633, SMG196346, SMG196349, SG83020, SG80288, SG80290, SGI13538, SGI13539, SG70610, SGI13540, SGI13541, SGI13543, SGI13544, SGI13562, SGI13563, SGI13569, SGI13570, SGI13571, SGI13595, SGI13613, SGI13614, SGI13619, SGI13620, SMG191682, SMG191684, SG81103, SMG179975, SMG193320, SMG179976, SMG193321, SMG193322, SMG191612, SG76645, SMG179979, SMG191613, SMG193324, SMG179980, SMG191614
10	267	1.32924e+07	29	-0.650439	-1	0.000974692	-0.606288	-1	0.00275913	1	1	reject	reject	-1	-1	FALSE	13292630	13333196	SMG197315, SMG189948, SG73464, SMG199477, SMG189951, SMG199478, SMG189952, SMG189953, SMG199480, SG73465, SMG189954, SMG199481, SMG199483, SMG189875, SMG195361, SMG197830, SG76678, SMG184207, SMG184208, SG76682, SMG194626, SMG194627, SMG194628, SMG194629, SG74170, SMG194630, SMG195109, SMG194631, SMG195110, SMG195111, SG74171, SMG195113, SMG195114, SG74172
10	274	1.36422e+07	40	-0.58006	-1	0.000280576	-0.545874	-1	0.00129753	1	1	reject	reject	-1	-1	FALSE	13648217	13686237	SG73756, SG75047, SG75671, SMG192425, SMG192426, SMG191964, SG75672, SMG192427, SMG191965, SMG185241, SMG192428, SMG184486, SMG191966, SMG185242, SMG192429, SMG184487, SMG191967, SMG185243, SMG192430, SMG184488, SMG191968, SMG185244, SMG192431, SG75673, SMG184489, SMG185246, SMG184491, SMG187241, SMG183590, SG70570, SMG187242, SMG187243, SMG183592, SMG180585, SMG187244, SMG183593, SG70571, SMG180…
10	293	1.45917e+07	31	-0.627359	-1	0.000106774	-0.60912	-1	0.000237036	1	1	reject	reject	-1	-1	FALSE	14592821	14640735	SMG190800, SMG190801, SMG190802, SMG190804, SMG190805, SMG199967, SMG199968, SMG185561, SMG199969, SG74341, SMG185562, SMG199970, SMG199971, SMG185564, SMG199972, SG72438, SG81920, SG74705, SG74707, SG78035, SG78036, SG78037, SG78038, SMG190313, SG82896, SMG190319, SMG197655, SG73635, SMG197656, SMG197657, SMG181419, SMG181616, SMG197658, SMG197659, SG73636, SMG181421, SMG181422, SMG181423, SG772…
10	307	1.52913e+07	39	-0.623687	-1	0.000841054	-0.567887	-1	0.00224236	1	1	reject	reject	-1	-1	FALSE	15294661	15334312	SMG176026, SMG176027, SMG176028, SG82087, SMG191477, SMG176029, SMG189398, SMG173600, SMG191478, SMG176030, SMG189399, SMG173601, SMG191479, SMG189400, SMG191480, SMG173198, SMG189401, SMG173603, SG82088, SMG191481, SMG173199, SMG189402, SMG173200, SMG191483, SMG173201, SMG173606, SMG173203, SG74208, SG74210, SMG181701, SMG173801, SMG181705, SMG181707, SMG173804, SMG173805, SG81784, SMG195720, SM…
10	311	1.54912e+07	39	-0.571861	-1	0.0054362	-0.575951	-1	0.000364704	1	1	reject	reject	-1	-1	FALSE	15491368	15540253	SMG201745, SMG201746, SMG188978, SMG188981, SMG188982, SMG180740, SMG180743, SMG180744, SMG180745, SMG199854, SG78645, SG75846, SMG173374, SMG173376, SMG173377, SMG173380, SG75849, SG75321, SG75322, SG73450, SG73451, SMG176621, SMG176622, SMG176003, SMG176623, SMG176004, SMG176007, SMG178732, SG72012, SMG179264, SMG179265, SG72013, SG72014, SG72015, SMG197163, SMG197164, SMG197165, SMG197166, SMG…
10	334	1.66405e+07	35	-0.576064	-1	0.0016235	-0.55236	-1	0.00125321	1	1	reject	reject	-1	-1	FALSE	16641123	16687418	SG75623, SMG174477, SMG181709, SMG181711, SMG181712, SG82258, SMG181713, SG82259, SMG195857, SMG195858, SMG195859, SMG195861, SMG175436, SMG175439, SMG175440, SMG175441, SMG193152, SMG200594, SG73176, SMG200595, SMG200597, SG73177, SMG192340, SMG180918, SMG173546, SMG190034, SMG180919, SG80153, SMG173547, SMG190035, SMG192342, SMG180920, SMG173548, SMG190036, SMG192343, SMG180921, SMG173549, SMG1…
10	342	1.70403e+07	52	-0.596122	-1	0.000133262	-0.560558	-1	0.00051221	1	1	reject	reject	-1	-1	FALSE	17041619	17089629	SG71795, SMG174974, SMG200891, SG71563, SMG174976, SMG200892, SMG174977, SMG200893, SMG174978, SMG200894, SMG174979, SMG200895, SG71564, SMG174980, SMG200896, SMG201002, SMG186631, SMG189819, SMG186632, SG81095, SMG179378, SMG179379, SMG179380, SMG189822, SMG186635, SMG189823, SMG186636, SG81096, SMG189825, SMG189826, SG73804, SG73805, SG73807, SG78160, SG78162, SG78163, SMG185590, SMG185591, SMG…
10	343	1.70902e+07	58	-0.67213	-1	9.99937e-08	-0.610282	-1	1.80531e-07	1	1	reject	reject	-1	-1	FALSE	17090404	17140055	SG76306, SMG201651, SMG174284, SMG189008, SMG189009, SMG189010, SMG174323, SG77393, SMG189011, SMG174324, SMG189012, SMG189013, SMG174326, SMG174327, SMG174328, SG77394, SG80227, SG80228, SMG204140, SG80229, SMG204145, SMG204146, SG80230, SMG194989, SMG194992, SMG194994, SMG181286, SG70792, SMG193876, SMG181287, SMG193877, SMG181288, SMG193878, SG70793, SMG181289, SMG193879, SMG185494, SMG185495,…
10	349	1.73901e+07	27	-0.630591	-1	0.00102092	-0.586328	-1	0.000478745	1	1	reject	reject	-1	-1	FALSE	17391722	17440021	SG71866, SG78025, SG71867, SMG194983, SMG194984, SMG194985, SMG180179, SMG194987, SMG180181, SG76199, SMG180182, SMG180183, SMG180184, SMG180185, SG76200, SMG200090, SMG189462, SMG200093, SMG200094, SMG189465, SMG189466, SG79112, SG79115, SMG198723, SG70809, SMG193496, SMG193498, SMG193500, SMG184022, SMG184026, SMG184027, SMG201507, SMG187388, SG78765, SMG187391, SMG173792
10	365	1.81896e+07	33	-0.644926	-1	9.08296e-06	-0.57019	-1	0.000266716	1	1	reject	reject	-1	-1	FALSE	18189756	18239062	SG73716, SMG198958, SMG198960, SG70846, SG70847, SMG197882, SMG197883, SG70848, SMG197885, SG70849, SMG198419, SMG198420, SMG192933, SG81957, SMG192934, SMG192935, SG81958, SG70745, SG70746, SG70748, SG74643, SMG180130, SG74647, SMG180135, SMG192903, SMG192904, SMG203198, SMG185612, SMG192905, SMG203199, SG82047, SMG185613, SMG192906, SMG203200, SMG185614, SMG192907, SMG185615, SG82048, SMG185616…
10	366	1.82396e+07	139	-0.514538	-1	0.00440211	-0.487975	-1	0.00355586	1	1	reject	reject	-1	-1	FALSE	18246252	18284329	SMG191251, SMG191252, SMG191253, SMG191254, SMG191255, SMG191256, SMG191257, SG78182, SMG192082, SMG192083, SMG192084, SMG192085, SMG192086, SG78183, SMG192087, SMG192088, SMG172548, SMG172549, SMG180082, SMG180083, SMG172551, SMG180084, SMG172552, SMG180085, SMG172553, SG78184, SMG180086, SMG172554, SMG180087, SG72970, SGI13249, SGI11916, SGI13252, SGI11917, SGI13259, SGI11924, SGI13260, SGI1326…
10	367	1.82895e+07	46	-0.582224	-1	0.000543514	-0.605417	-1	0.000163015	1	1	reject	reject	-1	-1	FALSE	18289997	18339497	SG78136, SG78137, SMG185693, SMG185694, SG82522, SG82523, SMG184382, SMG184383, SMG184384, SMG184385, SG78531, SMG200630, SMG200632, SMG200634, SMG191258, SMG184056, SMG184058, SMG191261, SMG184059, SMG173861, SMG180620, SMG192595, SMG191262, SMG184060, SMG173862, SMG180621, SMG184061, SMG191264, SMG192598, SMG191265, SMG180624, SMG192599, SMG198229, SMG180625, SMG192600, SMG198230, SMG180626, SM…
10	373	1.85894e+07	67	-0.612215	-1	3.9959e-07	-0.541799	-1	7.39577e-06	1	1	reject	reject	-1	-1	FALSE	18598717	18635759	SMG193639, SMG193640, SMG193641, SMG197692, SMG197693, SG80480, SMG193645, SG81360, SMG174451, SMG174453, SG81361, SMG174455, SMG174456, SMG172466, SG81363, SG82686, SMG185682, SG82688, SMG185684, SMG196085, SMG185685, SMG185687, SG82690, SMG179473, SG76449, SMG185654, SMG188964, SMG185655, SMG190578, SMG190579, SMG190580, SMG188967, SMG185658, SMG190581, SMG188968, SMG185659, SG76450, SMG190582,…
10	374	1.86393e+07	47	-0.619649	-1	0.000167599	-0.608344	-1	3.52518e-05	1	1	reject	reject	-1	-1	FALSE	18644468	18688761	SG74469, SG74470, SG74471, SG74472, SG75967, SMG176862, SMG195031, SMG176864, SG75969, SMG195033, SMG176865, SMG195034, SMG176866, SG75970, SMG195035, SMG176867, SG80996, SMG175948, SMG175949, SG80997, SMG175950, SG76457, SG78392, SG76459, SG78393, SG76460, SG78394, SG76461, SMG189765, SG79838, SMG189766, SMG189767, SMG182395, SMG182396, SG79839, SMG182397, SMG183287, SMG182398, SMG183288, SMG183…
10	378	1.88392e+07	42	-0.713466	-1	1.9403e-05	-0.716846	-1	6.4623e-06	1	1	reject	reject	-1	-1	FALSE	18839642	18889121	SG83034, SG83035, SMG174274, SMG174275, SG79290, SG72621, SMG182487, SMG202815, SG78302, SMG202818, SG78303, SMG174115, SGI12638, SGI12639, SGI12657, SGI12658, SGI12659, SMG181570, SGI12660, SGI12661, SMG183150, SGI12662, SGI12666, SMG183151, SMG185642, SGI12673, SMG181573, SGI12674, SGI12675, SGI12676, SGI12677, SMG185643, SGI12678, SGI12679, SGI12680, SGI12694, SGI12695, SGI12703, SGI12704, SGI…
10	379	1.88892e+07	36	-0.530597	-1	0.00665747	-0.558986	-1	0.00390236	1	1	reject	reject	-1	-1	FALSE	18893596	18938859	SMG196652, SMG177513, SMG175196, SMG196653, SMG177514, SMG175197, SMG196654, SMG196656, SG76969, SMG188038, SMG177507, SMG179736, SMG179737, SG79019, SG79020, SG72622, SMG176577, SMG176579, SMG176581, SMG187380, SG81161, SMG187381, SMG181108, SMG181109, SMG181112, SMG199559, SMG196682, SMG196683, SG81081, SMG196684, SMG196685, SG81082, SG70237, SMG197759, SMG197760, SMG197761, SMG197762, SG70238,…
10	394	1.96388e+07	59	-0.695534	-1	1.14257e-07	-0.671861	-1	2.71194e-08	1	1	reject	reject	-1	-1	FALSE	19642472	19684467	SMG184839, SMG182732, SMG189829, SMG184840, SMG182733, SG77247, SMG191007, SMG189830, SMG184841, SMG182734, SMG191008, SMG175810, SMG189831, SMG184842, SMG182735, SMG191009, SMG175811, SMG189832, SMG184843, SMG182736, SG77248, SMG184844, SMG175813, SMG184845, SMG175814, SMG175815, SG76619, SMG184335, SG72964, SMG184336, SGI11694, SGI11697, SGI11698, SGI11699, SGI11700, SGI11704, SGI11705, SGI1170…
10	397	1.97887e+07	29	-0.58755	-1	0.00693829	-0.619495	-1	0.000808984	1	1	reject	reject	-1	-1	FALSE	19788746	19838635	SMG175331, SMG175333, SG71799, SMG175336, SG71800, SG82622, SMG193661, SMG204078, SG75581, SMG204079, SMG174668, SMG174670, SMG174671, SMG174673, SG76282, SG76285, SMG201559, SMG201560, SMG201561, SMG174847, SMG174848, SMG174849, SG72168, SG72169, SG81056, SG81057, SG74541, SG83049, SG83050, SG74143, SMG193957, SMG199663, SMG196871, SMG193961, SMG199664, SMG196872
10	410	2.04383e+07	98	-0.692033	-1	8.96389e-10	-0.676497	-1	1.0947e-09	1	1	reject	reject	-1	-1	FALSE	20438863	20485490	SG73239, SG73240, SMG173334, SMG199693, SMG178927, SMG179341, SMG199694, SG71264, SMG178928, SMG179342, SG73242, SMG199695, SMG178929, SMG179343, SMG199696, SMG179344, SMG178931, SMG179345, SMNG41995, SMG192716, SMG192718, SMG192719, SMG192720, SGI12061, SGI12062, SGI12064, SGI12067, SGI12068, SGI12070, SGI12071, SGI12072, SMG191350, SGI12073, SGI12074, SGI12075, SGI12076, SGI12077, SGI12078, SGI…
10	416	2.07381e+07	93	-0.534243	-1	0.000198847	-0.493744	-1	0.00346114	1	1	reject	reject	-1	-1	FALSE	20738729	20788078	SMG194512, SMG194513, SG71637, SG78807, SMG194515, SMG194516, SMG194518, SG71640, SMG195476, SMG188985, SG75806, SG75809, SMG179416, SMG179417, SMG179419, SG71462, SMG199748, SMG204288, SMG177467, SMG200878, SMG204289, SMG177468, SMG199750, SMG200879, SMG204290, SMG177469, SMG199751, SMG200880, SMG182772, SG71463, SMG204291, SMG177470, SMG199752, SMG200881, SMG182773, SMG204292, SMG199753, SMG200…
10	418	2.08381e+07	34	-0.583897	-1	0.00547361	-0.569118	-1	0.00813031	1	1	reject	reject	-1	-1	FALSE	20839326	20887596	SG80260, SG81031, SMG200921, SG81032, SMG200923, SMG200924, SG72694, SG72695, SG72696, SG74292, SMG183616, SG73050, SMG178886, SMG183619, SMG183621, SG74070, SG74680, SMG172515, SG74071, SMG192390, SMG172516, SMG192391, SG74681, SMG172517, SMG192392, SMG192393, SMG172519, SMG203289, SMG199264, SMG176166, SMG199267, SG80127, SMG176169, SMG187006, SG70354, SMG172737, SMG181574, SMG172738, SMG181575…
10	424	2.11379e+07	35	-0.646644	-1	0.00196215	-0.619956	-1	0.0033846	1	1	reject	reject	-1	-1	FALSE	21141741	21186897	SMG180117, SMG188059, SMG180119, SMG198185, SMG180120, SMG201844, SMG188062, SMG180121, SMG201845, SMG201846, SMG201848, SMG196252, SMNG41160, SMNG43512, SG80069, SG80071, SG77159, SG77160, SG77162, SG75858, SG75859, SG75947, SG71695, SMG198863, SMG198866, SG74875, SG73319, SMG202804, SG77181, SMG202805, SMG202807, SMG203736, SMG173928, SMG173929, SMG202809, SMG203738, SMG173930, SMG202810, SMG20…
11	2	49958.5	35	-0.516679	-1	0.00823489	-0.524099	-1	0.0016235	1	1	reject	reject	-1	-1	FALSE	68730	96004	SMG160763, SMG155231, SG65128, SMG160764, SMG160765, SMG155233, SG65129, SMG155234, SMG160767, SMG155235, SMG164031, SMG159866, SG68767, SMG171239, SMG166857, SMG151389, SMG164032, SMG164773, SMG159867, SMG171240, SMG166858, SMG151390, SMG164033, SMG164774, SMG159868, SMG171241, SMG166859, SMG151391, SG68768, SMG164034, SMG164775, SMG159869, SMG171242, SMG166860, SMG151392, SMG164035, SMG164776, …
11	23	1.09909e+06	53	-0.646523	-1	2.2744e-06	-0.581803	-1	0.000314474	1	1	reject	reject	-1	-1	FALSE	1101258	1145243	SMG163915, SG64824, SMG162558, SMG162559, SG67967, SGI11460, SGI11461, SGI11462, SGI11463, SGI11465, SGI11466, SGI11467, SGI11469, SG65147, SGI11475, SGI11476, SGI11477, SGI11479, SGI11480, SGI11486, SGI11494, SG65149, SGI11497, SGI11498, SGI11500, SGI11505, SGI11279, SGI11295, SGI11296, SGI11299, SGI11305, SGI11306, SGI11307, SGI11309, SGI11310, SGI11311, SGI11312, SGI11313, SGI11328, SGI11329, …
11	45	2.19818e+06	35	-0.700579	-1	0.000262463	-0.62335	-1	0.000262463	1	1	reject	reject	-1	-1	FALSE	2200414	2246619	SMG158732, SMG158188, SMG158189, SMG162667, SMG162669, SMG158192, SMG162670, SMG158193, SMG162671, SMG171393, SMG154336, SMG158194, SMG162672, SG68051, SMG154337, SMG162673, SMG159597, SMG151730, SMG154338, SMG171396, SMG159598, SMG164524, SMG151731, SMG154339, SMG171397, SMG159599, SMG164525, SMG151732, SMG154340, SMG171398, SMG159600, SMG164526, SMG151733, SMG154341, SMG164527, SMG151734, SG680…
11	94	4.64614e+06	30	-0.669738	-1	4.40758e-05	-0.673617	-1	4.40758e-05	1	1	reject	reject	-1	-1	FALSE	4649588	4687121	SG62233, SMG157005, SMG157006, SMG157007, SG65763, SG65765, SMG155445, SMG155446, SMG151892, SMG151895, SMG164439, SMG168149, SMG151896, SMG160423, SMG155197, SMG164440, SMG168150, SMG151897, SMG160424, SMG155198, SMG164441, SMG168151, SMG151898, SMG160425, SMG155199, SMG164442, SMG168152, SMG160426, SMG155200, SMG155201, SG69187, SMG164444, SMG163474, SG69767, SG69768, SG63025, SMG166398, SMG166…
11	102	5.04581e+06	47	-0.533148	-1	0.00264343	-0.53342	-1	0.000246211	1	1	reject	reject	-1	-1	FALSE	5048953	5095717	SMG161804, SMG159605, SMG154639, SG62994, SMG161805, SMG159606, SMG154640, SMG161806, SMG159607, SMG154641, SMG161807, SMG159608, SMG154642, SMG161808, SMG159609, SMG154645, SMG153382, SMG159876, SG66563, SG65349, SG68873, SG68875, SMG151522, SG66286, SMG171059, SG68963, SMG171060, SG68964, SG68965, SMG166033, SMG166034, SMG169419, SMG166035, SMG169420, SMG166036, SMG169421, SMG166037, SMG169422,…
11	114	5.64531e+06	35	-0.58258	-1	0.000192086	-0.560295	-1	0.0017301	1	1	reject	reject	-1	-1	FALSE	5645481	5694687	SMG159550, SG61754, SMG153732, SG61755, SMG153733, SMG153734, SMG153735, SMG153736, SMG153737, SMG153738, SG63971, SG63973, SG63974, SMG160223, SG63975, SMG160224, SMG160122, SMG160123, SG61820, SMG160124, SMG160125, SG61821, SMG160126, SMG160127, SMNG36877, SMG165435, SMG165437, SG64500, SMG165438, SMG152789, SMG162652, SMG152791, SMG162653, SG64501, SMG162655, SMG161959, SMG161960, SMG162657, S…
11	149	7.39386e+06	39	-0.542262	-1	0.000388012	-0.518275	-1	0.000412661	1	1	reject	reject	-1	-1	FALSE	7395829	7427384	SMG151662, SMG151664, SG62848, SMG155620, SMG159840, SMG152551, SMG153868, SMG153870, SMG153871, SMG153872, SMG153873, SMG153874, SG69333, SGI11387, SGI11388, SMG165398, SGI11389, SGI11390, SGI11391, SGI11392, SGI11393, SMG165399, SGI11397, SMG165400, SGI11398, SGI11401, SGI11402, SGI11403, SGI11404, SMG162632, SGI11405, SGI11417, SGI11420, SGI11421, SGI11422, SGI11423, SMG162636, SGI11424, SGI11…
11	151	7.49378e+06	33	-0.627105	-1	0.0014727	-0.576162	-1	0.00582675	1	1	reject	reject	-1	-1	FALSE	7495231	7540449	SG62890, SMG157496, SMG159283, SMG157497, SMG159284, SMG157499, SMG159286, SMG157500, SMG167536, SMG167537, SMG167540, SMNG37972, SMNG37197, SG68068, SG68069, SG68071, SMG152833, SMG155572, SMG166914, SMG152834, SMG155573, SMG166915, SMG152835, SMG155574, SMG166916, SMG166917, SMG155576, SG68176, SMG166918, SMG157182, SMG166919, SMG157183, SMG157185, SMG157186, SG68177, SMG157187, SG68178, SMG164…
11	169	8.39303e+06	10	-0.744102	-1	0.00195312	-0.750149	-1	0.00195312	1	1	reject	reject	-1	-1	FALSE	8393435	8424374	SMG153333, SMG163157, SMG153334, SMG163158, SMG153335, SMG163159, SMG153336, SMG153338, SMG172105, SMG172052, SMG172058, SG68040, SG68041
11	330	1.64364e+07	34	-0.606506	-1	0.000781945	-0.588125	-1	0.000501483	1	1	reject	reject	-1	-1	FALSE	16438014	16474092	SMG171942, SMG171943, SMG171944, SG62469, SMG171945, SMG171946, SG62470, SMG162648, SMG171680, SG66847, SG67341, SG67342, SMG168389, SMG168367, SMG169290, SMG168368, SMG169291, SMG168392, SMG168370, SMG169293, SMG165770, SMG151507, SG68855, SMG165771, SMG151508, SMG153761, SG67461, SMG153762, SMG153764, SMG153765, SMG166600, SMG166601, SG64580, SMG164149, SMG164150, SMG164151, SMG164152, SG63945,…
11	351	1.74855e+07	34	-0.720345	-1	4.23557e-05	-0.633744	-1	0.000247524	1	1	reject	reject	-1	-1	FALSE	17486867	17535429	SMG163231, SMG163232, SG66717, SMNG36276, SMG163690, SMG163692, SMG163694, SG64396, SMG170974, SMG166332, SMG166336, SG68635, SMG156354, SG68637, SMG166709, SMG166710, SMG156356, SMG166711, SMG156357, SMG163748, SMG168612, SMG163750, SMG153739, SMG153740, SMG153741, SMG151899, SMG153742, SMG157467, SMG151901, SMG155513, SMG153744, SMG157469, SG62363, SMG151902, SMG155514, SMG151903, SMG157471, SM…
11	370	1.84347e+07	33	-0.646183	-1	5.62891e-06	-0.602978	-1	1.15763e-06	1	1	reject	reject	-1	-1	FALSE	18435377	18483327	SMG157632, SG64878, SMG157633, SMG172137, SMG157634, SG64879, SMG172139, SMG151472, SMG151473, SMG167038, SG61485, SMG159141, SMG162409, SMG159142, SMG162410, SMG159143, SG61486, SMG162411, SMG159144, SMG162412, SMG168256, SMG168257, SMG168259, SMG153877, SMG153878, SG61488, SG63060, SMG156256, SG68281, SG68284, SMG164696, SMG164697, SMG164698, SMG160029, SMG164591, SMG164593, SG66065, SMG171451,…
11	374	1.86345e+07	32	-0.612712	-1	0.000906127	-0.624552	-1	0.000772963	1	1	reject	reject	-1	-1	FALSE	18643231	18683770	SMG151826, SMG151827, SMG151828, SG63666, SMG162954, SMG155993, SMG162957, SMG155996, SMG162958, SMG162960, SG63669, SMG170097, SMG170098, SMG170099, SMG170100, SMG170101, SMG171023, SG67767, SMG157864, SMG171024, SMG157865, SMG171025, SG67768, SMG157867, SG67769, SMG157868, SMG159360, SG63740, SG63741, SG63744, SG64906, SMG152577, SG64910, SG63079, SG63332, SMG168477, SG62297, SG69300
12	18	853069	19	-0.709531	-1	0.000267029	-0.653023	-1	0.000164032	1	1	reject	reject	-1	-1	FALSE	858722	890202	SMG142273, SMG147042, SMG147043, SMG147044, SMG146937, SMG147045, SMG147046, SMG146939, SMG147047, SMG146941, SG61386, SMG145152, SMG143501, SMG145154, SMG143502, SG56089, SMG143514, SMG143516, SG56541, SMG143518, SMG143519
12	22	1.05338e+06	49	-0.524861	-1	3.36711e-05	-0.46307	-1	0.00436128	1	1	reject	reject	-1	-1	FALSE	1062140	1065565	SMG145677, SG56232, SMG146280, SMG136779, SMG137899, SMG135829, SMG137901, SMG135830, SMG137902, SMG140541, SMG137498, SMG135831, SMG138099, SMG137903, SMG144764, SG57903, SMG140542, SMG137499, SMG136078, SMG135832, SG56235, SMG138100, SMG137904, SMG144765, SMG133349, SMG140543, SMG145854, SMG137500, SMG136079, SMG135833, SMG138101, SMG137905, SMG144766, SMG133350, SMG140544, SMG145855, SMG137501…
12	42	2.05491e+06	35	-0.586036	-1	0.00236215	-0.608487	-1	4.986e-05	1	1	reject	reject	-1	-1	FALSE	2057118	2104974	SG61022, SMG134322, SMG134323, SMG134324, SG58826, SMG149402, SMG149404, SG58828, SMG146513, SMG146514, SMG146515, SMG146516, SMG147506, SMG147507, SG60527, SMG147508, SG57467, SMG146148, SMG146149, SMG140689, SMG140691, SG57468, SMG146152, SMG146153, SG57470, SMG138803, SMG138806, SMG145769, SMG145771, SMG145756, SMG138545, SMG133596, SMG138546, SMG133597, SMG138547, SG61151, SMG133598, SMG13854…
12	56	2.75599e+06	20	-0.584965	-1	0.00271225	-0.647583	-1	0.00315285	1	1	reject	reject	-1	-1	FALSE	2758324	2805236	SMG141073, SMG143439, SMG136582, SMG136583, SMG136585, SG55243, SG55244, SG54641, SMG146763, SMG142676, SMG143607, SMG146765, SMG146767, SMG142679, SG59325, SMG143610, SMG146768, SMG142680, SMG142681, SMG140553, SG58495, SG58496, SG58498, SMG136690, SG55997
12	152	7.56336e+06	48	-0.679143	-1	2.56875e-06	-0.626572	-1	1.96159e-05	1	1	reject	reject	-1	-1	FALSE	7572565	7613166	SMG137441, SMG149918, SMG149827, SMG148844, SMG137442, SMG149919, SMG149828, SMG148845, SMG137443, SMG149920, SMG149829, SMG137445, SMG149922, SMG149831, SG59277, SMG137446, SMG133752, SMG133754, SG54535, SMG137943, SMG137945, SMG139271, SMG133857, SMG137947, SMG132576, SMG142164, SMG133858, SMG137948, SMG139273, SMG142165, SMG133859, SMG137949, SMG134846, SMG132578, SMG141678, SMG139274, SMG1421…
12	216	1.07683e+07	49	-0.573118	-1	1.51641e-05	-0.522766	-1	0.00115231	1	1	reject	reject	-1	-1	FALSE	10776566	10817895	SG60932, SG60933, SG56650, SG57888, SG56652, SMG146031, SMG142113, SMG142114, SMG142118, SG55862, SG59825, SMG149479, SMG149480, SMG149481, SMG141412, SMG149482, SG59826, SMG141413, SMG149483, SMG141414, SMG143977, SMG141415, SMG143978, SMG141416, SMG143979, SG59827, SMG141418, SMG143981, SG61267, SG61268, SG58865, SMG145851, SMG135901, SMG135903, SMG136263, SMG135904, SMG136264, SMG136265, SMG13…
12	222	1.10687e+07	18	-0.670739	-1	7.62939e-06	-0.623042	-1	3.8147e-05	1	1	reject	reject	-1	-1	FALSE	11071019	11105872	SG57522, SG57523, SG57524, SG55930, SG55932, SMG136114, SMG136116, SG59796, SMG142070, SMG142073, SG58300, SMG136031, SMG142075, SMG139163, SMG139164, SMG139165, SMG139167, SMG139168, SG55976, SMG148432, SG55977, SMG148434, SMG148435
12	236	1.17698e+07	51	-0.617522	-1	0.000890888	-0.588073	-1	0.000173984	1	1	reject	reject	-1	-1	FALSE	11769917	11819552	SMG142708, SMG148244, SG57066, SMG139042, SMG139045, SMG139047, SG57069, SG59066, SG59067, SG59068, SG58959, SG55884, SG55885, SG59782, SMG132948, SMG140965, SMG149182, SMG140966, SMG149183, SMG149184, SMG149185, SMG140969, SMG149186, SMG140970, SMG149187, SMG140971, SMG149188, SG54423, SMG140803, SMG140805, SMG140807, SG58170, SG58171, SMG148631, SMG148635, SG58173, SMG150272, SMG150273, SMG1425…
12	288	1.43738e+07	31	-0.619909	-1	0.000314604	-0.610299	-1	0.000831195	1	1	reject	reject	-1	-1	FALSE	14387527	14423185	SMG134899, SMG149502, SMG149506, SG59049, SMG137079, SMG137080, SMG143495, SMG147364, SG54371, SMG147365, SMG147366, SMG148295, SMG147367, SMG148296, SMG142817, SMG147369, SMG148298, SMG142819, SG54373, SG54374, SMG145840, SG57459, SMG141607, SMG141608, SMG147620, SMG143128, SMG143129, SMG141611, SMG147623, SMG143131, SMG147624, SMG143132, SMG143133, SMG147626, SMG147627
12	290	1.4474e+07	33	-0.596669	-1	0.000703334	-0.591622	-1	0.0014727	1	1	reject	reject	-1	-1	FALSE	14474096	14523006	SMG142526, SMG142527, SMG142528, SMG142529, SMG141513, SMG141514, SMG141515, SMG141518, SMG143973, SG53945, SMG143974, SMG143975, SG58942, SG58943, SMG150164, SMG138352, SG59467, SMG137088, SMG137089, SMG138358, SMG136694, SMG136695, SG59470, SMG144759, SMG144760, SG60013, SMG135259, SMG135260, SMG135262, SG59297, SG59298, SG59299, SG55271, SMG151021, SG58723, SMG151022, SG60656, SG60658, SG59434…
12	293	1.46242e+07	39	-0.662885	-1	7.48641e-06	-0.603145	-1	0.000128611	1	1	reject	reject	-1	-1	FALSE	14626553	14670285	SMG136726, SMG136729, SMG136732, SMG133570, SMG133572, SMG133573, SG61018, SMG133574, SMG133576, SG59603, SMG143093, SMG135362, SMG135364, SMG143097, SG59606, SG56565, SG57900, SG57732, SG57735, SMG133315, SG60953, SG61034, SMG132931, SMG132933, SG61036, SMG142179, SMG142180, SMG142181, SG61037, SMG142440, SMG142182, SMG148090, SMG148091, SMG142443, SMG148092, SMG142444, SG61038, SMG148093, SMG14…
13	17	800317	44	-0.688416	-1	5.44414e-07	-0.685544	-1	2.87155e-06	1	1	reject	reject	-1	-1	FALSE	800730	849844	SG136513, SMG340315, SG132170, SG132173, SMG331803, SG132522, SG135987, SMNG72660, SG131821, SMG326987, SG138212, SMG330400, SMG330402, SMG331640, SMG331644, SMG344175, SMG344176, SMG329732, SMG329733, SMG328994, SMG329734, SMG329735, SG136168, SG134548, SMG327880, SMG327883, SMG335476, SMG337070, SMG337071, SMG335563, SMG337073, SG134551, SMG337074, SMG335565, SMG337075, SMG335566, SMG337076, SG…
13	18	850337	45	-0.553674	-1	0.000717391	-0.567687	-1	0.00123065	1	1	reject	reject	-1	-1	FALSE	851285	897772	SMG339090, SMG332534, SMG341238, SMG334290, SG132680, SG132682, SMG329445, SMG341594, SMG329448, SMG341595, SMG329449, SMG341596, SMG342459, SMG329450, SMG342460, SMG329451, SG137641, SMG342463, SG134199, SMG343984, SG134837, SG135794, SG135795, SMG337589, SG135797, SMG337591, SMG326769, SMG337593, SMG326770, SMG337594, SMG326772, SMG326773, SMG326774, SG135798, SMG327085, SMG344229, SG137664, SM…
13	22	1.05042e+06	25	-0.612427	-1	0.00162536	-0.597945	-1	0.000249803	1	1	reject	reject	-1	-1	FALSE	1052828	1100028	SMG337776, SMG332854, SMG338604, SG135151, SMG332855, SMG338605, SMG338606, SMG332857, SMG338607, SMG332858, SG135153, SG133011, SG135336, SG135338, SG132796, SMG337397, SMG336833, SMG337398, SG132221, SMG336834, SMG337399, SMG336835, SMG337400, SMG342312, SG132222, SG132223, SMG336839, SG131845, SMG335075, SMG330519, SG134516, SMG335080
13	64	3.15125e+06	53	-0.581438	-1	0.0119308	-0.589558	-1	0.000193762	1	1	reject	reject	-1	-1	FALSE	3151463	3198496	SG132150, SG132152, SG135064, SMG327120, SMG327121, SMG327122, SMG327123, SG135067, SMG333875, SMG333876, SMG333877, SMG344201, SMG344205, SGI20889, SGI20891, SGI20909, SGI20910, SGI20911, SGI20912, SGI20915, SGI20916, SGI20920, SGI20926, SGI20932, SGI20933, SGI20934, SGI20935, SGI20936, SGI20937, SGI20938, SGI20941, SGI20942, SGI20945, SGI20946, SGI20952, SGI20953, SGI20955, SGI20956, SGI20957, …
13	254	1.2655e+07	43	-0.502863	-1	0.00518989	-0.4891	-1	0.0032917	1	1	reject	reject	-1	-1	FALSE	12661890	12700968	SMG333137, SMG344759, SMG333138, SMG344760, SMG344761, SMG333140, SMG344762, SMG333141, SMG344763, SMG333142, SMG344764, SMG333143, SMG344765, SG133818, SMG336756, SMG344694, SMG336757, SMG336758, SG133819, SMG344696, SMG333218, SMG344562, SMG336759, SMG344697, SMG333219, SMG344563, SMG336760, SMG344698, SMG336761, SMG333221, SMG344700, SMG344701, SG133837, SG133838, SG133839, SMG326670, SMG32667…
13	285	1.42056e+07	43	-0.630118	-1	1.00142e-05	-0.597268	-1	0.000284136	1	1	reject	reject	-1	-1	FALSE	14207772	14255606	SG136404, SG136408, SMG333240, SG134196, SMG330842, SMG328353, SMG330844, SMG328354, SMG338735, SMG330846, SMG338737, SMG328358, SMG338739, SMG328359, SMG341520, SMG338881, SMG330457, SMG341521, SMG338882, SMG330458, SMG341522, SMG338883, SMG330459, SMG341523, SMG341524, SMG343552, SMG330461, SMG328382, SMG341525, SMG343554, SMG330463, SMG328384, SMG343555, SMG328385, SMG343556, SMG343557, SMG328…
13	298	1.48559e+07	15	-0.612365	-1	0.00152588	-0.606377	-1	0.00262451	1	1	reject	reject	-1	-1	FALSE	14857455	14903977	SMG342685, SG134852, SG136576, SMG341623, SMG341625, SG135668, SG131704, SMG338350, SMG338351, SG135616, SMG338756, SMG338352, SMG338757, SMG338353, SG135617, SMG338759, SMG338760, SMG338761
13	312	1.55562e+07	32	-0.610693	-1	0.000657554	-0.584594	-1	0.000256401	1	1	reject	reject	-1	-1	FALSE	15565076	15603638	SMG333795, SMG333796, SMG334467, SMG334468, SMG333798, SMG334469, SMG333799, SMG334470, SMG334472, SMG334473, SMG327586, SMG327587, SMG326618, SMG340673, SMG327588, SMG326619, SMG340674, SMG327589, SMG326620, SMG327591, SMG326622, SMG326624, SG133652, SG133653, SG134707, SMNG72738, SG131971, SMG341932, SMG341935, SG134948, SG134951, SG139506, SG137275, SG137278, SG139509, SG135991, SMG341578, SMG…
14	25	1.20299e+06	23	-0.676955	-1	0.000407934	-0.66023	-1	0.000551701	1	1	reject	reject	-1	-1	FALSE	1203018	1249214	SG126213, SG126214, SG129039, SG129042, SMG308570, SMG308571, SMG308572, SMG299923, SMG299924, SMG299926, SMG299927, SMG303939, SMG303941, SMG303942, SMNG65116, SG121655, SMG316453, SMG309809, SG121657, SMG309810, SMG299286, SMG299287, SMG299288, SMG309813, SMG304120, SMG304121, SMG304122, SG126974
14	28	1.35311e+06	42	-0.562375	-1	0.000323276	-0.574428	-1	0.000144376	1	1	reject	reject	-1	-1	FALSE	1354752	1400504	SG122193, SG122194, SMG308730, SMG308731, SMG308734, SMG308735, SMG308736, SG131520, SMG311125, SMG311127, SMG309601, SG129885, SMNG67349, SMG321723, SG129248, SMG311253, SMG310069, SMG311254, SMG310072, SMG300370, SMG310073, SMG300371, SMG310074, SMG300372, SG123971, SMG310075, SMG300373, SG123705, SG123706, SMG310851, SMG310853, SMG310854, SG123707, SMG310855, SMG310857, SMG298494, SMG320707, S…
14	30	1.4532e+06	41	-0.593687	-1	0.00113324	-0.580064	-1	0.000305436	1	1	reject	reject	-1	-1	FALSE	1454308	1502880	SG129392, SG123079, SMG304700, SMG304704, SMG320943, SMG304705, SMG320944, SMG304713, SMG304714, SMG304147, SMG304716, SMG304148, SMG304717, SMG304149, SMG304718, SMG301921, SMG304150, SMG304719, SMG301922, SG128012, SG128013, SMG301924, SMG301926, SG125880, SMG318678, SG125882, SMG318680, SMG318681, SMG318682, SG125883, SMG326069, SMG301257, SMG326071, SMG301260, SG125997, SMG309480, SMG309481, …
14	35	1.7034e+06	83	-0.537154	-1	0.00358553	-0.59641	-1	0.000191692	1	1	reject	reject	-1	-1	FALSE	1703592	1753154	SMG300172, SMG323862, SMG300174, SMG300177, SMG318563, SMG319079, SMG302610, SG131359, SMG310564, SMG313750, SMG313751, SG131362, SMG310566, SMG310567, SMG313753, SG123731, SG124143, SG124144, SMG311802, SG124147, SMG306616, SMG306617, SMG306620, SMG320625, SG125869, SMG307842, SMG304340, SMG307844, SG126854, SMG304342, SMG324715, SMG318630, SMG320504, SMG305829, SMG307845, SMG304343, SMG324716, …
14	38	1.85352e+06	50	-0.615914	-1	6.97459e-05	-0.557753	-1	0.0011807	1	1	reject	reject	-1	-1	FALSE	1854669	1902163	SMG301435, SMG301437, SMG301438, SG127909, SMG307263, SMG308619, SMG308620, SG130356, SMG308621, SG130359, SMG298509, SG122647, SMG298510, SMG298511, SMG298512, SMG323901, SMG323903, SMG323904, SG122650, SG125546, SMG303120, SMG303121, SMG303123, SMG303124, SMG303125, SMG303126, SG125548, SMG307953, SG125306, SMG301169, SMG308687, SMG301170, SMG308688, SG125307, SMG301171, SMG308689, SMG308690, S…
14	57	2.80431e+06	38	-0.622146	-1	9.47818e-06	-0.589564	-1	4.99531e-05	1	1	reject	reject	-1	-1	FALSE	2805622	2849818	SG123517, SMG322406, SMG322407, SMG314581, SMG314582, SMG314583, SMG314584, SG126231, SMG306621, SMG306624, SG122923, SMG318564, SMG318565, SG123064, SMG318568, SG123065, SG122925, SMG305747, SMG305751, SMG316194, SMG298148, SG126389, SMG316196, SMG298149, SMG298150, SMG319347, SG125232, SG125233, SMG316046, SMG300752, SMG300754, SMG300755, SMG300756, SMG325838, SG125714, SMG325839, SMG314005, SM…
14	61	3.00447e+06	64	-0.611093	-1	0.00059467	-0.565677	-1	0.00351048	1	1	reject	reject	-1	-1	FALSE	3004859	3053263	SMG314413, SMG314414, SG121369, SMG314415, SMG314416, SMG317313, SG125987, SMG308558, SMG308559, SG125988, SMG325114, SMG323224, SMG325115, SMG323225, SMG325116, SMG325117, SMG323227, SMG305776, SMG305777, SMG323229, SMG305778, SMG323230, SMG325739, SMG306658, SG128567, SMG306661, SG128568, SG129141, SMG308999, SMG298963, SMG309000, SMG298964, SMG309001, SG129142, SMG298965, SMG309002, SMG309003,…
14	63	3.10455e+06	26	-0.692727	-1	3.27826e-06	-0.669343	-1	1.5974e-05	1	1	reject	reject	-1	-1	FALSE	3110828	3154543	SMG323597, SMG323598, SMG323599, SMG323600, SMG323601, SMG323602, SG125588, SMG323603, SMG298355, SMG298356, SG125384, SMG298357, SG130155, SG130156, SG130157, SMG318823, SMG318824, SG124913, SG130399, SG124914, SMG313472, SMG313473, SMG313474, SMG318416, SMG318421, SMG303662, SMG303666, SMG303667, SMG315179, SMG315180, SG125006
14	77	3.80513e+06	28	-0.570935	-1	0.00128923	-0.529513	-1	0.00290199	1	1	reject	reject	-1	-1	FALSE	3819177	3853840	SG125637, SG128186, SG128189, SG128343, SG129119, SG130109, SMG320791, SMG325887, SMG325888, SMG306977, SMG320793, SMG325889, SMG306978, SG130110, SMG320794, SMG325890, SMG306979, SMG320795, SMG325891, SMG306980, SMG320796, SMG325892, SMG306981, SMG325782, SG130111, SMG325893, SMG306983, SMG325784, SMG326395, SG130112, SMG325785, SMG326396, SMG325786, SMG326397, SMG325787, SMG326398, SG124068
14	107	5.30636e+06	47	-0.621116	-1	1.89255e-05	-0.637909	-1	4.48736e-10	1	1	reject	reject	-1	-1	FALSE	5306741	5356257	SMG310771, SG126810, SMG316377, SMG312630, SMG316379, SMG312631, SMG316380, SG124084, SMG322716, SMG308046, SMG322717, SMG308047, SMG322718, SMG308048, SMG322719, SMG308049, SG121397, SMG322565, SMG322566, SG121398, SMG322569, SMG322570, SMG297357, SMG320692, SMG320693, SMG297360, SMG320694, SMG297361, SMG320695, SG130940, SMG297362, SMG320696, SMG297363, SMG320698, SMG308193, SMG308194, SG130941…
14	112	5.55657e+06	38	-0.61937	-1	1.59957e-05	-0.525174	-1	0.00110061	1	1	reject	reject	-1	-1	FALSE	5557341	5606511	SMG313077, SMG313079, SG130103, SG128167, SG123445, SG130056, SG130232, SMG300905, SMG300908, SG131507, SG124504, SMG308415, SG130793, SMG305504, SMG325925, SMG314062, SMG325926, SMG320156, SMG320755, SMG305506, SG130795, SMG314063, SMG325927, SMG320157, SMG320756, SMG305507, SMG314064, SMG325928, SMG320158, SMG320757, SMG305508, SMG314065, SMG325929, SMG320159, SMG320758, SMG305509, SMG314066, S…
14	115	5.70669e+06	48	-0.837238	-1	5.14554e-10	-0.838943	-1	4.07709e-11	1	1	reject	reject	-1	-1	FALSE	5708339	5752553	SMG321208, SG123684, SMG321210, SMG321212, SMG321213, SG123685, SMG321214, SG123686, SMG323520, SMG323521, SG127007, SG127009, SMG319310, SMG319314, SMG303280, SG128329, SG128331, SG128332, SMG306414, SMG306417, SMG306418, SG125834, SMG306419, SMG297750, SMG306420, SMG320334, SMG297751, SMG320336, SMG297753, SMG326188, SMG318311, SMG320337, SMG326189, SMG318312, SMG320338, SMG297755, SMG326190, S…
14	144	7.15788e+06	22	-0.751486	-1	0.000592709	-0.681687	-1	0.000504494	1	1	reject	reject	-1	-1	FALSE	7157948	7203611	SG122980, SG122981, SMG309914, SMG309915, SMG312393, SMG309916, SMG312394, SMG309917, SMG312395, SMG309918, SG122982, SG128482, SMG322982, SMG322983, SMG305467, SMG322984, SMG322985, SMG322987, SG128087, SG130425, SG125791, SG125793, SG130428, SMG306103, SG130280, SG130281
14	147	7.30801e+06	19	-0.757528	-1	3.8147e-06	-0.642762	-1	7.62939e-06	1	1	reject	reject	-1	-1	FALSE	7320178	7340067	SMG306088, SMG306089, SG125732, SG129604, SMG317964, SMG317966, SMG319854, SG129606, SMG317967, SMG319855, SMG319857, SMG322474, SG125786, SMG322475, SMG322476, SMG322477, SG125788, SMG301965, SMG301966, SMG301967, SG125789
14	151	7.50817e+06	31	-0.583121	-1	8.65683e-05	-0.611474	-1	0.000260733	1	1	reject	reject	-1	-1	FALSE	7510422	7554695	SG121938, SMG322707, SMG299491, SMG322708, SMG299492, SMG322709, SMG299493, SMG322710, SMG299494, SG122517, SMG322711, SMG312454, SG122518, SMG320170, SMG317062, SMG301138, SMG302889, SMG312459, SMG320171, SMG317063, SMG302894, SMG320176, SG125123, SG128121, SG128122, SMG306993, SMG306995, SMG306996, SMG306997, SMG311038, SMG311040, SG128124, SMG311041, SMG311043, SMG297816, SMG297817, SMG297818,…
14	153	7.60825e+06	37	-0.563019	-1	0.000776991	-0.604665	-1	2.03137e-05	1	1	reject	reject	-1	-1	FALSE	7612024	7656824	SG129836, SMG312676, SMG310280, SMG310283, SMG312680, SMG310284, SMG313886, SMG326033, SG125311, SMG298176, SMG320050, SMG298177, SMG320051, SMG302538, SMG298178, SMG320052, SMG302540, SMG320054, SMG302541, SMG302543, SG125314, SMG325084, SG122726, SMG307392, SMG307393, SMG307394, SMG300269, SMG307395, SMG300270, SMG300271, SMG307397, SG122727, SMG307398, SMG300273, SMG300274, SG122272, SG127781,…
14	161	8.00858e+06	32	-0.677704	-1	2.54093e-05	-0.625738	-1	2.02344e-05	1	1	reject	reject	-1	-1	FALSE	8011735	8053186	SG126959, SG123994, SMG305366, SMG308150, SG123995, SMG305368, SMG308153, SG123996, SMG319468, SG128276, SMG321272, SMG314276, SMG320547, SMG302493, SMG321273, SMG314277, SMG320548, SMG302494, SMG321274, SMG314278, SMG320549, SMG302495, SMG321275, SMG314279, SMG302496, SMG321276, SMG314988, SMG307532, SG125285, SG126901, SG125286, SMG309849, SMG309850, SMG309851, SMG315130, SMG315131, SG125288, S…
14	164	8.1587e+06	68	-0.505899	-1	0.00143981	-0.546903	-1	5.0302e-05	1	1	reject	reject	-1	-1	FALSE	8159455	8196825	SG127922, SMG313734, SMG313735, SMG298942, SMG313738, SMG298945, SMG303613, SG126663, SMG303617, SMG316875, SMG303618, SMG303619, SMG316878, SMG316879, SG126664, SG126665, SMG307202, SMG322763, SMG306515, SMG299828, SMG322764, SMG306516, SMG299829, SMG313201, SMG322765, SMG306517, SMG299830, SMG313202, SMG322766, SMG306518, SMG299831, SMG313203, SMG322767, SMG306519, SMG299832, SMG311543, SMG3132…
14	181	9.0094e+06	59	-0.560468	-1	0.000270635	-0.575472	-1	8.53987e-05	1	1	reject	reject	-1	-1	FALSE	9011649	9057851	SG126943, SMG301678, SG126944, SMG301683, SMG308106, SMG298123, SG128722, SMG308107, SG122632, SG124493, SMG308540, SMG322310, SMG299357, SMG306309, SG130949, SMG308541, SMG298599, SMG322311, SMG299358, SMG306310, SMG298778, SMG298600, SMG322312, SMG299359, SMG306311, SMG298779, SMG308543, SMG298780, SMG308544, SMG322314, SMG306313, SMG298603, SMG298782, SG130950, SMG298604, SMG298783, SMG298784,…
14	195	9.70998e+06	45	-0.562483	-1	0.00018153	-0.531744	-1	0.000516776	1	1	reject	reject	-1	-1	FALSE	9713180	9757680	SG129118, SMG305422, SMG311466, SMG311467, SMG305424, SMG311438, SMG302179, SMG311468, SMG311439, SMG302180, SMG311469, SMG311440, SMG302181, SMG311470, SG128765, SMG311441, SMG302182, SMG311442, SMG302183, SMG311472, SMG311443, SG128766, SG123009, SGI19731, SGI20439, SGI19735, SGI19737, SGI20445, SG121556, SGI20453, SGI19752, SGI20460, SGI19753, SGI20476, SGI19769, SGI20477, SGI19770, SGI20492, …
14	201	1.00102e+07	59	-0.586214	-1	0.00199553	-0.541882	-1	0.00276456	1	1	reject	reject	-1	-1	FALSE	10011336	10059324	SG125275, SG125277, SMG325777, SG125279, SMG325780, SG125076, SMG315859, SMG321124, SMG315860, SMG315861, SMG321126, SMG315862, SMG316848, SMG297767, SMG316850, SMG297769, SMG317207, SMG297770, SMG317208, SMG316852, SMG297378, SMG297379, SG130443, SMG312270, SMG303333, SMG312271, SMG303334, SG126814, SMG312272, SMG323741, SMG303335, SMG312273, SMG323742, SMG303336, SMG312274, SMG323743, SMG303337…
14	235	1.17116e+07	33	-0.591592	-1	0.000315627	-0.533302	-1	0.00238866	1	1	reject	reject	-1	-1	FALSE	11716770	11761633	SMG312107, SMG312108, SMG312110, SMG312112, SMG303848, SG128801, SMG303849, SMG303850, SMG303851, SG128802, SMG314912, SMG314916, SG126187, SMG309669, SMG314425, SMG309670, SMG314426, SMG305841, SMG316812, SMG316813, SMG305843, SMG316814, SMG305844, SMG316815, SMG300705, SMG300706, SMG300707, SMG300709, SG125647, SG125649, SMG308260, SMG318885, SMG318886, SMG318887, SMG318888, SG127258, SMG318889
14	246	1.22621e+07	23	-0.58547	-1	0.000849485	-0.561682	-1	0.000638723	1	1	reject	reject	-1	-1	FALSE	12292381	12306616	SMG299624, SMG299625, SMG299626, SMG316348, SMG299627, SG123024, SMG316349, SMG299628, SMG299629, SMG306641, SMG319946, SMG306642, SMG306644, SMG319949, SMG306645, SMG306647, SMG319952, SG123026, SMG311050, SG128792, SG128756, SG123539, SG123540, SMG324121, SMG324123, SMG324124, SMG324125, SMG324126
14	271	1.35131e+07	37	-0.611113	-1	9.65432e-05	-0.588455	-1	0.000217635	1	1	reject	reject	-1	-1	FALSE	13513107	13548796	SMG307121, SMG308631, SMG307114, SMG307122, SMG308632, SMG307115, SMG307123, SMG308633, SG124716, SMG307117, SMG307125, SMG308635, SMG313493, SMG308637, SMG313494, SMG313495, SMG313496, SG124718, SMG313633, SMG313635, SMG314791, SG124719, SMG319045, SMG314792, SMG319046, SMG314793, SMG314794, SMG319048, SMG314795, SG125282, SMG297306, SG125359, SMG317582, SMG317583, SG129818, SG126714, SMNG66197,…
15	21	1.00375e+06	30	-0.695327	-1	4.42192e-06	-0.621907	-1	0.000152871	1	1	reject	reject	-1	-1	FALSE	1004629	1030653	SG113829, SG113830, SMG288314, SMG289875, SMG289444, SMG288315, SMG287088, SMG289445, SMG288316, SMG287089, SMG289877, SMG289446, SMG288317, SMG287090, SMG289878, SMG289447, SMG287091, SMG289879, SG116799, SMG289448, SMG287092, SMG289880, SG113833, SMG287093, SMG289881, SMG296793, SMG296794, SMG296795, SMG289289, SMG289290, SMG289293, SMG280524, SG117779, SMG280525, SMG280528, SG117782, SMG287220…
15	220	1.09615e+07	21	-0.812921	-1	1.90735e-06	-0.75238	-1	2.86102e-06	1	1	reject	reject	-1	-1	FALSE	10962090	10999133	SG117733, SMG291397, SMG291399, SMG296937, SMG291400, SMG296938, SMG290091, SMG290092, SMG290095, SG115598, SG117188, SMG289821, SMG292944, SMG281764, SMG289822, SMG292945, SMG289823, SMG292946, SMG289824, SMG292947, SMG281767, SMG292948, SMG281768, SMG292949, SG117190
15	241	1.20123e+07	26	-0.593717	-1	0.00293294	-0.626751	-1	7.53999e-06	1	1	reject	reject	-1	-1	FALSE	12013295	12060347	SMG282217, SMG282223, SG115924, SMG296264, SMG294280, SMG296267, SG115843, SMG285914, SMG279706, SMG285553, SMG285915, SMG279707, SMG285554, SMG285916, SMG285918, SMG293306, SMG284566, SMG284567, SG115187, SG115189, SG115190, SG115191, SMG295627, SG120383, SG114026, SG114027, SG114028, SG119051, SG119052
15	247	1.23125e+07	57	-0.605692	-1	0.000394759	-0.621065	-1	6.63939e-06	1	1	reject	reject	-1	-1	FALSE	12313829	12349504	SMG296174, SMG296177, SMG279154, SMG279156, SMG279157, SG114008, SG117926, SG119549, SG114176, SG119550, SMG294518, SMG290707, SG114177, SG119651, SGI19428, SGI19429, SGI19454, SG119652, SGI19457, SGI19464, SGI19465, SGI19466, SGI19467, SGI19468, SGI19469, SGI19470, SGI19471, SGI19472, SGI19473, SGI19474, SGI19475, SMG279204, SGI19489, SGI19490, SGI19502, SMG297002, SMG279207, SGI19503, SGI19504,…
15	251	1.25127e+07	40	-0.594592	-1	0.000993634	-0.607853	-1	0.000798407	1	1	reject	reject	-1	-1	FALSE	12513385	12558295	SMG296503, SMG295875, SMG296506, SMG295876, SG120080, SMG295877, SMG295879, SMG295827, SMG295829, SG119059, SG117051, SMG295126, SMG280766, SMG280768, SMG280770, SG117053, SG117054, SMG292243, SMG296543, SMG292244, SMG296544, SMG292245, SMG296545, SMG292246, SMG296546, SMG292247, SG114064, SMG278872, SG114067, SMG278874, SMG278875, SMG278876, SMG278877, SMG281466, SMG281469, SG116730, SG116731, S…
15	268	1.33633e+07	43	-0.605869	-1	4.83198e-06	-0.594089	-1	5.20671e-06	1	1	reject	reject	-1	-1	FALSE	13370121	13404947	SMG285888, SMG285890, SG114742, SMG288113, SMG288114, SMG288115, SMG294756, SMG294757, SMG281884, SMG294759, SMG281885, SMG294760, SG114744, SMG281886, SMG294761, SMG281887, SMG294762, SMG281888, SMG281890, SMG296715, SMG296716, SG114882, SMG296717, SMG296718, SMG296719, SG114883, SMG291122, SG120820, SG120822, SG113621, SG113623, SG113949, SG118664, SMG285653, SMG289409, SG118665, SG113951, SMG2…
15	277	1.38137e+07	29	-0.614678	-1	2.11485e-05	-0.54854	-1	0.000498768	1	1	reject	reject	-1	-1	FALSE	13816974	13862793	SMG282375, SG114206, SMG285225, SMG285226, SMG285725, SMG282378, SMG285227, SMG285726, SMG282379, SMG285228, SMG285727, SMG282380, SMG285229, SG114207, SMG285728, SMG285231, SG114208, SG120960, SG120961, SMG283594, SMG283595, SMG283596, SMG293767, SMG283597, SMG293769, SG119842, SMG293770, SMG287624, SMG285570, SMG285571, SG117179, SG115416, SG115418, SG116150, SG116153, SG114487
15	279	1.39138e+07	51	-0.601905	-1	9.46872e-06	-0.636836	-1	1.64912e-07	1	1	reject	reject	-1	-1	FALSE	13913863	13957276	SMG293072, SMG293073, SMG293465, SMG293074, SMG293466, SMG294645, SG120092, SMG293076, SMG293468, SMG294647, SMG294648, SG117966, SG117967, SMG279214, SMG290715, SG118380, SG116687, SMG286824, SMG286825, SGI19224, SGI19225, SGI19226, SGI19229, SGI19238, SGI19242, SGI19262, SGI19269, SGI19287, SGI19288, SGI19320, SGI19353, SGI19354, SGI19370, SGI19371, SGI19373, SGI19374, SGI19383, SGI19384, SG120…
15	285	1.4214e+07	24	-0.655524	-1	0.00718904	-0.651062	-1	0.00589764	1	1	reject	reject	-1	-1	FALSE	14214197	14260529	SG120150, SMG285751, SG120151, SMG285753, SMG285755, SMG285756, SMG285757, SMG291383, SG118578, SMG291385, SG116424, SMG282859, SMG280342, SG116817, SMG282860, SMG280343, SMG282861, SMG280344, SMG282862, SMG280345, SMG282144, SG116654, SMG295419, SMG295420, SMG295422, SG120555, SMG284721, SMG281758, SMG289243
16	10	449634	48	-0.540023	-1	0.000542506	-0.551068	-1	0.000456777	1	1	reject	reject	-1	-1	FALSE	455009	497772	SMG261612, SG108027, SMG261614, SMG271161, SMG261615, SMG261616, SMG277761, SG108028, SMG271163, SMG277762, SMG277763, SMG271165, SMG277764, SMG277765, SMG271167, SG108029, SMG277766, SG108118, SG108121, SG105994, SG108614, SMG272204, SMG272205, SG108616, SMG272208, SMG265187, SG108459, SMG271942, SMG271945, SMG260543, SMG260544, SMG271948, SMG260547, SMG260548, SMG260549, SG111732, SMG275850, SM…
16	25	1.19879e+06	64	-0.552687	-1	1.36e-05	-0.523768	-1	2.07562e-05	1	1	reject	reject	-1	-1	FALSE	1199442	1245311	SMG266169, SMG266170, SMG267924, SMG266171, SMG267925, SMG267245, SMG276639, SMG266172, SMG267926, SMG267246, SG106394, SMG276640, SMG267927, SMG267247, SMG276641, SMG265872, SMG266023, SMG267928, SMG267248, SMG276642, SMG265873, SMG263870, SMG266024, SMG267249, SMG276643, SMG265874, SMG263871, SMG266025, SMG267250, SMG276644, SMG265875, SMG263872, SMG266026, SMG267251, SMG265876, SMG263873, SMG2…
16	61	2.99677e+06	23	-0.662471	-1	6.03199e-05	-0.674226	-1	6.03199e-05	1	1	reject	reject	-1	-1	FALSE	2996839	3045361	SMG266391, SMG268373, SMG268374, SMG268375, SMG266394, SMG266395, SG107147, SMG266396, SG110440, SG109949, SG109950, SMG272487, SMG272489, SMG272490, SG110558, SG110560, SG110561, SMG273607, SMG273612, SG112310, SG112312, SG110618, SG110619, SMG274706, SMG274708, SMG274709, SMG274710
16	72	3.54615e+06	27	-0.625505	-1	0.000184342	-0.603321	-1	0.00185858	1	1	reject	reject	-1	-1	FALSE	3546443	3590122	SG110979, SG111577, SMG262253, SMG262254, SMG262255, SMG271981, SMG271983, SG111870, SMG267635, SMG267638, SMG266850, SMG262119, SMG276174, SMG262539, SMG266851, SMG262120, SMG276175, SG110030, SMG262540, SMG266853, SMG262122, SMG276177, SMG266854, SMG276178, SMG276179, SMG263628, SMG266856, SMG275188, SMG263630, SMG275190, SMG263631, SMG275191, SMG263632, SG110032
16	75	3.69598e+06	17	-0.683147	-1	0.00134277	-0.640996	-1	0.00315857	1	1	reject	reject	-1	-1	FALSE	3696302	3743466	SG106836, SG112856, SMG275794, SMG275796, SG111574, SMG267822, SMG267823, SG107667, SMG272095, SG112702, SMG275601, SMG275604, SG112703, SMG275605, SG107366, SMG266210, SG107368, SG109409, SMG264360, SMG264361, SMG262463
16	86	4.24536e+06	43	-0.623436	-1	0.000391229	-0.584595	-1	0.00111836	1	1	reject	reject	-1	-1	FALSE	4253560	4294169	SMG273470, SMG273471, SMG273472, SG106754, SMG271530, SMG271531, SMG271532, SG106756, SG108303, SMG270443, SMG270444, SG108306, SG106412, SMG262663, SMG262664, SMG262667, SG107677, SMG271789, SG107678, SMG271791, SMG271792, SMG271793, SMG267013, SG107742, SMG276746, SG107221, SMG276749, SMG277423, SMG277425, SG107744, SMG273195, SMG273196, SG109379, SMG273198, SMG273199, SMG263110, SMG273201, SG1…
16	89	4.39519e+06	30	-0.569669	-1	0.00186401	-0.557685	-1	0.002987	1	1	reject	reject	-1	-1	FALSE	4395554	4434161	SG112015, SG108849, SG108851, SG108852, SG107078, SMG274466, SMG274468, SMG267946, SMG268843, SG109727, SMG268844, SMG268845, SMG268846, SG109728, SMG268847, SMG268848, SMG269072, SG109804, SG109893, SG109896, SG109912, SMG264392, SMG264393, SG109913, SMG264395, SMG271433, SG109915, SMG271435, SMG272308, SG107435, SG109904, SG109905, SG108534
16	93	4.59497e+06	21	-0.598807	-1	0.00215149	-0.587527	-1	0.00117588	1	1	reject	reject	-1	-1	FALSE	4596483	4632734	SG106042, SG111284, SG111286, SMG276585, SMG270727, SMG270728, SMG270729, SMG270730, SG111615, SMG263298, SMG263300, SG109455, SG111457, SG111458, SMG263601, SMG263603, SMG260552, SMG260553, SMG270716, SMG260554, SG108344, SMG270717, SMG260555, SMG270718, SMG260556, SMG270719, SMG270720, SMG270721, SMG270722, SMG265600, SMG270723, SMG265601, SG108346
16	108	5.34413e+06	19	-0.632757	-1	0.000522614	-0.569975	-1	0.00391769	1	1	reject	reject	-1	-1	FALSE	5344255	5393607	SG112851, SMG275918, SMG275921, SG111175, SMG273706, SMG273707, SMG273708, SMG273710, SG112998, SMG273711, SG106439, SG106440, SG108138, SG110637, SG110638, SMG274623, SMG260615, SMG260616, SMG267778, SMG267780, SG112074, SG112075, SG112076, SG112077
16	223	1.10877e+07	34	-0.586271	-1	6.77343e-05	-0.530007	-1	0.00128077	1	1	reject	reject	-1	-1	FALSE	11099538	11137571	SG110526, SG110528, SG110529, SMG264640, SMG264641, SMG277019, SG107613, SG108481, SG108482, SMG262288, SG106464, SMG262289, SMG277881, SMG262290, SMG277882, SMG262291, SMG277883, SG106465, SMG277884, SMG277886, SMG277887, SG106466, SG106467, SG107214, SMG276964, SMG261492, SMG276966, SMG261494, SMG276258, SMG276967, SMG276968, SMG261496, SMG276260, SMG276969, SMG261497, SMG276261, SMG276970, SMG…
16	224	1.11376e+07	10	-0.684354	-1	0.00195312	-0.56165	-1	0.00195312	1	1	reject	reject	-1	-1	FALSE	11138319	11156211	SG108631, SG108632, SMG271254, SMG271255, SG108785, SMG271257, SMG271258, SMG260833, SMG260834, SG108787, SMG260838, SMG271312, SMG271314
16	281	1.39844e+07	61	-0.539097	-1	0.00556187	-0.586028	-1	3.19886e-05	1	1	reject	reject	-1	-1	FALSE	13984664	14032463	SMG271291, SG106001, SMG271292, SMG271293, SG106002, SMG271352, SMG271357, SMG269152, SG113153, SMG262102, SMG262104, SMG262105, SMG262108, SMG277652, SG113155, SMG277653, SMG272491, SMG277654, SMG272492, SMG277655, SMG272493, SMG277656, SMG272494, SMG272495, SMG272952, SMG272496, SMG272953, SMG264127, SMG272954, SMG272955, SMG260684, SMG272956, SMG260685, SMG264130, SMG264131, SG109384, SG109387…
17	4	154011	50	-0.646642	-1	0.000305812	-0.61244	-1	0.00130653	1	1	reject	reject	-1	-1	FALSE	156798	204019	SG100116, SG104630, SMG247140, SMG247144, SMNG54764, SMNG53549, SMNG54725, SMNG56143, SMNG53432, SMNG55519, SMNG56078, SMNG56379, SMG244943, SMG254098, SMG256087, SMG248616, SMG254100, SMG256088, SMG248617, SMG254101, SMG256089, SMG245947, SMG248618, SMG254102, SMG256090, SMG245948, SG105181, SMG248619, SMG254103, SMG256091, SMG245949, SMG248620, SMG254104, SMG256092, SMG245950, SMG248621, SMG256…
17	27	1.30437e+06	22	-0.712499	-1	0.00367117	-0.612393	-1	0.00527573	1	1	reject	reject	-1	-1	FALSE	1307670	1353147	SMG256987, SMG256990, SMG255945, SMG255946, SG103021, SMG255950, SMG255951, SG103022, SMG248567, SG104423, SG104424, SG99606, SG99607, SMG245318, SMG245320, SG99608, SMG245321, SMG245322, SMG245323, SG99609, SMG244033, SMG244034, SG102708, SG102709, SG102712, SMG248352, SMG253431, SMG248353, SMG246674
17	30	1.45441e+06	15	-0.678778	-1	0.00671387	-0.693174	-1	0.00335693	1	1	reject	reject	-1	-1	FALSE	1454628	1498754	SMG246165, SMG246168, SMG246169, SMG256960, SMG256962, SG102290, SMG249425, SMG249426, SG102293, SMG254464, SMG254467, SG102927, SMG243907, SMG243910, SMG243020, SMG243911, SMG243021, SMG243912, SG105672
17	33	1.60446e+06	11	-0.737516	-1	0.00292969	-0.744691	-1	0.000976562	1	1	reject	reject	-1	-1	FALSE	1606080	1633417	SMG245438, SMG248732, SMG248733, SG103738, SMG252201, SMG252202, SG105798, SG105799, SG105800, SG102196, SG102197, SMG248744, SMG248745, SG103940, SG103942
17	99	4.90549e+06	77	-0.556811	-1	0.000914512	-0.578246	-1	6.66634e-07	1	1	reject	reject	-1	-1	FALSE	4913198	4951867	SG100583, SG100587, SMG254174, SMG254175, SMG250194, SMG250196, SG103682, SMG250198, SMG250200, SMG251645, SMG252524, SMG252525, SMG251648, SMG252527, SMG251650, SMG241629, SMG252528, SMG241504, SMG241630, SMG252529, SMG241505, SMG241631, SMG252530, SMG241508, SMG241634, SG105585, SMG256465, SMG245989, SMG256466, SMG245990, SG105587, SMG256469, SMG245993, SMG256470, SMG245994, SMG256471, SG105588…
17	113	5.6057e+06	127	-0.542905	-1	1.5925e-05	-0.446819	-1	0.0100701	1	1	reject	reject	-1	-1	FALSE	5605760	5652739	SMG249354, SMG249356, SG102594, SG102595, SMG242324, SMG253414, SMG250851, SMG253415, SMG250852, SMG242328, SMG253416, SMG255166, SMG250853, SMG256421, SMG242329, SMG253417, SMG255167, SMG250854, SMG256422, SMG242330, SMG253418, SMG255168, SG102596, SMG250855, SMG256423, SMG244044, SMG253419, SMG255169, SMG250856, SMG256424, SMG244045, SMG253420, SMG255170, SMG250857, SMG256425, SMG244046, SMG255…
17	118	5.85578e+06	44	-0.558496	-1	0.00142084	-0.581945	-1	0.000274113	1	1	reject	reject	-1	-1	FALSE	5855912	5905306	SG102715, SMG244800, SMG248406, SMG244801, SMG241371, SMG241372, SMG241373, SG99372, SMG255292, SG105826, SG105827, SMG258719, SMG257459, SMG257460, SMG258723, SMG258724, SMG257462, SMG257463, SMG257464, SG105829, SG105830, SMG245313, SG102210, SMG245314, SMG245315, SG102212, SMG249777, SMG249778, SMG258704, SMG258705, SMG247104, SMG258707, SMG247105, SMG258708, SMG247106, SMG258709, SMG254417, S…
17	121	6.00583e+06	63	-0.522245	-1	0.000288948	-0.485335	-1	0.00228888	1	1	reject	reject	-1	-1	FALSE	6009399	6053769	SMG255125, SG98555, SMG255128, SG98556, SG98557, SMG245546, SG101168, SMG242138, SMG242140, SMG242142, SMG251106, SMG251107, SMG256707, SMG256709, SG100695, SMG256713, SG100698, SMG247699, SMG245650, SMG245651, SG102114, SMG245652, SMG245653, SMG245654, SMG246246, SMG246247, SMG246248, SMG246249, SMG246250, SG102115, SMG242466, SMG242467, SMG246253, SMG242468, SMG242469, SMG242470, SMG246408, SMG…
17	129	6.40595e+06	19	-0.64929	-1	0.00141144	-0.556249	-1	0.00334167	1	1	reject	reject	-1	-1	FALSE	6413558	6444283	SG99997, SMG254636, SG99002, SMG254638, SG99003, SMG260293, SMG251297, SMG260295, SMG247147, SMG251298, SMG260296, SMG247148, SG104879, SMG251299, SMG260297, SMG247149, SMG251300, SMG260298, SMG247150, SMG260299, SMG243364, SMG243367, SG104881, SMG248801, SMG250648, SMG241743, SMG250649, SMG241744, SMG241747
17	147	7.30623e+06	23	-0.635678	-1	0.000638723	-0.581585	-1	0.000214815	1	1	reject	reject	-1	-1	FALSE	7306984	7355215	SG101843, SG101844, SG103053, SG103055, SG104055, SG104056, SG99517, SMG250161, SMG247131, SG103688, SMG248646, SG102508, SMG242513, SMG242514, SG102509, SMG242515, SG102510, SMG242516, SG105751, SMG241073, SMG241075, SMG241076, SMG241078, SMG258810, SG105753, SMG258812, SG103928, SMG258813, SMG258814, SG105754, SG98661
17	214	1.06573e+07	28	-0.678851	-1	0.000152737	-0.559688	-1	0.00477815	1	1	reject	reject	-1	-1	FALSE	10658057	10688977	SG99543, SG99544, SMNG55572, SMG259186, SMG260019, SMG260020, SMG260022, SMG260023, SMG247950, SMG247951, SMG247953, SMG247956, SG103412, SMG249094, SMG249095, SMG249096, SMG249098, SG105495, SMG249099, SMG249100, SMG252842, SMG252846, SMG253473, SMG251060, SMG241005, SMG253474, SMG251061, SMG245875, SMG241006, SMG253475, SMG251062, SMG245876, SMG241007, SMG245877, SMG245879, SMG245880, SMG245881…
17	231	1.15075e+07	11	-0.790996	-1	0.000976562	-0.70143	-1	0.00292969	1	1	reject	reject	-1	-1	FALSE	11523410	11546657	SMG244226, SMG243614, SMG246819, SMG246822, SMG242377, SMG242379, SMG250263, SMG250265, SG99929, SMG258498, SMG251204, SMG258499, SMG251205, SMG251206, SMG258501, SMNG53850
17	246	1.22578e+07	15	-0.681793	-1	0.000854492	-0.623721	-1	0.00115967	1	1	reject	reject	-1	-1	FALSE	12264093	12303297	SG101194, SMG258211, SMG258214, SG101195, SMG258215, SMG258216, SG101196, SG98862, SMG257332, SMG257333, SMG256024, SMG256025, SMG256026, SMG256027, SG99617, SG99618, SG99620, SG105679
17	252	1.25579e+07	18	-0.732875	-1	5.34058e-05	-0.685065	-1	0.000144958	1	1	reject	reject	-1	-1	FALSE	12575461	12596198	SMG248098, SMG251731, SG98801, SMG251734, SMG251736, SMG251737, SMG246374, SMG254621, SMG246376, SMG255356, SMG254623, SMG255357, SMG255358, SMG254625, SMG256667, SMG255359, SMG254626, SG103527, SMG253876, SMG253877, SMG253878, SMG253881
17	283	1.41083e+07	33	-0.550718	-1	0.00255407	-0.526857	-1	0.000602316	1	1	reject	reject	-1	-1	FALSE	14110924	14152862	SG100664, SMG255582, SMG255584, SMG255585, SMG255586, SMG255587, SMG251145, SMG255588, SMG251146, SMG255690, SG100666, SMG251147, SMG255691, SMG251148, SMG255692, SMG255693, SMG258832, SMG251150, SG100667, SMG255694, SMG258833, SMG251151, SMG255695, SMG258834, SMG259300, SG99252, SMG260413, SMG260416, SG102704, SMG257100, SMG257101, SMG257102, SG102705, SMG257103, SMG257104, SG102706
18	9	423552	39	-0.572773	-1	0.00289398	-0.558265	-1	0.00105503	1	1	reject	reject	-1	-1	FALSE	428940	473355	SG97104, SMG239725, SMG239726, SMG239727, SG97106, SMG239728, SG97107, SMNG51292, SMG234754, SMG234757, SG96678, SG97136, SMG225834, SG97137, SMG225835, SMG225836, SMG225837, SMG225838, SMG235797, SMG235800, SG95333, SMG235801, SG95334, SG91650, SMG235888, SG91651, SMG235890, SMG235892, SG91653, SMG226873, SMG224652, SMG226874, SMG224653, SMG226876, SMG224655, SG98373, SG98374, SMG235748, SMG2357…
18	81	4.0217e+06	32	-0.608173	-1	3.94955e-05	-0.506967	-1	0.00166679	1	1	reject	reject	-1	-1	FALSE	4035222	4068605	SMNG49672, SMNG50198, SMG223759, SMG234270, SMG223760, SMG234271, SMG239937, SMG230897, SG95647, SMG223761, SMG235319, SMG234272, SMG239938, SMG230898, SMG223762, SMG235320, SMG234273, SMG239939, SMG230899, SMG234410, SMG223763, SMG235321, SMG234274, SMG239940, SMG230900, SMG234411, SMG223764, SMG235322, SMG234275, SMG239941, SMG230901, SG95648, SMG234412, SMG223765, SMG235323, SMG230902, SMG2344…
18	215	1.07183e+07	23	-0.775816	-1	1.66893e-05	-0.727341	-1	7.31945e-05	1	1	reject	reject	-1	-1	FALSE	10721267	10758066	SG95615, SMG237843, SMG237847, SG95618, SMG238036, SMG238037, SMG238038, SG95247, SMG238039, SMG238040, SMG224348, SMG231619, SMG224349, SMG231620, SMG231621, SMG224351, SMG238010, SMG231622, SMG224352, SMG238011, SG96173, SMG231623, SMG238012, SMG231624, SG96174, SG96175
18	219	1.09182e+07	22	-0.668815	-1	4.19617e-05	-0.5717	-1	0.00592852	1	1	reject	reject	-1	-1	FALSE	10919879	10967236	SMG228779, SMG228781, SG93613, SMG228782, SMG228784, SMG228785, SG93614, SMG234173, SMG238215, SMG230823, SMG234174, SMG238216, SG94664, SMG230824, SMG234175, SMG238217, SMG230825, SMG234176, SMG238218, SMG234177, SG98323, SMG233777, SMG226906, SMG233783, SMG226909, SMG226910, SMG238184, SG95759
18	235	1.17178e+07	34	-0.544352	-1	3.48995e-05	-0.525464	-1	0.00111528	1	1	reject	reject	-1	-1	FALSE	11735972	11764890	SG97763, SG96685, SMG239179, SMG239181, SMG239183, SG97893, SMG230424, SMG228071, SMG228073, SMG228074, SMG230428, SMG230429, SMG228076, SG93917, SMG228077, SMG233714, SG92898, SMG233622, SMG230573, SMG232085, SMG234276, SMG232086, SMG229956, SMG233625, SMG230121, SMG230576, SMG234278, SMG229957, SG92900, SMG233626, SMG230122, SMG230577, SMG234279, SMG230123, SMG230578, SMG234280, SMG229961, SMG2…
18	299	1.49161e+07	100	-0.499137	-1	0.00136099	-0.465841	-1	0.001828	1	1	reject	reject	-1	-1	FALSE	14916433	14966129	SG95472, SG95473, SG95474, SMG239978, SMG239979, SMG239981, SMG238597, SMG238513, SMG238600, SMG238514, SMG238601, SMG238515, SMNG52729, SMG238602, SMNG52583, SMNG51317, SMNG52762, SMNG52697, SMNG49990, SMG226213, SMG226214, SGI16443, SMG232359, SGI16444, SGI16445, SGI16446, SGI16447, SG96758, SGI16448, SMG232360, SGI16449, SGI16452, SMG232361, SGI16453, SMG225691, SGI16456, SGI16457, SMG232362, …
19	11	500266	61	-0.586699	-1	1.80194e-05	-0.59065	-1	3.48286e-06	1	1	reject	reject	-1	-1	FALSE	501252	547723	SG84638, SMG213141, SMG213143, SMG213896, SG87056, SMG213144, SMG213897, SMG213145, SG83730, SMG206405, SG83732, SMG206408, SMG206409, SMG206411, SG83733, SMG220854, SMG220857, SMG220407, SMG220858, SMG220408, SG88532, SMG220860, SMG220410, SMG216789, SG89364, SMG220413, SMG216792, SMG216794, SMG216795, SG88534, SG89366, SG87333, SG88535, SMG222579, SG89367, SMG206335, SMG206337, SG89650, SMG2108…
19	15	700372	61	-0.753838	-1	1.58273e-05	-0.705941	-1	2.81972e-05	1	1	reject	reject	-1	-1	FALSE	701756	743551	SG86571, SG86575, SG84055, SMNG48957, SMNG49226, SMNG48958, SG84985, SMG204670, SMG220657, SMG220658, SMG220659, SG90080, SG90081, SG90082, SMG220799, SMG220801, SMG219503, SGI15293, SGI15299, SMG212708, SG86587, SGI15312, SGI15314, SGI15315, SGI15320, SMG212710, SGI15321, SGI15324, SMG212711, SGI15325, SMG209542, SGI15326, SGI15327, SGI15328, SMG212712, SGI15330, SMG209543, SGI15331, SGI15333, S…
19	31	1.5008e+06	72	-0.518559	-1	0.00049758	-0.488342	-1	0.00212343	1	1	reject	reject	-1	-1	FALSE	1500802	1550013	SMG208367, SMG208368, SG85871, SMG209810, SG90940, SMG209811, SMG209812, SMG222365, SMG209813, SMG209814, SG90941, SMG222367, SMG209815, SMG222368, SMG222370, SG90942, SMG212366, SMG220069, SG90943, SMG212367, SMG220070, SMG209362, SMG209363, SMG209364, SMG209365, SG86996, SMG212791, SMG209366, SMG212792, SMG212793, SMG212794, SMG209369, SG86997, SMG212796, SG86998, SG86054, SMG218440, SMG218441,…
19	32	1.55082e+06	30	-0.589651	-1	0.00256009	-0.556782	-1	0.000256289	1	1	reject	reject	-1	-1	FALSE	1556805	1599016	SMG217994, SMG217995, SMG217997, SMG217998, SMG208292, SMG208294, SG88751, SMG208295, SMG208296, SMG208297, SMG220557, SG88752, SMG214809, SMG220558, SMG214810, SMG220559, SMG214811, SMG220560, SMG214812, SMG220561, SMG220562, SMG214814, SMG214815, SMG207806, SMG215507, SMG207807, SMG215508, SMG207809, SG87197, SMG207810, SMG207811, SMG207812, SG87198, SMG217460, SMG217461, SMG217462, SMG217463, …
19	51	2.50133e+06	29	-0.6955	-1	0.000174291	-0.699846	-1	8.83639e-06	1	1	reject	reject	-1	-1	FALSE	2502792	2550835	SMG213741, SG86227, SMG213742, SMG213745, SMG222458, SG86228, SMG222459, SMG211109, SMG211111, SG90729, SG85581, SG85582, SMG207836, SMG207837, SMG207838, SMG207839, SMG218899, SMG218900, SMG218902, SMG218904, SMG218155, SMG218156, SG88593, SMG210214, SMG219386, SMG219387, SMG219388, SMG210217, SMG219389, SMG218454, SMG218456, SMG218459, SG84404, SG84405
19	78	3.85205e+06	66	-0.606474	-1	2.7051e-05	-0.641801	-1	3.79494e-08	1	1	reject	reject	-1	-1	FALSE	3861949	3895035	SG86409, SG88377, SG88378, SG88379, SG88380, SMG209835, SG90363, SG90365, SG90693, SG90694, SMG207864, SMG207865, SMG207866, SMG207868, SG90696, SMG218301, SMG209923, SMG218303, SMG209924, SMG209925, SMG211832, SMG211833, SG85657, SMG211834, SMG211835, SMG211836, SG89590, SG89592, SG89462, SMG214035, SGI15703, SGI15704, SGI15705, SGI15707, SGI15710, SGI15711, SGI15712, SGI15715, SMG222269, SGI157…
19	120	5.95316e+06	43	-0.547678	-1	0.000412285	-0.516726	-1	7.17597e-05	1	1	reject	reject	-1	-1	FALSE	5953373	5998052	SMG217889, SMG207401, SMG207403, SMG207406, SMG212249, SMG212252, SMG212254, SMG220124, SG85444, SG85411, SG85414, SMG211226, SMG207491, SMG210432, SMG211227, SMG207492, SMG207534, SG89712, SMG210433, SMG211228, SMG215775, SMG207535, SMG210434, SMG211229, SMG215776, SMG207494, SMG207536, SMG210435, SMG211230, SMG215777, SMG207495, SMG207537, SMG210436, SMG211231, SMG215778, SMG207496, SMG207538, …
19	121	6.00319e+06	44	-0.692981	-1	4.21778e-11	-0.628692	-1	1.03021e-08	1	1	reject	reject	-1	-1	FALSE	6008932	6047494	SG84354, SMG218843, SMG218844, SG86016, SMG218845, SMNG47376, SGI15416, SGI15420, SG89860, SGI15433, SGI15437, SGI15438, SGI15439, SGI15441, SGI15442, SGI15449, SGI15453, SGI15454, SGI15455, SGI15456, SGI15457, SGI15459, SGI15460, SGI15461, SGI15466, SGI15467, SGI15469, SGI15475, SGI15476, SGI15477, SGI15478, SGI15481, SGI15482, SGI15483, SGI15484, SGI15485, SGI15486, SGI15487, SGI15488, SGI15489…
19	219	1.09058e+07	44	-0.535768	-1	0.0015533	-0.48752	-1	0.0144094	1	1	reject	reject	-1	-1	FALSE	10908115	10950172	SGI15621, SGI15622, SGI15623, SGI15624, SGI15625, SG87135, SGI15629, SGI15630, SGI15631, SGI15632, SGI15633, SGI15634, SGI15635, SGI15636, SGI15637, SGI15638, SGI15639, SGI15640, SGI15641, SGI15642, SGI15643, SG87136, SGI15644, SGI15645, SGI15646, SGI15648, SGI15649, SGI15650, SGI15653, SGI15654, SGI15655, SGI15656, SGI15657, SGI15659, SGI15662, SGI15663, SGI15666, SGI15667, SGI15671, SG90770, SM…
19	244	1.21565e+07	46	-0.623055	-1	0.000107877	-0.552057	-1	0.000888407	1	1	reject	reject	-1	-1	FALSE	12159904	12206415	SG89695, SG89696, SG85177, SG85888, SG85890, SMG209237, SG85178, SMG215229, SMG214903, SMG214904, SMG219643, SMG214905, SMG219644, SG88194, SMG214906, SMG219645, SG89329, SG89332, SG90307, SG90308, SG87105, SMG210631, SMG213889, SMG210632, SMG213890, SMG210633, SMG213891, SMG215321, SMG210634, SMG219841, SMG213892, SMG215322, SMG210635, SMG212834, SMG215323, SMG210636, SG87106, SMG204656, SMG2198…
19	258	1.28568e+07	45	-0.577574	-1	0.000406319	-0.50993	-1	0.0120248	1	1	reject	reject	-1	-1	FALSE	12857826	12901043	SMG208244, SG86136, SG83931, SMG213648, SMG205064, SMG213649, SMG205065, SMG213650, SMG205066, SMG205067, SMG205327, SMG213862, SMG205328, SMG213863, SMG205329, SG83933, SMG213864, SMG205330, SMG213865, SMG213867, SG87750, SMG222374, SMG215866, SMG222375, SMG215867, SMG222376, SMG215868, SMG222377, SMG215869, SMG222378, SG87751, SG87753, SMG206364, SMNG46879, SMNG46880, SMG215353, SMG215355, SG84…
19	264	1.3157e+07	47	-0.59523	-1	0.000234812	-0.558855	-1	7.47359e-05	1	1	reject	reject	-1	-1	FALSE	13160228	13204715	SG89826, SMG211313, SMG211315, SMG216652, SMG216653, SG89141, SMG219635, SMG222304, SMG219637, SMG222305, SMG219638, SG83942, SMG219920, SMG214848, SMG222306, SMG214849, SMG222307, SMG219640, SMG219922, SMG214850, SMG219923, SMG219335, SMG219337, SG87757, SG87758, SMG219341, SMG207046, SG83468, SG83469, SMG206061, SMG206064, SMG206065, SG83470, SG90655, SG90656, SMG210417, SMG206146, SMG210418, S…
19	266	1.3257e+07	38	-0.591377	-1	9.17498e-09	-0.493479	-1	0.0154902	1	1	reject	reject	-1	-1	FALSE	13260904	13305820	SG88634, SMG213674, SMG215139, SMG215140, SMG213676, SG88635, SMG215141, SMG213677, SMG215142, SMG213678, SMG215143, SG88636, SMG213679, SMG217594, SMG218271, SMG209672, SMG218272, SMG209673, SG85349, SMG209465, SMG209466, SG90887, SG83452, SMG216690, SMG216207, SMG216691, SG83453, SMG216208, SMG216692, SMG216209, SMG216693, SMG204926, SMG216210, SMG216694, SMG216211, SMG216212, SMG216696, SMG204…
19	274	1.36573e+07	18	-0.757791	-1	0.000144958	-0.670783	-1	0.000419617	1	1	reject	reject	-1	-1	FALSE	13657315	13693155	SMG221731, SMG216721, SG87030, SMG216723, SMG216724, SMG213099, SMG213101, SG87031, SMG213102, SMG213104, SG88419, SG88420, SMG205502, SMG205503, SG87481, SG87482, SG87484, SG89455, SG87501, SMG212359, SMG212360, SMG212361, SG87575, SG87577
19	286	1.42576e+07	20	-0.64175	-1	0.00271225	-0.618405	-1	0.00232506	1	1	reject	reject	-1	-1	FALSE	14262837	14307415	SG88629, SG88630, SG87641, SG87642, SMG221741, SMG221746, SMG221747, SMG205820, SMG217044, SMG205821, SMG205822, SMG217048, SG88324, SG84960, SMG209201, SMG209615, SMG208896, SMG209202, SG84962, SMG216838, SMG216839, SG83977, SMG216840, SMG216841, SMG216842, SMG216844
19	299	1.49079e+07	33	-0.628079	-1	0.000514496	-0.568293	-1	0.000819258	1	1	reject	reject	-1	-1	FALSE	14911095	14957571	SMNG46319, SMG210761, SG87725, SG84885, SMG207742, SG84886, SMG207743, SMG207744, SMG218678, SMG207745, SMG218679, SMG218680, SMG207747, SG84887, SMG218681, SMG207748, SMG218683, SG86661, SMG205766, SMG205767, SMG205768, SMG205769, SG86662, SMG205770, SMG205771, SMG220963, SG89951, SMG220964, SMG220966, SG89952, SMG220130, SMG220131, SMG220132, SMG218616, SMG213556, SMG205534, SMG206225, SMG20553…
19	306	1.52581e+07	52	-0.555477	-1	1.98483e-05	-0.513679	-1	0.000114891	1	1	reject	reject	-1	-1	FALSE	15259521	15301008	SMG216726, SMG216728, SMG216729, SMG216730, SG86207, SMG214463, SMG214468, SMG208814, SMG214469, SMG208815, SMG208816, SG86685, SMG208817, SMG211555, SG86686, SMG211556, SMG210425, SMG211705, SMG210426, SMG211558, SMG211706, SMG210427, SMG211559, SG86687, SMG211560, SMG211708, SMG210429, SMG211561, SMG211709, SMG210430, SMG212581, SG84249, SMG220726, SMG211515, SMG212582, SMG220727, SMG211516, SM…
19	313	1.56083e+07	59	-0.595622	-1	7.47397e-06	-0.580803	-1	3.95877e-05	1	1	reject	reject	-1	-1	FALSE	15610557	15658295	SMG216971, SMG216972, SMG211534, SG88086, SMG216973, SMG211535, SMG216975, SMG211537, SMG216976, SMG211538, SMG211539, SMG211540, SG88087, SG88089, SMNG47590, SMG218356, SMG218357, SMG218358, SMG218243, SMG218246, SG90085, SMG219189, SG90086, SMG219190, SMG219192, SMG219193, SG90087, SG90088, SG90089, SMG217243, SMG215451, SMG217244, SMG217245, SMG215453, SG88756, SMG221453, SMG221455, SGI16010, …
1	12	562621	93	-0.268955	1	0.02402	-0.145558	1	0.00155138	1	2	nosig	reject	0	1	TRUE	562653	611997	SG204918, SMG538116, SMG483636, SMG538118, SMG483637, SG204919, SMG538119, SMG538121, SMG523737, SMG515936, SG194072, SMG515937, SMG515938, SMG515939, SMG515941, SG194075, SGI34496, SGI34501, SG197212, SGI34502, SGI34503, SGI34505, SGI34522, SGI34523, SMG490858, SGI34524, SGI34525, SMG508312, SMG527993, SGI34526, SGI34527, SGI34528, SMG490859, SGI34529, SMG527994, SGI34536, SGI34537, SMG490861, S…
1	25	1.21261e+06	66	-0.288866	1	0.0469564	-0.153246	1	0.00881587	1	2	nosig	reject	0	1	TRUE	1213982	1262488	SMG488299, SG216190, SMG487884, SMG488302, SMG489562, SG197006, SMG489565, SMG515246, SMG504759, SMG504761, SMG504764, SMG504765, SG204168, SMG489265, SMG489267, SMG489269, SMG489270, SG204169, SMG489271, SMG523750, SMG523751, SMG523752, SMG523753, SMG523755, SMG523756, SG204172, SMNG104858, SMNG96271, SMNG105111, SMNG96044, SMG524112, SMG524113, SMG525928, SMG524114, SMG477083, SMG525929, SMG477…
1	41	2.0126e+06	47	-0.25414	1	0.0408698	-0.188152	1	0.000374039	1	1	nosig	reject	0	1	TRUE	2026247	2061092	SMG531452, SMG510308, SMG499545, SMG501531, SMG480576, SMG510311, SMG501532, SMG510312, SMG534462, SMG534463, SMG497317, SG196486, SMG534464, SMG502309, SMG497318, SMG534465, SMG497319, SMG534466, SG196487, SMG502311, SMG497320, SMG534467, SMG502312, SMG497323, SMNG97934, SMNG98945, SMG481204, SMNG100691, SMG481205, SMNG100508, SMNG100509, SMNG98894, SG216040, SG216041, SG208789, SG208791, SG1998…
1	90	4.46256e+06	23	-0.200087	1	0.0276742	-0.0692172	1	0.00145841	1	2	nosig	reject	0	1	TRUE	4465959	4512508	SMNG104374, SMNG103250, SMNG98335, SMNG106678, SMNG100316, SMG534154, SMG534155, SMG513997, SG194389, SMG534156, SMG513998, SMG534157, SMG513999, SMG534158, SMG514000, SG194390, SMG534159, SMG514001, SMG534160, SMG514002, SMG492441, SMG492443, SMNG104196, SMNG99380, SMNG96197, SMNG104295, SG201320, SMG511454, SMG511455, SMG511456, SMG511457, SG201322, SMG511459, SMG508341
1	96	4.76255e+06	56	-0.32607	1	0.0273496	-0.242717	1	1.95268e-05	1	1	nosig	reject	0	1	TRUE	4769543	4808933	SMG522424, SMG522425, SMG522426, SMG522427, SG205199, SGI35882, SGI35883, SGI35885, SGI35897, SGI35898, SGI35903, SGI35904, SG202089, SGI35905, SGI35906, SGI35907, SGI35908, SGI35909, SGI35910, SGI35911, SGI35912, SGI35913, SMG539092, SGI35914, SGI35915, SGI35916, SGI35917, SGI35918, SMG539093, SGI35919, SGI35920, SGI35921, SGI35922, SMG539094, SGI35923, SGI35925, SGI35926, SGI35927, SMG539095, S…
1	209	1.04125e+07	11	-0.179505	1	0.0136719	-0.208773	1	0.00683594	1	1	nosig	reject	0	1	TRUE	10429364	10456821	SG197364, SMG493231, SG197365, SMG493233, SMG514417, SMG514418, SMG486619, SMG514420, SMG487245, SMG505468, SMG496809, SMG496810, SG193178, SG216732
1	242	1.20624e+07	33	-0.262482	1	0.0178161	-0.191305	1	0.00075932	1	1	nosig	reject	0	1	TRUE	12067760	12110987	SG203557, SMG529547, SG201651, SMG491114, SMG491115, SG201652, SMG528035, SMG491116, SMG505365, SMG528036, SMG528037, SMG505367, SMG528038, SMG491119, SMG505368, SMG528039, SMG491120, SG201653, SMNG98829, SMNG100578, SMG498759, SG216204, SMG498760, SMG498762, SMG526530, SMG526533, SG208137, SG208138, SMG481970, SMG481971, SMG481972, SMNG101196, SMNG101147, SMNG95544, SG197659, SMG516726, SG197660…
1	243	1.21124e+07	30	-0.2225	1	0.0208499	-0.166572	1	0.000380093	1	2	nosig	reject	0	1	TRUE	12114378	12159843	SMG489593, SMG484137, SMG484138, SMG484139, SMG484140, SMG484141, SG201056, SMG483366, SMG483565, SMG539463, SMG483368, SMG483567, SMG483369, SMG483568, SMG539466, SMG483370, SMG539467, SMG483371, SMG483372, SMG509235, SG211742, SMG509236, SMG509237, SMG534552, SMG509238, SMG534553, SG211743, SMG534554, SMG534555, SMG534556, SMG534557, SG211744, SMG534559, SG211990, SMG535864, SG197465
1	322	1.60624e+07	19	-0.144318	1	0.0602074	-0.0400464	1	0.00141144	1	2	nosig	reject	0	1	TRUE	16066792	16106072	SG210494, SMG533438, SG201135, SG201136, SMG485706, SMG539580, SMG485707, SMG539581, SMG485708, SMG539582, SG201137, SMG485709, SMG539583, SMG485710, SMNG101482, SMNG105748, SMNG103122, SMNG106276, SMNG98555, SMNG98972, SMNG98639, SMNG105097
1	324	1.61624e+07	9	0.0910824	1	0.0117188	0.219023	1	0.0078125	2	2	nosig	reject	0	1	TRUE	16169805	16212235	SMNG106574, SMNG95961, SMNG98854, SG211121, SG211122, SMNG101946, SMNG96453, SG203753, SG203754, SMG489110, SMG489111, SMG489115, SMG530105, SMG530106, SMG483285
1	328	1.63624e+07	9	0.0945317	1	0.0195312	0.293025	1	0.0078125	2	2	nosig	reject	0	1	TRUE	16363145	16380568	SG213973, SG213975, SG211077, SG211078, SMG515293, SMNG96518, SMNG103839, SMNG105879, SMNG105703, SMNG104572, SMNG103660, SMNG106880, SMNG96608
1	411	2.05123e+07	47	-0.303402	1	0.127057	-0.239583	1	0.000535732	1	1	nosig	reject	0	1	TRUE	20529014	20560302	SMG502062, SMG508518, SMG508520, SMG508521, SMG518307, SMG518311, SMG487264, SMG487266, SMG487267, SG206474, SMG487268, SMG516426, SMG487269, SMG516427, SMG516428, SMG516429, SMG516430, SMG526760, SMG483079, SMG526761, SMG483083, SMNG103787, SG204354, SMG486366, SMG494281, SMG515771, SMG486367, SMG494282, SG204356, SMG515772, SMG486368, SMG494283, SMG491579, SMG515773, SMG486369, SMG494284, SMG49…
1	437	2.18123e+07	38	-0.204753	1	0.0398929	-0.218851	1	0.00659778	1	1	nosig	reject	0	1	TRUE	21817919	21861264	SMG477849, SG195661, SMG477850, SMG477851, SG195662, SMG477852, SMG491530, SMG491531, SMG485700, SMG491532, SMG485701, SMG491533, SMG485702, SMG491534, SMG533558, SMG527941, SMG527942, SG196362, SMG533560, SMG527943, SMG533561, SMG527944, SMG525542, SMG525543, SMNG95490, SMNG105825, SMNG103146, SMNG96692, SMNG95980, SMG513814, SMG503968, SMG482724, SMG513815, SMG503969, SMG482725, SG209342, SMG51…
1	438	2.18623e+07	32	-0.198456	1	0.0708117	-0.1683	1	0.00013387	1	2	nosig	reject	0	1	TRUE	21867079	21911693	SG209411, SG209412, SG209413, SMNG95783, SMNG101875, SMG505759, SMG482106, SMG505760, SMG482107, SMG505761, SMG482108, SG212846, SMG505762, SMG482109, SMG482110, SMG514393, SMG514397, SMNG105535, SMNG101280, SMNG105398, SMG535119, SMG479560, SMG535761, SMG479561, SMG535762, SMG479562, SG199666, SMG535763, SMG479563, SMG535764, SMG479564, SMG535765, SMNG100980, SMNG95459, SMNG101337, SMNG101989, S…
1	484	2.41622e+07	25	-0.230165	1	0.0482624	-0.13795	1	0.00557882	1	2	nosig	reject	0	1	TRUE	24162848	24206591	SMNG95602, SMG494836, SMG494837, SG209857, SG209858, SG209859, SMG495520, SMG488002, SMG495521, SMG488003, SMG495522, SMG488004, SMG500293, SMG500296, SG205365, SMG479799, SMG479800, SMG479801, SMG479802, SG205366, SMG479803, SG203539, SMG482389, SG203540, SMG500388, SMG482392, SG217360, SG196259, SG217364, SMG537576
1	551	2.75122e+07	19	-0.275629	1	0.0258217	-0.252429	1	0.00283813	1	1	nosig	reject	0	1	TRUE	27513819	27557451	SG204808, SG204809, SMG516152, SMG516153, SMG516154, SMG494794, SMG516156, SMG494796, SMG494797, SMG513469, SG202204, SMG527377, SG202207, SMG527378, SMG527380, SMG527381, SMG493114, SMG491040, SG201208, SMG480356, SMG480360
1	552	2.75622e+07	44	-0.338284	1	0.103953	-0.263141	1	0.00142084	1	1	nosig	reject	0	1	TRUE	27567829	27611460	SMG534435, SMG534436, SMG534437, SMG531463, SMG534439, SMG531464, SMG531465, SMG539836, SMG539837, SMG539838, SG201646, SMG497994, SMG490532, SMG490534, SMG490538, SG200327, SG206566, SMG492046, SMG492048, SG206567, SMG492050, SMG492051, SMG532163, SMG490922, SMG490923, SMG495592, SMG532166, SMG537495, SMG490924, SMG495593, SMG532167, SMG537496, SG206568, SMG490925, SMG495594, SMG532168, SMG53749…
1	563	2.81122e+07	12	-0.0810477	1	0.0161133	-0.0640988	1	0.00927734	1	2	nosig	reject	0	1	TRUE	28115462	28159146	SG204231, SG204232, SMG526653, SMG526654, SMG512097, SMG512099, SMG512100, SG211358, SMG512101, SMG512103, SG205867, SG205868, SG192932, SMG490240, SG207936, SG207937, SG207938
1	603	3.01121e+07	46	-0.332245	1	0.0287412	-0.304802	1	0.000595306	1	1	nosig	reject	0	1	TRUE	30125433	30162146	SG216294, SMG487164, SMG487165, SMG487166, SMG487167, SMG504425, SMG487168, SMG504426, SMG504427, SMG487170, SMG504428, SG216295, SMG504429, SMG504430, SMG537372, SMG537373, SMG530763, SG216297, SMG492964, SMG535310, SMG495208, SG203434, SMG535311, SMNG95890, SMG534654, SMG534655, SG205555, SMG489623, SMG534657, SMG489625, SG213410, SG213411, SG201783, SMG530788, SMG530789, SG201785, SMG530790, S…
1	610	3.04621e+07	16	-0.177082	1	0.0213928	-0.130053	1	0.00335693	1	2	nosig	reject	0	1	TRUE	30468413	30497943	SMG479827, SMG537330, SMG479828, SMG537332, SMG537333, SMNG101250, SMG479833, SMG521482, SMG521483, SMG521485, SMG517259, SMG515023, SMG515024, SMG517261, SMG515025, SMG517262, SG207161, SMG515027, SMG517264, SG207162, SG195580, SG195581
1	611	3.05121e+07	30	-0.224451	1	0.0234101	-0.155234	1	0.00202018	1	2	nosig	reject	0	1	TRUE	30513998	30561742	SG213190, SMG495157, SMG513881, SMG495159, SMG490647, SMG513882, SMG495160, SMG490648, SMG513883, SMG495161, SMG490649, SMG513884, SMG490650, SMG515094, SMG515095, SMG515097, SMG515098, SMG515099, SMNG101442, SMG533103, SG202962, SMG533105, SG202963, SMG533106, SG198784, SG198785, SMG531718, SMG531719, SG199224, SMG480941, SMG480947, SG198881, SMG508866, SG206940, SMG499419
1	622	3.10621e+07	16	-0.326723	1	0.32251	-0.240802	1	0.00515747	1	1	nosig	reject	0	1	TRUE	31062957	31106644	SMNG99242, SMG485297, SMG506573, SMG485298, SMG506574, SMG485299, SG208506, SMG485300, SMG506576, SMG485301, SMG485302, SMG498922, SMG498923, SG208508, SMG498925, SMG498927, SMNG105065, SMNG102460, SMNG102091, SG199424, SG199425, SG199426
1	704	3.51621e+07	15	-0.274114	1	0.0180664	-0.264441	1	0.000427246	1	1	nosig	reject	0	1	TRUE	35162728	35207453	SMG514870, SMG514871, SMG514872, SG208418, SMG532046, SMG532047, SG198508, SMG512487, SG215853, SMG512490, SMG538270, SMG512492, SMG538272, SMG512493, SMG512494, SMG538274, SMG538275, SMG503518, SMG503519, SMG503520, SMG503521, SG215856
1	732	3.6562e+07	34	-0.303088	1	0.0215987	-0.237349	1	3.1638e-05	1	1	nosig	reject	0	1	TRUE	36563432	36600654	SMG478254, SMG510522, SMG502686, SMG510523, SMG478256, SMG502687, SMG510524, SMG478257, SG214825, SMG502688, SMG502689, SMG510526, SMG502690, SG214826, SG214608, SG213711, SG197129, SMG481100, SG207053, SMG492787, SG207055, SMG492788, SMG492789, SMG492790, SG207056, SMG495689, SMG520044, SMG495690, SG206467, SMG520045, SMG495691, SMG520046, SMG495692, SMG520047, SG206468, SMG495693, SMG520048, SM…
1	744	3.7162e+07	11	-0.0670817	1	0.0244141	0.0193303	1	0.00292969	1	2	nosig	reject	0	1	TRUE	37192240	37210045	SMG524748, SG208753, SMG524749, SMG524750, SMG524751, SG197278, SMG483683, SMG483686, SMG483687, SMG483688, SG197280, SMG537762, SMNG104570, SMNG101662, SMNG105317
1	749	3.7412e+07	17	-0.0606355	1	0.0128632	0.0384498	1	0.00556946	1	2	nosig	reject	0	1	TRUE	37416571	37459237	SG202503, SG202504, SG202505, SG202507, SG210033, SG210035, SMNG102895, SMNG96132, SMNG97297, SMNG96606, SMNG100860, SMNG95943, SG207519, SMG485326, SG207521, SMG520843, SMG520844, SMG520845, SMG520846, SG214718, SMG483095, SG214720, SMG510820, SMNG105806, SMNG99057
1	788	3.9362e+07	24	-0.308679	1	0.12084	-0.285723	1	0.00533044	1	1	nosig	reject	0	1	TRUE	39362358	39411346	SMG510013, SMNG102500, SG197414, SMG483373, SMG499201, SG197415, SMG489885, SMG483374, SMG483376, SMG499204, SG197416, SMG489888, SMG483377, SMG499205, SMG489889, SMG483378, SMG487229, SG193492, SMG517116, SMG517117, SMG517119, SMG517120, SMG497106, SMG509976, SG209088, SMG509977, SMG509978, SMG509979, SG196928, SG196929, SMG489492, SMG495615, SMG489494, SMG495616, SMG495617, SG194164
1	824	4.1162e+07	10	-0.0254785	1	0.0371094	0.122073	1	0.00976562	1	2	nosig	reject	0	1	TRUE	41163356	41204107	SG205912, SG205913, SMNG95927, SMNG102965, SMNG99162, SMNG105953, SMNG105966, SMG486624, SMG486625, SMG486626, SMG486627, SMG479242, SMG479243, SMG533335, SMG533341
1	838	4.1862e+07	37	-0.202323	1	0.0158788	-0.106041	1	0.00371064	1	2	nosig	reject	0	1	TRUE	41863651	41900582	SG204865, SMG531554, SMG531558, SG212707, SMG501697, SMG501699, SMG501700, SMG501701, SMG482276, SMG482277, SMG482278, SG197377, SMG482279, SG200812, SMG482281, SG200813, SMG482282, SG200815, SMG538401, SMG538402, SMG493655, SMG520247, SG201979, SMG485986, SMG517153, SMG492694, SMG520248, SMG485987, SMG517154, SMG492695, SMG485988, SMG517155, SMG492696, SMG493658, SMG493659, SMG520251, SMG485990,…
1	850	4.24619e+07	14	-0.0415641	1	0.0202637	-0.0321539	1	0.00524902	1	2	nosig	reject	0	1	TRUE	42465109	42508800	SMNG97980, SMNG103216, SMNG103106, SMNG103217, SMNG104075, SMNG99393, SMNG103425, SMNG104304, SMNG100462, SMNG103284, SMNG104292, SG217204, SG209067, SMNG105300, SG210895, SG210897, SG210898, SG201259, SG195184
1	857	4.28119e+07	22	-0.172833	1	0.0251389	-0.110776	1	0.0103245	1	2	nosig	reject	0	1	TRUE	42814805	42858682	SG198842, SG198845, SMNG104723, SMNG103894, SMG497583, SG205889, SG205890, SG205893, SMNG101057, SMNG95817, SMNG104448, SMNG102859, SG202495, SMG533681, SMG533682, SG202496, SMG533684, SG202497, SG198543, SG198544, SMNG97153, SMNG103112, SMNG104487, SMNG106940, SG199445
1	872	4.35619e+07	8	-0.0172278	1	0.015625	0.135079	1	0.0078125	1	2	nosig	reject	0	1	TRUE	43562571	43594652	SMNG95744, SMNG98747, SMNG102800, SMNG97789, SMNG98748, SMG500650, SG214115, SMG500652, SG214116, SMNG100429
1	874	4.36619e+07	13	-0.0432398	1	0.0266113	0.0265254	1	0.00805664	1	2	nosig	reject	0	1	TRUE	43662201	43701429	SMG529397, SMG529399, SMG529400, SMG529401, SMG529402, SG209209, SG209210, SG209212, SMG512808, SMG512811, SMG493278, SMG512812, SMG493279, SMG512813, SG214949, SMG493280, SMG512814
2	89	4.40529e+06	23	-0.16779	1	0.0148652	-0.139734	1	0.00127864	1	2	nosig	reject	0	1	TRUE	4408448	4452429	SG144518, SG144519, SMG360045, SMG360047, SG144520, SMG352223, SMG360048, SMG356473, SMG352224, SMG360049, SMG356474, SMG352225, SMG360050, SG144521, SMNG76285, SMNG78844, SMNG77271, SMNG75935, SMG384288, SMG384289, SMG350427, SMG350428, SMG350430, SG152737, SMG350431, SMG354058, SG147552, SMG354062, SMG354063, SMG374271, SMNG76195
2	103	5.10556e+06	26	-0.133126	1	0.0072909	-0.0662893	1	0.00322914	1	2	nosig	reject	0	1	TRUE	5106979	5153422	SG146840, SG146842, SG147656, SG147657, SG147658, SMG370919, SMG370922, SMNG77230, SMNG78249, SMG360769, SMG381909, SMG360771, SMG381910, SMG381911, SMG381040, SMG360773, SMG381912, SMG381042, SMG360775, SMG381043, SMG381045, SMG380305, SMG380309, SG151137, SG145108, SG145111, SMG352131, SMG352134, SMG352136, SG149360, SG149361, SG144122, SG143927, SMG359882, SMG384184, SMG359883, SMG384185, SMG3…
2	153	7.60653e+06	27	-0.301471	1	0.029905	-0.277676	1	0.00270773	1	1	nosig	reject	0	1	TRUE	7612841	7649512	SG147926, SG147928, SMG361822, SMG380391, SMG380392, SMG353118, SG141473, SMG361941, SMG380393, SMG353119, SMG374069, SMG361942, SMG380394, SMG353120, SMG374070, SMG361943, SMG380395, SMG353121, SG141474, SMG374071, SMG380397, SMG353123, SMG368577, SMG368578, SMG380561, SG147441, SMG380564, SG147443, SMG364791, SMG364792, SG141808, SMG364793, SMG364794, SG141809, SMG382431, SMG382433, SG141810, S…
2	281	1.4009e+07	20	-0.154216	1	0.0695801	-0.057254	1	0.00485992	1	2	nosig	reject	0	1	TRUE	14010107	14058850	SMNG78664, SMG351288, SMG382992, SMG355143, SMG382994, SG149064, SMG382997, SMG382998, SG149065, SMG362880, SMG362882, SMG362883, SG149066, SMNG78588, SG146983, SMNG78973, SMNG76978, SMNG78662, SMNG78970, SMNG77297, SMNG77728, SMNG78032
2	321	1.60098e+07	17	-0.0724858	1	0.0109863	0.105741	1	0.00106812	1	2	nosig	reject	0	1	TRUE	16013310	16048792	SMG354136, SG143142, SMG354137, SMG354141, SMNG77757, SMNG76228, SG149928, SMG374608, SMG374609, SG149929, SMG374610, SMG374611, SMNG78075, SMNG75952, SMNG76508, SMNG76601, SMNG76010, SMNG75953, SMNG76509, SG154410, SG154413
2	363	1.81106e+07	23	-0.239844	1	0.0383801	-0.20684	1	0.00433898	1	1	nosig	reject	0	1	TRUE	18114954	18153920	SMNG78847, SMG373121, SMG373123, SMG373124, SG152542, SMG373581, SMG373582, SMG361395, SMG373583, SMG361396, SMG373584, SMG361397, SG152543, SMG373585, SMG373586, SMNG79473, SMNG79000, SMG355027, SG150284, SG142270, SMG365906, SG142271, SMG365907, SMG365909, SG142273, SMG352680, SMG352681, SG152423, SMG352682, SMG352683, SMNG76336
2	394	1.96612e+07	30	-0.159825	1	0.0185295	-0.03155	1	0.00186401	1	2	nosig	reject	0	1	TRUE	19663549	19705625	SG144407, SG144409, SMG363981, SMG362735, SMG363982, SMG362736, SMG367545, SMG363983, SMG363984, SMG362738, SMG367548, SMG367549, SMNG77156, SMNG78150, SMNG78151, SMNG76625, SMNG77708, SMNG77833, SMNG78648, SMG371772, SG154805, SMG354654, SMG371774, SMG354655, SMG371775, SG154806, SMG371776, SMG354657, SMG371777, SMG354658, SG154807, SMG354659, SMG354660, SG146801, SG152726, SG152727, SG152728
3	66	3.25148e+06	36	-0.171926	1	0.00995898	-0.167994	1	0.0015379	1	2	nosig	reject	0	1	TRUE	3251755	3282222	SG155242, SG155243, SMG398168, SMG386398, SMG398169, SG155244, SG155245, SMG387466, SG156328, SMG386060, SMG386061, SMG386064, SMG386065, SG156329, SMG386066, SMG386067, SG161908, SMG395471, SMG395472, SMG395473, SMG395474, SG161909, SMG395475, SMG409003, SG155418, SMG398782, SMG388966, SMG398783, SMG388967, SMG398784, SG155420, SMG387458, SMG386749, SMG386751, SMG387464, SMG409788, SMG386753, SM…
3	399	1.99091e+07	61	-0.220843	1	0.0087489	-0.136935	1	0.00092877	1	2	nosig	reject	0	1	TRUE	19920139	19953019	SMG407982, SMG408269, SMG407983, SMG408270, SMG407984, SMG408271, SMG404925, SMG407985, SMG408272, SMG407986, SMG408273, SMG404927, SG156978, SG161269, SMG389663, SG161270, SMG389666, SMG389667, SG161271, SMG394847, SMG394849, SMG394850, SMG407358, SMG394851, SMG407359, SG161273, SMG394852, SMG407360, SMG410195, SMG410196, SMG410198, SMG386488, SMG410199, SMG386489, SG165141, SMG410201, SMG386491…
4	11	499724	81	-0.344159	1	0.412649	-0.250723	1	7.66555e-07	1	1	nosig	reject	0	1	TRUE	502649	549135	SMNG87792, SMNG89282, SMNG86058, SMNG86163, SMNG84440, SMNG89713, SMNG85129, SMG436141, SMG436142, SMG436143, SMG436144, SMNG85223, SMG436145, SMNG86164, SMG436146, SMNG84441, SG167081, SMG414264, SG167084, SG175694, SMG430776, SMG430777, SMG430778, SMG412759, SMG412761, SMG434964, SG167089, SMG421681, SMG421684, SMG430177, SMG415170, SG178421, SMG428738, SMG430178, SMG415171, SMG416241, SMG43868…
4	19	899504	43	-0.258808	1	0.102208	-0.225871	1	0.00498432	1	1	nosig	reject	0	1	TRUE	902709	949168	SMNG86098, SMNG84620, SMNG86335, SMNG87607, SMNG86775, SMNG86336, SMNG87963, SMNG88314, SMNG83728, SMNG85557, SMNG88369, SG171234, SMG415463, SG174192, SMG415468, SMG441987, SMG435408, SG172870, SMG432581, SMG436737, SMG418924, SMG441988, SMG435409, SMG432582, SMG436738, SMG418925, SMG441989, SMG432583, SMG436739, SMG418926, SMG441990, SMG432584, SMG436740, SG172871, SMG418927, SMG441991, SMG4189…
4	41	1.9989e+06	17	-0.0843457	1	0.00933838	-0.024487	1	0.00556946	1	2	nosig	reject	0	1	TRUE	1999824	2030165	SMNG84962, SMNG87166, SMNG87232, SMNG84304, SMG417582, SMG441879, SG175630, SMG441882, SMG441883, SMG441884, SG175632, SMG427444, SG173673, SG173674, SG173676, SMNG84414, SMNG84385, SMNG86590, SMG442616, SMG442617, SG172590, SMG418239, SMG434441, SMG418240
4	290	1.4442e+07	13	-0.127711	1	0.0170898	-0.164635	1	0.00463867	1	2	nosig	reject	0	1	TRUE	14446915	14491971	SMNG88631, SMNG84926, SG168125, SG168126, SG168128, SMG433248, SG166921, SMG423397, SG166924, SMG430977, SMG430978, SG172891, SG172892, SMG439585, SMG439586
4	313	1.55914e+07	8	0.0568162	1	0.0234375	0.210204	1	0.0078125	2	2	nosig	reject	0	1	TRUE	15600333	15628046	SMNG85490, SMNG87530, SMNG87513, SG168466, SG168468, SMG428825, SMG428826, SMNG85877, SMNG86861, SG174557, SG174559
4	421	2.09884e+07	35	-0.228112	1	0.00867763	-0.229307	1	0.00596813	1	1	nosig	reject	0	1	TRUE	20997644	21037688	SMG429483, SMG429484, SG167499, SMG429485, SMG429486, SMG429487, SG167500, SG167501, SMG428250, SMG428252, SG176485, SMG435217, SMG435218, SMG435219, SG176486, SMG435220, SMG435221, SMG435223, SMG438071, SMG427414, SMG427379, SMG438072, SMG427415, SMG420571, SMG420572, SG173226, SMG414296, SG173229, SMG422844, SMG433574, SMG433575, SMG433577, SMG433578, SMG423214, SMG423216, SMG422070, SMG422073,…
4	430	2.14382e+07	47	-0.376669	1	0.0442081	-0.306548	1	5.16081e-05	1	1	nosig	reject	0	1	TRUE	21444699	21487309	SMG436788, SG167920, SMG436789, SMG436790, SG169846, SGI27960, SMG436955, SGI27961, SGI27962, SGI27969, SMG436957, SGI27971, SMG436958, SGI27975, SGI27976, SMG425198, SGI27977, SMG437064, SGI27978, SGI27979, SMG436959, SGI27980, SGI27981, SMG425199, SGI27982, SMG437065, SGI27983, SGI27984, SMG436960, SGI27985, SMG425200, SGI27986, SG170973, SMG437066, SGI27987, SGI27993, SGI27994, SGI27995, SMG42…
5	163	8.09809e+06	35	-0.374399	1	0.394466	-0.337146	1	0.00426668	1	1	nosig	reject	0	1	TRUE	8098284	8147730	SMG460883, SMG460884, SG188286, SG182814, SMG451475, SMG471811, SG182816, SMG451477, SMG471814, SMG451479, SG182817, SMG471815, SMG451480, SMG451481, SG182818, SG187438, SMG474839, SMG474841, SG187442, SG179151, SG179153, SG179154, SMG450141, SG186276, SG181738, SMG475454, SG186278, SMG475456, SMG475457, SMG475458, SG187559, SG187562, SG190500, SG188371, SMG472337, SMG472340, SMG472341, SG188372,…
5	221	1.09974e+07	42	-0.160051	1	0.00738264	-0.103546	1	0.000759824	1	2	nosig	reject	0	1	TRUE	11013620	11042170	SMG444514, SMG444515, SMG444516, SG178686, SMG444517, SMG468617, SMG463522, SMG444518, SMG468618, SMG463523, SG178687, SMG468619, SMG463524, SMG468620, SMG463525, SMG468621, SG178688, SMG463526, SMG468622, SMG445023, SMG474574, SMG462539, SMG445024, SMG474575, SG183206, SG183207, SG180750, SG180751, SMG475191, SMG475193, SMG475195, SMG475196, SG180753, SMNG91459, SMNG92383, SMNG89995, SMNG94028, …
5	424	2.1145e+07	33	-0.229977	1	0.0122857	-0.214406	1	7.53948e-05	1	1	nosig	reject	0	1	TRUE	21151278	21190941	SMG443377, SG188558, SMG443379, SMG461431, SMG461433, SG188559, SMG461435, SMG461436, SMG461437, SMG450520, SG184566, SMG450521, SMG450522, SG187535, SMNG91625, SMG474343, SMG462318, SMG459336, SMG474346, SMG469685, SMG469686, SMG463960, SMG469687, SMG463961, SMG469688, SG190170, SMG449938, SG182543, SMG449940, SMG449941, SMG449942, SMG449943, SG182544, SG182545, SMG476069, SMG476070, SMG476071, …
5	444	2.21448e+07	48	-0.246082	1	0.00674349	-0.249523	1	0.00434659	1	1	nosig	reject	0	1	TRUE	22145039	22183903	SMG468793, SMG444755, SMG468795, SMG444757, SG187411, SMG468797, SMG444759, SMG444761, SG190618, SMG450065, SMG446156, SMG450066, SMG446157, SMG450067, SMG446158, SMG450068, SG190619, SMG446159, SMG450069, SMG446160, SMG450070, SMG450071, SG190620, SMG471090, SMG471093, SMG471094, SMG471953, SMG471095, SMG471954, SG182783, SG182785, SG182786, SMG451787, SMG451788, SMG451789, SMG451790, SMG445701,…
5	511	2.5494e+07	33	-0.17118	1	0.0178161	-0.0963169	1	0.00428456	1	2	nosig	reject	0	1	TRUE	25494329	25537572	SMG459283, SMG459284, SG189100, SMG459286, SMG470181, SMG459287, SMG470182, SG183931, SMG470187, SG184605, SG184606, SG184608, SG192843, SG192844, SMG472066, SMG475711, SMG453404, SMG472068, SMG475713, SMG453406, SMG472069, SMG475714, SMG453407, SMG475715, SMG453408, SMG475716, SMG453409, SG178581, SMG470648, SMG470650, SMG470652, SMG470654, SMG460764, SMG460765, SMG460766, SMG460768, SMG460770, …
6	12	551948	64	-0.265537	1	0.0132225	-0.22514	1	0.0137264	1	1	nosig	reject	0	1	TRUE	553203	601913	SMG15703, SG15188, SMG15704, SMG44151, SG15189, SMG44153, SMG12240, SMG44154, SMG33010, SMG44155, SMG15709, SMG25563, SMG33011, SMG44156, SMG25564, SMG33012, SMG25565, SMG33013, SMG33014, SMNG10139, SMG15590, SG15892, SMG15591, SMG17831, SMG15592, SMG17832, SMG15593, SMG17833, SMG15594, SMG17834, SMG15595, SMG37526, SMG37527, SG15896, SMG37529, SMG43896, SMG35851, SMG43897, SMG35852, SG16520, SMG…
6	13	601934	75	-0.257689	1	0.0555944	-0.259576	1	0.00916186	1	1	nosig	reject	0	1	TRUE	603007	647373	SG21573, SMG35630, SMG35631, SMG35632, SMG35633, SMG35634, SMG35636, SG10662, SG10213, SMG46457, SMG42315, SMG46458, SMG42316, SG10216, SG20584, SMG23649, SG20585, SMG23650, SMG45286, SG20586, SMG45287, SMG45288, SMG45289, SG20587, SG10619, SMG36936, SMG36938, SG7586, SMG43294, SMG34197, SG7588, SMG43295, SMG34198, SMG43296, SG7590, SG17024, SG17027, SMG42768, SMG43426, SMG14878, SMG43428, SMG148…
6	27	1.30174e+06	23	-0.241072	1	0.0383801	-0.230041	1	0.0122945	1	1	nosig	reject	0	1	TRUE	1306161	1342515	SG16470, SG7853, SG7855, SMG17658, SMG45935, SMG37354, SMG41441, SMG45936, SMG37355, SMG41442, SG13870, SMG45937, SMG37356, SMG41443, SMG45938, SMG37357, SMG41444, SMG37358, SG13871, SMG41445, SMG32812, SMG32813, SG10070, SMG32814, SG10072, SMNG8070, SMNG8199, SMNG8683
6	95	4.70077e+06	15	-0.187285	1	0.0124512	-0.211965	1	0.0150757	1	1	nosig	reject	0	1	TRUE	4705932	4746911	SMG44916, SMG17869, SMG14182, SMG14183, SG18956, SMG14187, SG18957, SG12873, SG12874, SMG33407, SG20683, SG17817, SMG29955, SMG29956, SMG29957, SG13659, SG13660, SG13661
6	165	8.19978e+06	22	-0.148132	1	0.015583	-0.117637	1	0.0127273	1	2	nosig	reject	0	1	TRUE	8201623	8241617	SMNG7184, SMNG10674, SMNG12770, SMNG9039, SMNG10675, SG7169, SG7170, SMG14393, SMG14396, SMG14397, SMG47383, SMG47384, SMG47386, SG10840, SG10842, SG21278, SMG30111, SMG30113, SMG30114, SMG30115, SMG22784, SMG22786, SMG22788, SG18650
6	199	9.89929e+06	43	-0.323124	1	0.0160082	-0.304133	1	0.000797143	1	1	nosig	reject	0	1	TRUE	9918071	9945133	SMG29390, SMG29391, SG12336, SMG29392, SMG29393, SG12337, SMG37812, SMG37813, SMG37815, SG20747, SG10129, SMG24198, SMG21784, SMG18561, SMG24199, SMG14486, SMG20456, SMG21785, SMG17999, SMG24200, SMG14487, SMG20457, SMG21786, SMG18563, SG10130, SMG18000, SMG24201, SMG14488, SMG20458, SMG21787, SMG18564, SMG18001, SMG24202, SMG14489, SMG20459, SMG21788, SMG18565, SMG18002, SMG24203, SMG14490, SMG2…
6	209	1.03992e+07	9	0.200773	1	0.0117188	0.350608	1	0.0117188	2	2	nosig	reject	0	1	TRUE	10406884	10439013	SMNG6974, SMNG12350, SMNG8776, SMNG9044, SMNG12797, SMNG8777, SMNG8345, SG11029, SG11030, SG14967, SMG22193
6	211	1.04991e+07	41	-0.242426	1	0.0562075	-0.175442	1	0.0056114	1	1	nosig	reject	0	1	TRUE	10506638	10545338	SG10456, SMG41944, SMG41945, SG10457, SMG18267, SMG18268, SMG18271, SG10237, SG10510, SMG34019, SG10511, SMG34020, SMG26466, SMG29133, SMG29134, SMG26468, SMG29135, SMG26470, SMG29137, SG17611, SMG33112, SG17615, SMG33113, SMG26636, SMG13701, SMG13702, SG16078, SMG42825, SMG42826, SMG42876, SMG44306, SMG42828, SG16081, SMG42877, SMG44307, SMG42829, SMG42878, SMG44308, SMG42830, SMG42879, SMG44309…
6	225	1.11989e+07	31	-0.226212	1	0.0413633	-0.170017	1	0.00663986	1	2	nosig	reject	0	1	TRUE	11202007	11234657	SMG14829, SMG20773, SMG14830, SMG14831, SMG44391, SMG31349, SMG14832, SMG44392, SMG31350, SMG20776, SMG31351, SMG20777, SMG14834, SMG20779, SG18574, SMG22647, SMG32197, SMG32200, SMG32241, SMG37026, SMG21854, SG9940, SMG47512, SMG31219, SMG21855, SMG47513, SMG31220, SMG37028, SG9941, SMG47514, SMG31222, SG9942, SG18193, SMG45493, SG17316, SMG20761, SMNG12452
6	277	1.37982e+07	10	0.0559655	1	0.00976562	0.106347	1	0.00976562	2	2	nosig	reject	0	1	TRUE	13800492	13836919	SG8478, SG8479, SMG24574, SMG24576, SMG24577, SMG24578, SMG24579, SMG24580, SMNG9029, SMNG12696, SMNG13189
6	316	1.57476e+07	17	-0.2464	1	0.487381	-0.113301	1	0.0149994	1	2	nosig	reject	0	1	TRUE	15749131	15783539	SMNG11202, SMNG12238, SMNG12432, SMNG12230, SMNG8537, SMNG12538, SMNG10803, SMNG10131, SMNG12799, SMG14304, SMG17089, SG15067, SMG17091, SMG17092, SMG31459, SMG17093, SG15068, SMG31460, SMG17094, SMG31461, SMG17095, SG15069, SMG31462
6	339	1.68973e+07	8	0.351109	1	0.0078125	0.52069	1	0.0078125	2	2	nosig	reject	0	1	TRUE	16919415	16946184	SG9935, SMNG9887, SMNG13209, SMNG7221, SMNG10704, SMNG10189, SMNG11756, SMNG7788, SMNG10555, SMNG8928
6	348	1.73472e+07	22	-0.0935425	1	0.00927448	-0.0410485	1	0.0127273	1	2	nosig	reject	0	1	TRUE	17352130	17383511	SMNG10573, SMNG12095, SMNG11759, SMNG10037, SMNG8382, SMNG12823, SMNG8468, SMNG8060, SMNG13531, SMNG12638, SMNG8690, SMNG13498, SMNG8691, SMNG7587, SMG46533, SG8254, SMG39725, SMG46483, SMG39726, SMG46536, SMG46484, SMG39727, SMG46485, SG8255, SMG39728, SMG39729, SG8256, SMG33814, SMG37838
6	354	1.76471e+07	25	-0.261901	1	0.107315	-0.223494	1	0.0124665	1	1	nosig	reject	0	1	TRUE	17649111	17678476	SG8688, SG21594, SMG30358, SMG30360, SMG30361, SG21422, SMG22403, SG21423, SMG38634, SMG22405, SMG38635, SMG22406, SMG38636, SMG22407, SG21424, SMG38637, SMG22408, SMG38638, SMG38639, SG12424, SG12425, SG15302, SG15303, SG15304, SG15305, SMG16189, SMG16190, SMG16191, SMG46216, SMG16192, SG15306, SMG46217, SMG16193, SMG16195, SMG46221
6	363	1.8097e+07	9	0.175591	1	0.0117188	0.317817	1	0.0078125	2	2	nosig	reject	0	1	TRUE	18119295	18145472	SMNG8808, SMNG7316, SMNG8614, SMNG8809, SMNG11585, SMNG10903, SMNG10608, SMNG10491, SG18298, SG7467
6	399	1.98965e+07	35	-0.316882	1	0.0263012	-0.311758	1	0.00358852	1	1	nosig	reject	0	1	TRUE	19917255	19943455	SMG45179, SMG33849, SMG45180, SMG33850, SMG45181, SG11996, SMG33851, SMG45182, SMG33852, SMG45149, SG11997, SMG45151, SMG45153, SMG45154, SMG14032, SMG38926, SMG35104, SMG35105, SG18238, SMG35106, SMG35107, SMG46854, SMG35108, SMG46855, SMG35109, SG18239, SMG46856, SMG46857, SMG46858, SMG46860, SMG45743, SMG45744, SMG45745, SMG45746, SMG45747, SG12509, SMG27275, SMG27277, SMG27279, SMG27281
6	419	2.08962e+07	24	-0.181458	1	0.0291313	-0.0700437	1	0.0126048	1	2	nosig	reject	0	1	TRUE	20898273	20934145	SMG22005, SMG28542, SMG27203, SMG18146, SMG19871, SMG37128, SMG15468, SMG19873, SMG28877, SMG37130, SMG15470, SG17460, SG10866, SG10867, SMG40022, SMG40023, SG7187, SMG40024, SMG22694, SMG22695, SMG22696, SMG18148, SMG22697, SMG22698, SMG18150, SG7189, SMG22699, SMG18151, SG8116, SMNG8542
6	466	2.32455e+07	26	-0.256205	1	0.0236109	-0.235838	1	0.00613073	1	1	nosig	reject	0	1	TRUE	23247015	23295389	SMG40475, SMG40476, SMG28493, SG20731, SG17754, SMG46343, SG16909, SG16910, SG16911, SMG29018, SMG29019, SMG29021, SMG29022, SG16912, SMG40001, SMG40002, SMG40003, SG12374, SMG40004, SMG19285, SMG19287, SMG19288, SMG19290, SG13333, SMG21043, SMG33353, SMG33354, SMG21045, SMG33355, SMG21046, SMG33356, SMG21047
6	473	2.35954e+07	26	-0.187867	1	0.0176135	-0.126289	1	0.0140065	1	2	nosig	reject	0	1	TRUE	23606687	23643782	SG21096, SMG19170, SG7055, SG7056, SMG39642, SMG39643, SG7057, SMG42601, SMG42602, SMG41753, SG7059, SMG41757, SMG36150, SMG36151, SMG36153, SMG36154, SMG20432, SMG26417, SMG20434, SMG26418, SMG42868, SG11470, SMG20436, SMG42869, SMG42871, SMG42872, SMG42874, SG11472, SMG29239, SMG36383, SMG43143, SMG30035, SMG16576
8	140	6.94453e+06	90	-0.419327	1	0.923069	-0.363538	1	0.00381542	1	1	nosig	reject	0	1	TRUE	6952850	6992682	SMG85611, SG40765, SMG79439, SMG87799, SMG76318, SMG76181, SMG88786, SMG73021, SMG79440, SMG87800, SMG96947, SMG76319, SMG76182, SMG88787, SMG73022, SMG79441, SMG87801, SMG96948, SMG76320, SG36825, SMG76183, SMG88788, SMG73023, SMG79442, SMG87802, SMG96949, SMG76321, SMG76184, SMG88789, SMG78093, SMG73024, SMG79443, SMG87803, SMG96950, SMG76322, SMG76185, SMG88790, SMG78094, SMG73025, SMG79444, S…
8	347	1.72864e+07	26	-0.26094	1	0.0271958	-0.262805	1	0.000664145	1	1	nosig	reject	0	1	TRUE	17290697	17334144	SMG70425, SMG70426, SMG81962, SG32851, SMG81963, SMG83156, SMG81966, SMG81967, SMG83158, SMG83159, SMG83160, SMG83161, SG32853, SMG76730, SMG76731, SMG76732, SMG94141, SMG94143, SMG98551, SMG98553, SMNG19389, SMNG20251, SMG70888, SMG70890, SMG77806, SG34307, SMG77809, SMG82221, SMG82222, SMG82224, SMG82225, SMG82226
8	349	1.73863e+07	9	0.166163	1	0.0117188	0.20337	1	0.0078125	2	2	nosig	reject	0	1	TRUE	17389306	17434191	SMNG20915, SMNG20813, SMNG19396, SMNG22035, SMNG19743, SMG75186, SMG75188, SMG75189, SMNG18232, SMNG21689, SMNG18175, SMNG20081
8	369	1.83855e+07	16	-0.160016	1	0.0506592	-0.0725678	1	0.00515747	1	2	nosig	reject	0	1	TRUE	18386251	18430019	SMG72046, SMG72047, SG34032, SG34034, SMG75000, SMG75004, SMG75006, SMNG19839, SG36904, SG36905, SMG95343, SG34858, SMG95344, SG34859, SMG67911, SMG67913, SMG67914, SMNG17944, SG30428, SG30430, SMG92423, SMG92424
9	18	849468	8	0.180901	1	0.0078125	0.179529	1	0.0078125	2	2	nosig	reject	0	1	TRUE	850276	898904	SMNG22870, SG49849, SG49197, SG46725, SG46727, SMG99763, SMG117564, SMG117568, SG42805, SG42808, SMG101764, SMG101765
9	30	1.44909e+06	25	-0.168987	1	0.014722	-0.152846	1	0.00672555	1	2	nosig	reject	0	1	TRUE	1450223	1498598	SG44900, SMG111417, SMG111418, SMG111419, SG44901, SMG111420, SMG111421, SMNG22666, SMNG23058, SMNG23769, SG49802, SMNG22212, SMG113956, SMG115015, SMG115016, SMG115021, SMG110409, SMG110410, SMG110411, SG50222, SMG101128, SMG101132, SMG115922, SMG115924, SMG115925, SMG115926, SMG115928, SG48757, SMG115929, SMG106492, SG48759
9	90	4.44721e+06	24	-0.126527	1	0.0126048	-0.0599969	1	0.0087148	1	2	nosig	reject	0	1	TRUE	4454555	4492704	SG44689, SMG103879, SMG103880, SMG103881, SG44690, SMNG22987, SMG115931, SMG115932, SMG115933, SMG115936, SMG120299, SMG99191, SMG117428, SMG99193, SMG117430, SMG99194, SMG117431, SMG99195, SMG117432, SMG117433, SMNG24081, SMNG23545, SMG101114, SG49067, SMG101116, SMG101117, SMG101118, SG49069
9	146	7.24546e+06	42	-0.348208	1	0.051955	-0.290005	1	0.0065404	1	1	nosig	reject	0	1	TRUE	7245671	7293228	SG48184, SG47543, SMG103911, SMG106773, SMG103913, SMG106774, SMG102277, SMG103914, SMG106775, SMG103915, SMG106776, SMG102279, SMG103916, SMG106777, SG47545, SMG102280, SG46041, SG46042, SMG99779, SMG99781, SMG121218, SMG121219, SMG121221, SMG121222, SMG121223, SMG121224, SG43050, SMG102318, SMG100741, SMG100743, SG50123, SMG104064, SMG119218, SMG100438, SMG104065, SMG119219, SG50124, SMG100439,…
9	183	9.0943e+06	34	-0.201209	1	0.0145535	-0.106426	1	0.00858905	1	2	nosig	reject	0	1	TRUE	9098547	9144187	SMNG22740, SMG116525, SMG116528, SMG116529, SG42668, SMNG22614, SMG112210, SG47219, SMG111965, SMG111967, SG43570, SG43573, SG49897, SG49900, SG42856, SMG111009, SG44915, SG44916, SG43979, SMG120651, SMG120652, SMG120653, SMG104142, SMG113539, SMG104143, SMG99239, SMG113540, SMG104144, SMG113541, SMG104145, SMG99241, SMG113542, SMG104146, SMG99242, SMG113543, SMG104147, SMG99243, SMG113544, SMG11…
10	10	449880	21	-0.197084	1	0.0420799	-0.137067	1	0.000353813	1	2	nosig	reject	0	1	TRUE	461493	499780	SMG187212, SG77175, SMG187214, SMG191074, SMG187215, SMG191075, SMG187216, SMG187217, SMG191077, SG77176, SMG187218, SMG191078, SMG191079, SMG191080, SG77177, SG77178, SG76228, SMG199453, SMG191801, SMG191802, SG70949, SG74941, SMG183937, SMG183938, SMG183943, SG74942, SG71876, SMG189355, SMG189356, SMG189357, SMG189358, SMG184919, SMG189360
10	12	549822	14	-0.0963029	1	0.0166016	-0.00912549	1	0.00402832	1	2	nosig	reject	0	1	TRUE	556919	587418	SMG174782, SG79473, SMG203127, SMG174783, SMG174785, SMG203130, SMG195190, SG77824, SMG195191, SMG200750, SMG200753, SG79944, SMG200754, SMG200755, SMG202251, SMG192146, SMG192149
10	37	1.7991e+06	36	-0.184677	1	0.0109778	-0.0961857	1	0.00700938	1	2	nosig	reject	0	1	TRUE	1800890	1843171	SG83008, SG83009, SMG186647, SG83010, SMG186650, SGI13204, SGI13205, SGI13206, SGI13207, SGI13209, SG75651, SGI13210, SGI13211, SGI13212, SGI13213, SGI13214, SGI13220, SGI13221, SG75652, SGI13222, SGI13226, SMNG42483, SMNG41822, SMNG42943, SMNG42922, SMNG41317, SMG190110, SMG190111, SMG190112, SMG184980, SMG190116, SMG184985, SMG190679, SMG181553, SMG200056, SMG197598, SMG184815, SMG187627, SMG18…
10	59	2.89846e+06	21	-0.0966203	1	0.0113468	0.0190412	1	0.00100231	1	2	nosig	reject	0	1	TRUE	2910677	2946738	SMNG41616, SMNG40393, SMNG41459, SMNG42227, SMNG42292, SMNG41095, SMNG41482, SMNG42756, SMNG42610, SMNG41133, SMG184686, SG73769, SMG184688, SG73770, SMG184689, SG73771, SMG175268, SMG175271, SMG194913, SMG194914, SMG194916, SMNG40074, SMNG42894, SMNG43697
10	77	3.79794e+06	11	0.0799876	1	0.0136719	0.295347	1	0.00488281	2	2	nosig	reject	0	1	TRUE	3799355	3843684	SMNG40771, SMNG43815, SMNG42597, SMNG42367, SMNG40464, SMNG43416, SG75125, SG75126, SG75127, SMNG42672, SMNG41076, SMNG42489, SMNG43520
10	107	5.29707e+06	36	-0.26466	1	0.197448	-0.157542	1	0.00511945	1	2	nosig	reject	0	1	TRUE	5297225	5345784	SMG187066, SMG187068, SMNG43273, SMNG42045, SMG177013, SMG186812, SG72409, SMG184443, SMG177016, SMG199650, SG72411, SMG184448, SMG199651, SMG185141, SMG184232, SMG179691, SG79152, SMG192269, SMG179693, SMG192270, SMG179694, SMG192271, SMG179695, SMG192272, SMG179697, SMG187647, SMG192274, SMG201778, SMG181680, SMG187648, SMG201779, SMG181681, SMG187649, SMG201780, SMG181682, SG79154, SMG187650, …
10	165	8.19539e+06	34	-0.205598	1	0.0118405	-0.130608	1	0.00769296	1	2	nosig	reject	0	1	TRUE	8199485	8245214	SMNG43374, SMNG41355, SMG180947, SMG179311, SMG179314, SMG179316, SG78900, SMG174879, SMG187660, SMG187661, SMG187662, SMG187663, SG75185, SMG196071, SMG196072, SMNG41921, SMNG40534, SMNG41513, SMNG43959, SMNG40526, SG78526, SG82732, SG82735, SMG180262, SMG180263, SG83167, SMG187944, SMG187948, SMNG43494, SMG198874, SMNG41924, SMNG43436, SMG198876, SMNG42421, SMNG40095, SMNG42259, SMNG40182, SMNG…
10	275	1.36922e+07	40	-0.313092	1	0.009782	-0.294307	1	0.00665787	1	1	nosig	reject	0	1	TRUE	13698170	13742076	SG78336, SMG194152, SG78339, SMG179653, SG76817, SG74408, SG83401, SMG199934, SMG183025, SMG177844, SMG196558, SMG185476, SMG199935, SMG183026, SG83403, SMG177845, SMG196559, SMG185477, SMG199936, SMG183027, SMG185478, SMG199937, SMG183028, SMG177847, SMG196561, SMG185479, SMG199938, SMG183029, SG83404, SMG177848, SMG196562, SMG185480, SMG183030, SMG177849, SMG196563, SMG185481, SMG183031, SMG196…
11	47	2.29809e+06	29	-0.294168	1	0.182834	-0.239755	1	0.00106832	1	1	nosig	reject	0	1	TRUE	2300084	2342133	SMG169453, SMG163072, SMG163073, SG68004, SG68006, SG63922, SMG167817, SG63923, SG67179, SMG168885, SMG168886, SG67180, SMG168888, SG67181, SMG161768, SMG156226, SMG156227, SMG161773, SMG160353, SG65713, SMG170331, SMG171126, SMG170332, SG65714, SMG171127, SMG170333, SMG171128, SMG170334, SMG160072, SG65716, SMG160073, SMG160076, SMG160077, SG65717, SMG159218
11	254	1.26395e+07	40	-0.18419	1	0.0125121	-0.0972774	1	0.005577	1	2	nosig	reject	0	1	TRUE	12643517	12686518	SG68032, SG64214, SG64215, SG64217, SMG155118, SMG155119, SMNG36759, SMNG39670, SMG157488, SMG161131, SMG162210, SMG157493, SMG161134, SMG162212, SMG168017, SMG157494, SMG161135, SMG158887, SMG158888, SMG157531, SMG157532, SMG157533, SMG157534, SMG157537, SG62406, SMG157538, SMG153272, SMG172061, SG65884, SMG172062, SG65886, SMG165439, SMNG37476, SG65794, SMG152711, SMG152712, SG65797, SMG169786,…
11	269	1.33889e+07	27	-0.183482	1	0.0150644	-0.0600747	1	0.000300899	1	2	nosig	reject	0	1	TRUE	13389166	13420857	SG67262, SG67263, SG65918, SG65920, SMNG39025, SMG161248, SMG161250, SMG157408, SMG169199, SMG161251, SG65945, SMG157409, SG65946, SMG169202, SMG157412, SG70042, SMG153940, SMG153941, SMG153943, SMG153944, SMG154657, SMG154659, SMG154660, SMG154661, SG64601, SMG168091, SMG168093, SG64602, SG64603, SG69920, SMG151788, SMG151789, SMG151790, SMG151793, SMG158441, SMG158444
11	279	1.38885e+07	23	-0.117281	1	0.0484409	-0.00854688	1	0.00671053	1	2	nosig	reject	0	1	TRUE	13896705	13916093	SG64449, SG64450, SG64451, SMNG37963, SG61563, SMG165896, SMG161354, SG61564, SMG165897, SMG161355, SMG159095, SMG159096, SMNG38737, SMG159099, SMNG37241, SMNG35365, SMNG34457, SMNG38640, SMNG39956, SMNG38213, SMNG38642, SMNG36121, SMNG38047, SMNG35148, SMNG36195, SMNG36757, SMNG40011, SMNG40049, SMNG39059
11	318	1.58369e+07	22	-0.189231	1	0.0358753	-0.0781781	1	0.00592852	1	2	nosig	reject	0	1	TRUE	15839022	15884856	SG64329, SG64330, SMG167467, SMG167468, SMG167469, SG64332, SG62733, SMG160918, SG62734, SMG160919, SMG160920, SMG160924, SG63284, SG63285, SG63287, SMNG38863, SG67882, SMG158182, SMG158183, SG67885, SG65052, SMG162030, SMG162031, SMG162035, SG65053, SMG162036, SG65055, SG62677
12	12	552609	34	-0.256962	1	0.0342672	-0.273815	1	0.00614141	1	1	nosig	reject	0	1	TRUE	553015	599096	SMG140223, SMG132598, SMG140225, SMG132600, SG56433, SMG148083, SMG148084, SMG148085, SG56435, SMG148086, SMG144970, SG56889, SMG148940, SMG148942, SMG144101, SMG132556, SMG144102, SMG132557, SG57365, SMG144103, SMG132558, SMG132559, SG56825, SG56827, SG56828, SMG146700, SMG142879, SMG144824, SMG142828, SMG146701, SMG142880, SMG142833, SMG139673, SG59327, SMG139674, SG59328, SG59329, SG59330, SG5…
12	77	3.8076e+06	53	-0.287305	1	0.202381	-0.197328	1	0.00639806	1	1	nosig	reject	0	1	TRUE	3814581	3857362	SMG134116, SMG134118, SMG140855, SMG134119, SMG140856, SG58893, SMG134121, SMG140858, SG54595, SMG132641, SMG132642, SG55554, SMG132644, SG55555, SMG150815, SMG150816, SMG151198, SMG150817, SMG151199, SMG150818, SMG151200, SMG150819, SMG151201, SMNG30930, SMNG30348, SMNG31167, SMNG31168, SMNG33730, SMG151225, SMG149953, SMG137808, SMG134506, SMG149954, SMG137809, SMG134507, SMG151227, SMG149955, …
12	80	3.95783e+06	19	-0.251254	1	0.332066	-0.118441	1	0.00457764	1	2	nosig	reject	0	1	TRUE	3968297	4007669	SMG139556, SMG133586, SMG137264, SG58028, SMG133587, SMG137265, SMG133588, SMG137266, SMG137267, SMG137268, SG58029, SG54037, SMG144770, SMG144771, SG54038, SMG144773, SMG144774, SMNG31740, SMG138243, SMG138244, SMG138245, SMG142482, SMG138247, SMG142484, SMG142486
12	81	4.00791e+06	29	-0.370902	1	0.983013	-0.26575	1	0.00106832	1	1	nosig	reject	0	1	TRUE	4017827	4052371	SG61446, SMG139092, SMG144489, SMG139720, SMG144491, SMG139723, SMG149232, SMG149013, SMG140502, SMG136635, SMG149233, SMG149014, SMG140503, SG58417, SMG136636, SMG149234, SMG141377, SMG149015, SMG140504, SMG136637, SMG149235, SMG149016, SMG136638, SMG149236, SMG141379, SMG149017, SMG140506, SMG136639, SMG149237, SMG141380, SMG140507, SMG136640, SMG149238, SMG141381, SG58418, SMG140508
12	142	7.06259e+06	13	0.0128929	1	0.00805664	0.197612	1	0.00341797	2	2	nosig	reject	0	1	TRUE	7062962	7111789	SMG137257, SG54095, SMG137259, SMG137260, SMNG32579, SG59971, SMG142171, SMNG33654, SMNG32218, SMNG31768, SMNG33930, SMNG31414, SMNG30360, SMNG30392, SMNG33967
12	161	8.01405e+06	26	-0.178161	1	0.00938255	-0.167675	1	0.00266072	1	2	nosig	reject	0	1	TRUE	8020256	8042498	SMG136560, SMG136165, SMG144680, SMG144859, SMG136561, SMG136166, SMG144681, SMG142141, SMG144860, SMG136562, SMG136167, SMG144682, SMG142144, SMG136565, SMG136170, SMG142145, SMG142147, SMG142148, SMG136614, SG58009, SMG136615, SMG136617, SG58010, SMG136618, SMG151249, SMG136883, SMG151250, SMG136884, SMG136885, SMG136886, SG56591, SG56593
12	246	1.22706e+07	60	-0.312229	1	0.234479	-0.31221	1	0.00257338	1	1	nosig	reject	0	1	TRUE	12271860	12299340	SG59021, SMG143451, SMG146011, SMG146012, SMG143453, SMG146013, SMG143454, SMG146014, SMG143455, SMG146015, SG59022, SMG143456, SMG146017, SG59024, SMG133614, SMG138825, SMG145556, SMG133615, SMG138826, SMG145557, SMG140362, SMG141031, SMG148618, SMG146804, SMG133616, SMG138827, SMG145558, SMG140363, SMG141032, SMG148619, SMG146805, SMG133617, SMG149413, SMG138828, SMG145559, SMG140364, SMG141033…
13	69	3.40135e+06	37	-0.215028	1	0.0180979	-0.162299	1	0.000463389	1	2	nosig	reject	0	1	TRUE	3402873	3447245	SMNG70848, SMG332243, SG138817, SMG332245, SMG332246, SG138818, SMG332247, SG138819, SMNG71949, SMG339415, SMG335150, SMG335151, SG133734, SMG340723, SMG340724, SG133735, SMG327352, SMG332235, SMG331586, SMG338171, SMG327353, SMG332236, SG137617, SMG332425, SMG332426, SG137618, SMG332427, SMG332429, SMNG70349, SMG342737, SMG340506, SG131981, SMG340507, SMG340508, SMG340509, SMG341555, SMG341556, …
13	75	3.70147e+06	46	-0.313922	1	0.124233	-0.305459	1	0.00477765	1	1	nosig	reject	0	1	TRUE	3714772	3748771	SG137215, SG137216, SMG331414, SMG331415, SMG331417, SMG331418, SG137217, SMG331419, SMG343035, SMG331420, SMG343036, SMG343038, SMG343039, SMG343040, SG137218, SMG335816, SMG338662, SMG343410, SMG337091, SMG338663, SMG338664, SMG337093, SMG338665, SMG343413, SMG335820, SMG337094, SMG338666, SG137219, SMG343414, SMG335821, SMG337096, SMG338668, SMG343416, SMG335823, SG132939, SG132942, SG135726, …
13	135	6.70266e+06	12	-0.0799975	1	0.0341797	-0.0969111	1	0.00488281	1	2	nosig	reject	0	1	TRUE	6715561	6745419	SMNG69905, SMNG72540, SMNG71743, SMNG71547, SMNG71533, SMNG71215, SMNG72152, SMNG69569, SG134793, SMG328378, SMG328379, SG134796, SG134797, SMG335524, SMG335525, SMG335526
13	219	1.09043e+07	40	-0.199838	1	0.0356043	-0.130105	1	0.00151762	1	2	nosig	reject	0	1	TRUE	10904940	10947681	SG137501, SMG336017, SMG336018, SMG336020, SG137502, SMG336021, SMG336022, SG137503, SG137504, SG134936, SMG334790, SMNG71458, SMNG70450, SMNG71372, SMNG71849, SMNG72948, SMNG72949, SMG337105, SMG329675, SMG329677, SMG336632, SMG337077, SMG337109, SMG329679, SMG336634, SMG337079, SMG337111, SMG340981, SMG336635, SMG337080, SMG340982, SG138682, SG138684, SG134253, SMG327635, SMG327636, SMG327638, …
13	223	1.11044e+07	25	-0.219596	1	0.0801958	-0.133079	1	0.00672555	1	2	nosig	reject	0	1	TRUE	11112776	11147314	SMNG69937, SMG343137, SMG336965, SG137989, SMG336966, SMG333198, SMG343139, SMG327990, SMG342502, SG137991, SMG342504, SMG328407, SMG327945, SMG327993, SMG342505, SMG328408, SMG327946, SMG327994, SG137992, SMG342506, SMG328409, SMG327947, SMG327995, SMNG71164, SMNG69350, SMNG71151, SMNG72417, SMNG71223, SMNG72350, SMNG69383, SMNG70789, SMNG72707, SMNG73228, SMNG71542
14	76	3.75509e+06	33	-0.180363	1	0.0307107	-0.0945355	1	0.000120529	1	2	nosig	reject	0	1	TRUE	3764113	3804154	SMG319137, SMG319142, SMG306999, SMG307001, SMNG67812, SG128950, SG128952, SG130576, SMG309858, SMG305163, SMG324135, SMG305164, SMG304816, SMG324136, SG130579, SMG304817, SMG324137, SMG305166, SMG304818, SMG324138, SMG305167, SMG304819, SMG324139, SMG305168, SMG304820, SMG324140, SMG305169, SMG304821, SMG324141, SMNG69181, SMNG66915, SMNG65039, SMNG65370, SMNG65635, SMNG67540, SMNG67743, SMNG654…
14	225	1.12112e+07	26	-0.212282	1	0.0219717	-0.185051	1	0.00427914	1	1	nosig	reject	0	1	TRUE	11219253	11260876	SMG320665, SMG320667, SMG320669, SG129534, SMG320670, SG129536, SMG310469, SMNG68430, SG121669, SG127885, SG127887, SG127888, SMG313224, SMG322208, SMG322209, SMG313227, SMG305917, SMG301676, SMG305918, SMG301677, SG129694, SG129695, SMNG65322, SMG323267, SMG311011, SMG311014, SG131550, SMG320675, SMG320676, SG131551, SMG320677, SG131552, SG125302
14	269	1.3413e+07	35	-0.312291	1	0.294711	-0.195269	1	0.0025107	1	1	nosig	reject	0	1	TRUE	13413085	13459571	SMNG67286, SMNG65130, SMNG67056, SMG312960, SMG312961, SMG315387, SG122845, SG122846, SMG319387, SMG297559, SMG319388, SMG309100, SMG297560, SMG319389, SMG309101, SMG297561, SMG319390, SMG309102, SMG297562, SMG319391, SMG309103, SMG297563, SMG319392, SMG309105, SMG311910, SMG309106, SMG311911, SMG311912, SMG311914, SMG311915, SMG324142, SMG324145, SMG324146, SMG324147, SG130720, SMG324148, SMG303…
14	296	1.47641e+07	26	-0.173209	1	0.0558532	0.0334067	1	2.98023e-07	1	2	nosig	reject	0	1	TRUE	14765672	14812890	SG126787, SMG313243, SMG313246, SG126789, SMG313248, SMG313249, SMG309445, SMG309446, SMG316251, SMG311447, SMG311449, SMNG67687, SMNG67394, SMNG68575, SMNG68980, SMNG66634, SMG326154, SMG302504, SG124980, SG124982, SMG299608, SMG312733, SMG299609, SMG312734, SMG299610, SMG312735, SG124983, SMG299611, SMG312736, SMG299612, SMNG66043, SG122091, SG122093, SMNG68199, SMG315100, SMG315101, SMG315102,…
14	320	1.59651e+07	66	-0.28715	1	0.0197191	-0.273833	1	0.000662011	1	1	nosig	reject	0	1	TRUE	15965771	16015096	SMNG65562, SMNG68592, SMNG66534, SMNG66671, SMNG65529, SMNG67412, SMG303158, SMG302738, SMG303159, SG131309, SMG313793, SMG316737, SMG316738, SMG302740, SMG303161, SMG313795, SMG316739, SMG302741, SMG303162, SMG313796, SMG313797, SMG313798, SMG309426, SMG309427, SMG309428, SG131312, SMG309430, SMG309432, SMNG65832, SMG314784, SG121727, SMG314355, SMG314786, SMG314356, SMG314787, SG121728, SMG3147…
15	4	153087	48	-0.262381	1	0.024749	-0.143235	1	3.8552e-08	1	2	nosig	reject	0	1	TRUE	153385	202571	SMG278055, SMNG62494, SMG296460, SMG296461, SMNG61446, SMNG64409, SMNG62619, SMNG62778, SMG284343, SMG280268, SMG284344, SMG280269, SMG280270, SMG283556, SMG280271, SMG294178, SMG284347, SMG283557, SMG280272, SMG284348, SMG288992, SMG283558, SMG280273, SMG294180, SMG289388, SMG294183, SMG289391, SG118187, SG118188, SG116677, SMG287712, SMG287714, SG118190, SG116678, SMG287716, SG116555, SG116556,…
15	62	3.05534e+06	13	-0.0629307	1	0.0214844	0.0662019	1	0.00244141	1	2	nosig	reject	0	1	TRUE	3055768	3102666	SMG296681, SMG296682, SG114451, SMG296684, SG114452, SMNG64718, SMNG62611, SMNG61540, SMNG62152, SMG295718, SMG295719, SMG279061, SMG279064, SMG279066, SMG291354, SMG291355, SMNG64692, SMNG62742
15	80	3.95604e+06	14	-0.075612	1	0.0494385	0.0628502	1	0.00170898	1	2	nosig	reject	0	1	TRUE	3957048	3972012	SMNG61570, SG117000, SMG291868, SMG291870, SG115522, SMG282737, SMG282738, SMG282740, SMG282741, SG115523, SMG282742, SMG282743, SMNG64019, SMNG63268
15	84	4.1562e+06	40	-0.310421	1	0.0343949	-0.272422	1	0.000638458	1	1	nosig	reject	0	1	TRUE	4159911	4200327	SMG293615, SG116562, SMG281395, SMG282874, SMG281397, SMG285934, SMG291221, SG116564, SMG282875, SMG281398, SMG285935, SMG291222, SMG282876, SMG281399, SMG285936, SMG291223, SMG282877, SMG281400, SMG285937, SMG282878, SMG281401, SMG279013, SMG279014, SMG279015, SMG279016, SMNG64095, SMNG62373, SMG293562, SMG293563, SMG293564, SMG293565, SG119538, SMG293566, SMG293567, SMG293568, SMG287175, SMG287…
15	137	6.80826e+06	10	0.118611	1	0.00976562	0.227011	1	0.00195312	2	2	nosig	reject	0	1	TRUE	6816690	6858220	SG117589, SG117591, SG117592, SG117593, SMNG63136, SMNG62815, SMNG61414, SMNG62313, SMNG64092, SMNG64719, SMNG61043, SMNG64912
15	185	9.21012e+06	23	-0.120346	1	0.0276742	-0.0642063	1	0.00345254	1	2	nosig	reject	0	1	TRUE	9219727	9247944	SMG290421, SMG290422, SMG296394, SMG296395, SMG296397, SG121066, SMG287360, SMG287362, SMG286150, SMG286151, SMG293754, SG114566, SMG293756, SMG288063, SMG288064, SMG288067, SMG296952, SG114826, SMG296953, SMG296954, SMG296955, SG114827, SG114828, SMG283070, SMG283071, SMG279942
15	206	1.02609e+07	34	-0.387858	1	0.498895	-0.347524	1	0.00232851	1	1	nosig	reject	0	1	TRUE	10264875	10310504	SMG281594, SG119598, SMG281595, SMG281597, SG119599, SMG281599, SMG281600, SMG291113, SMG291115, SMG291116, SMG278978, SMG278980, SMG278983, SG120240, SMG282126, SG120243, SMG282130, SMG282131, SMG295412, SMG291290, SMG282132, SMG289506, SMG295413, SMG291291, SMG291292, SMG291293, SMG289509, SMG295416, SMG289510, SMG289511, SMG295418, SMG288135, SMG288136, SMG286960, SMG288137, SMG288138, SMG2869…
15	218	1.08614e+07	27	-0.184494	1	0.0112001	-0.163823	1	0.000919938	1	2	nosig	reject	0	1	TRUE	10861540	10908437	SG115219, SMG290197, SMG290198, SMG290200, SMG293740, SG115220, SMG293741, SMG293742, SMG293743, SG115221, SMG293744, SMG295071, SG113627, SMG289664, SMG289667, SMG296219, SG115988, SMG278092, SMG278401, SMG278402, SMG278403, SG120427, SMG296912, SG115308, SMG294721, SMG294725, SG115309, SG115310, SG114961, SG115001, SG114964, SG115004, SMG283349
16	18	849184	50	-0.241952	1	0.0180275	-0.161764	1	0.00114131	1	2	nosig	reject	0	1	TRUE	851743	898596	SG106524, SG106525, SMG274591, SG112866, SMG274594, SMG268041, SMG274597, SMG268042, SMG268043, SMG268044, SMG268045, SG111668, SG111669, SMG266654, SMG266656, SMG266658, SG106924, SMG276674, SG106925, SMG276675, SMG276676, SMG276677, SG106926, SG112476, SMG277193, SMG277194, SMG277195, SMG277508, SMG277510, SG112479, SG113027, SMG265463, SG113029, SMG266997, SMG262146, SMG262238, SG107732, SMG26…
16	46	2.24761e+06	18	-0.0924577	1	0.0120316	0.0348662	1	0.00336456	1	2	nosig	reject	0	1	TRUE	2249502	2297235	SG106534, SMG271859, SMG271860, SMG271862, SMG271863, SMG271864, SMNG59867, SMG276082, SMG271273, SMG276083, SMG271274, SMG276084, SMG271275, SMG276085, SMG271276, SMG276086, SMG271277, SG110046, SG109955, SG109956, SG109957
16	227	1.12874e+07	47	-0.365958	1	0.854449	-0.256804	1	0.000144621	1	1	nosig	reject	0	1	TRUE	11289118	11335170	SG107374, SMG261414, SMG269414, SMG261416, SMG269138, SG107376, SMG260975, SMG269415, SMG261417, SMG269139, SMG276265, SMG260976, SMG269416, SMG261418, SMG262777, SMG276266, SMG260977, SMG262778, SMG269141, SMG276267, SMG260978, SMG269418, SG107377, SMG262779, SMG269142, SMG276268, SMG260979, SMG269419, SMG262780, SMG269143, SMG276269, SMG260980, SMG269420, SMG262781, SMG269144, SMG276270, SMG260…
17	201	1.00071e+07	12	-0.0639965	1	0.0209961	0.025394	1	0.00927734	1	2	nosig	reject	0	1	TRUE	10008984	10039839	SMNG55861, SMG247086, SMG247088, SMG258099, SMG258100, SG100858, SMG245272, SMG245273, SMG246257, SMG246258, SMNG53323, SMNG53686, SMNG56394, SMNG55927, SMNG56820, SG101826, SG101827, SG101828
17	261	1.3008e+07	18	-0.200778	1	0.0538559	-0.154003	1	0.0104065	1	2	nosig	reject	0	1	TRUE	13008691	13056321	SMG246011, SG98409, SMG251199, SMG251200, SG98410, SMG256125, SMG244156, SMG256126, SMG244157, SMG250176, SMG250177, SG101503, SMG250178, SG100924, SMG254269, SMG250546, SG101489, SMG252148, SMG252150, SMG252152, SMG252153, SMG248036, SMG248039
18	91	4.52145e+06	22	-0.145798	1	0.0140948	-0.0699066	1	0.00126171	1	2	nosig	reject	0	1	TRUE	4539245	4570928	SMG225374, SMG225375, SMG224576, SMG225376, SG91275, SMG224577, SMG225377, SMG224578, SG91276, SMG225379, SMNG49614, SMNG50747, SMNG51868, SMG230182, SMG230183, SG92311, SG91855, SG92663, SG92664, SG92312, SMG224368, SMG224370, SMG224373, SMG224374
18	98	4.87127e+06	10	0.178148	1	0.00976562	0.34339	1	0.00585938	2	2	nosig	reject	0	1	TRUE	4879007	4917255	SMG224737, SMG224553, SG93001, SMG224555, SMG236430, SMG236433, SMG239016, SMG239018, SG95274, SMG230441, SMG230442
19	35	1.7009e+06	23	-0.126982	1	0.0135286	-0.181576	1	0.00603271	1	1	nosig	reject	0	1	TRUE	1702955	1749754	SMG208258, SMG208260, SMG208262, SMG218171, SG83646, SMG212901, SG86639, SMG208299, SMG208300, SMG208302, SMNG49248, SMG210549, SMG210550, SMG218984, SMG218987, SG84488, SMG212622, SMG212623, SMG212624, SMG218991, SMG212626, SMG212627, SMG212737, SMG212741
19	54	2.65141e+06	8	0.368508	1	0.0078125	0.524476	1	0.0078125	2	2	nosig	reject	0	1	TRUE	2654212	2701127	SG89887, SMNG47723, SMNG44072, SMNG44282, SMNG45042, SMNG44614, SG85430, SG85431, SMNG45187, SMNG48116, SMNG48669, SMNG49080
19	62	3.05162e+06	11	0.0890434	1	0.00976562	0.135432	1	0.0136719	2	2	nosig	reject	0	1	TRUE	3051665	3097615	SMNG46484, SMNG45497, SMNG48661, SMNG47281, SG84535, SG84536, SG84537, SG90647, SMG207320, SMG210171, SG90651, SMG207322, SMG210173, SMG207324, SMG210175, SMG205682, SMG205684, SG88395, SMG217604, SMG217606, SMG217607, SMG217608, SMG217610, SMG215097, SMG215099, SMG215100
19	83	4.10218e+06	69	-0.393522	1	0.645244	-0.310563	1	0.0135376	1	1	nosig	reject	0	1	TRUE	4102703	4149186	SMNG45673, SG85781, SMG209281, SMG209284, SMG207201, SMG207204, SMG207356, SG87213, SG85715, SMG208445, SG85716, SMG208658, SMG208448, SMG208659, SMG208449, SMG208660, SG85718, SMG208898, SMG209867, SMG208899, SMG209868, SMG213232, SMG219257, SMG208900, SMG209869, SG86201, SMG213233, SMG217895, SMG219258, SMG208901, SMG213234, SMG217896, SMG219259, SMG208902, SMG213235, SMG217897, SMG219260, SMG2…
19	92	4.55242e+06	16	-0.0895973	1	0.00628662	-0.145246	1	0.00515747	1	2	nosig	reject	0	1	TRUE	4555386	4598149	SG85616, SG85617, SG85386, SG85387, SMNG46583, SMNG46670, SMNG45168, SG84833, SMG222557, SMG211507, SMG222558, SG84835, SMG211508, SMG210638, SMG222559, SMG211509, SMG210639, SMG222560, SMG211510, SMG211511, SMG211512, SMG219061, SMG210643, SG84837, SMNG48183, SG85748
19	143	7.10378e+06	7	0.399253	1	0.015625	0.534859	1	0.015625	2	2	nosig	reject	0	1	TRUE	7112362	7152420	SMNG46180, SMNG45318, SMNG49287, SMNG46166, SMNG48313, SMNG48498, SMNG48878, SMNG46228
19	145	7.20383e+06	8	0.388651	1	0.0078125	0.513646	1	0.0078125	2	2	nosig	reject	0	1	TRUE	7219159	7249622	SMNG45767, SMNG48956, SMNG47478, SMNG48246, SMNG44765, SMNG45570, SMNG45127, SMNG45495
19	222	1.10559e+07	32	-0.189827	1	0.0433287	-0.127025	1	0.00933959	1	2	nosig	reject	0	1	TRUE	11058037	11101972	SMNG46590, SMNG49155, SMNG47042, SMNG46872, SMNG46714, SMG206020, SMG206021, SMG214151, SMG221608, SMG221609, SG86619, SMG222177, SMG222178, SMG222180, SMG222181, SMG222183, SG86621, SMG204772, SMG213335, SMG204774, SMG214197, SMG214199, SMG214200, SMG214202, SMNG46885, SMNG44439, SMNG45227, SMNG45228, SMNG44359, SMNG44125, SMG217964, SMG217966, SMG217967, SMG217969, SG89958, SMG209229, SMG209233…
19	233	1.16062e+07	18	-0.365771	1	0.442299	-0.250776	1	0.00657654	1	1	nosig	reject	0	1	TRUE	11619812	11652336	SG86516, SMG215911, SG85562, SMG215912, SMG215913, SMG215914, SG85563, SMG215917, SG85564, SMG215431, SG85244, SMG206797, SMG206798, SMG206799, SMG206800, SMG206801, SMG206802, SMG206803, SG87962
19	270	1.34572e+07	20	-0.226944	1	0.0582581	-0.167752	1	0.0120792	1	2	nosig	reject	0	1	TRUE	13463745	13501097	SG83492, SG83494, SMG210880, SG85725, SG85727, SMG214922, SMG214923, SMG214924, SMG214925, SMG214926, SMG214927, SMG214928, SMNG45772, SMG218824, SMG218825, SMG218826, SMG207306, SMG218192, SMG218196, SG85436, SG85758, SG85437, SMG218249, SG87449, SMG218250, SG85439
19	272	1.35572e+07	10	-0.203405	1	0.0488281	-0.217616	1	0.0136719	1	1	nosig	reject	0	1	TRUE	13560535	13606806	SG85622, SMG205014, SMG205015, SMG205017, SG85624, SG90858, SMNG44858, SG88284, SMG208240, SG88285, SMG208241, SMG208242, SMG208243, SG84843, SG84846
1	2	62629.2	11	-0.344008	1	0.700195	-0.285721	1	0.898438	1	1	nosig	nosig	0	0	FALSE	75457	107492	SMG531302, SMG531304, SMNG106253, SMNG100861, SMNG95769, SMNG100976, SMG497131, SMG497132, SG197098, SMG493405, SMG538228, SMG493409
1	3	112628	13	-0.117304	1	0.0942383	-0.277728	1	0.216309	1	1	nosig	nosig	0	0	FALSE	113391	155718	SG202124, SG212851, SG212853, SG208652, SMG490575, SMG490580, SMG490581, SG200236, SMNG105878, SMNG102360, SMNG100884, SMNG96236, SMNG98052, SMNG103375, SMNG106396, SMNG103241
1	4	162628	14	-0.342847	1	0.42627	-0.367882	1	0.760864	1	1	nosig	nosig	0	0	FALSE	164584	199573	SG198965, SG198966, SG194409, SG198040, SMG489080, SMG489081, SMG489082, SMG489083, SMG489084, SMG532489, SMG524842, SMG532493, SMG537119, SG213601, SG213604, SMG520183, SMG528524, SG199991, SMG523849, SG199993, SMG523850, SMG523851, SMG523852, SMG523853
1	5	212627	20	-0.403139	1	0.430433	-0.445277	-1	0.756166	1	1	nosig	nosig	0	0	FALSE	217613	259946	SG198490, SMG535987, SMG535988, SMG535990, SMG532225, SMG516146, SMG533021, SMG532228, SMG489703, SG196866, SMG479155, SMG500262, SMG479158, SMG500263, SMG479159, SG210931, SMG500264, SMG479160, SMG500265, SMG500266, SG210932, SMG500267, SG210933
1	6	262626	10	-0.472581	-1	0.492188	-0.535286	-1	0.0839844	1	1	nosig	nosig	0	0	FALSE	277035	310941	SMNG102837, SMG507365, SMG507367, SMG507368, SMG507369, SG195790, SG205870, SG193896, SG195793, SG205873, SG210059, SMG533637, SG197147
1	7	312625	34	-0.465595	-1	0.162911	-0.403026	1	0.813224	1	1	nosig	nosig	0	0	FALSE	319237	356243	SMNG99954, SMNG102850, SMG480010, SG210836, SMG539242, SMG480011, SMG520107, SMG497119, SMG492634, SMG539243, SMG480012, SMG520108, SMG497120, SMG492635, SMG539244, SMG480013, SMG520109, SMG497121, SMG492636, SG210837, SMG539245, SMG480014, SMG520110, SMG497122, SMG492637, SMG539246, SMG480015, SMG520111, SMG497123, SMG492638, SMG539247, SMG497124, SMG492639, SG210838, SMG539248, SMG497125, SG195…
1	11	512622	31	-0.402399	1	0.961487	-0.459698	-1	0.247438	1	1	nosig	nosig	0	0	FALSE	518051	561651	SMG501489, SMG480469, SMG501490, SMG498608, SMG480470, SG208231, SMG501491, SMG498609, SMG480471, SMG501492, SMG498610, SMG511261, SMG511262, SMG511263, SMG517543, SG192908, SG192909, SG199685, SMG508271, SMG508272, SG199686, SMG508273, SMG476627, SMG508274, SMG476628, SMG508275, SMG476629, SMG508276, SMG476630, SMNG103753, SMG479331, SMG479332, SMG479333, SMG479335, SG195432, SMG499688, SMG49969…
1	13	612620	60	-0.283517	1	0.11602	-0.201625	1	0.0214199	1	1	nosig	nosig	0	0	FALSE	613005	662177	SMG494749, SMG494750, SMG536217, SMG502805, SMG494751, SMG502806, SMG494752, SMG536219, SMG494753, SMG536220, SMG500360, SMG497069, SMG494754, SMG494755, SMG500362, SMG500364, SMG497073, SMG526667, SMG487465, SMG526668, SMG526669, SMG505386, SG211775, SMG505388, SMG505389, SMG505390, SMG505392, SG203213, SMG478104, SG217326, SMG500640, SMG527158, SMG500641, SMG527159, SMG500642, SMG527160, SMG500…
1	14	662620	39	-0.402187	1	0.798511	-0.46549	-1	0.282901	1	1	nosig	nosig	0	0	FALSE	664986	710399	SG207149, SMG487770, SMG487771, SMG508035, SMG487772, SMG508036, SMG487773, SMG508037, SMG487774, SMG508038, SMG487775, SMG508039, SMG508040, SG208637, SG208638, SG195320, SG195322, SMG510099, SMG478238, SG214864, SMG516976, SMG478240, SMG539612, SMG529199, SMG516977, SMG478241, SMG539613, SMG529200, SMG516978, SMG478242, SMG539614, SMG529201, SMG516979, SMG478243, SMG539615, SMG529202, SMG516980…
1	15	712619	41	-0.290599	1	0.0410184	-0.357914	1	0.42575	1	1	nosig	nosig	0	0	FALSE	713332	754001	SG201291, SMG476977, SMG476979, SMG501891, SMG501892, SMG476981, SMG501897, SG195830, SMG482505, SMG482507, SMG482508, SMG482510, SG195832, SMG502488, SMG513544, SMG502489, SMG513545, SMG502490, SMG502491, SG206491, SG206492, SMG492424, SG211448, SMG480034, SMG499408, SMG492425, SMG480035, SMG499409, SMG492426, SG211449, SMG480036, SMG499410, SMG499411, SMG485011, SMG485012, SG199485, SMG501303, …
1	16	762618	24	-0.544007	-1	0.128027	-0.479249	-1	0.473166	1	1	nosig	nosig	0	0	FALSE	766357	810905	SMG504043, SMG493914, SG205435, SG205436, SMG502773, SMG517035, SMG479073, SMG502774, SMG517036, SMG479074, SG208298, SMG502776, SMG517038, SG203315, SG199082, SG199085, SMG503049, SMG503050, SG202615, SMG538699, SMG538700, SMG538702, SG208520, SMG535144, SG216299, SMG535146, SG216302, SG213098, SMG532390, SMG532391, SMG521687
1	18	862616	32	-0.407468	1	0.705254	-0.461907	-1	0.585975	1	1	nosig	nosig	0	0	FALSE	864242	899706	SG193686, SMG505069, SMG505070, SMG505071, SMG505072, SG193687, SMG496935, SMG505574, SG196300, SMG487174, SMG505577, SG195311, SMG487175, SG196301, SG201960, SG196302, SG194539, SG195531, SG206092, SG201961, SMG487860, SMG497415, SMG511606, SMG511607, SMG511608, SG193439, SG193440, SG193441, SG193442, SG213817, SMG490510, SMG533010, SMG490511, SMG533013, SMG490514, SMG533014, SMG490515, SMG53301…
1	19	912616	33	-0.400285	1	0.971878	-0.456724	-1	0.249088	1	1	nosig	nosig	0	0	FALSE	919065	962563	SG210696, SMG502831, SG199072, SMG532562, SG199075, SMG527898, SMG527901, SG199076, SMG527902, SMG527903, SMG503243, SMG503244, SMG503245, SMG538391, SMG538392, SMG538393, SG202744, SMG538394, SMG538395, SMG479502, SMG480550, SMG537896, SMG517836, SMG537897, SMG517837, SMG537898, SMG517838, SMG537899, SMG517839, SG202289, SMG517841, SG202291, SMG488687, SMG488688, SMG488690, SG202292, SMG488691, …
1	20	962615	23	-0.333853	1	0.314554	-0.490812	-1	0.463381	1	1	nosig	nosig	0	0	FALSE	963512	999495	SMG508427, SMG508429, SG210550, SG211770, SG200930, SG200932, SG209717, SG209718, SG209119, SG209719, SG209120, SMG522349, SG202913, SMG530842, SMG530025, SMG529738, SMG479311, SG212135, SG212136, SG214276, SG214277, SG194701, SG213762, SMG520326, SMG535216, SMG520327, SMG535217, SMG535218, SMG520329, SMG535219
1	22	1.06261e+06	24	-0.213039	1	0.019442	-0.302768	1	0.0490612	1	1	nosig	nosig	0	0	FALSE	1072710	1110968	SG194557, SG194559, SMG491208, SMG482872, SG214909, SG214910, SG206196, SMG500999, SMG524332, SMG524333, SMG524335, SMG498084, SG204327, SG194572, SMG529777, SMG525785, SMG525786, SMG525787, SG194575, SMG529780, SMG525788, SMG529781, SMG525789, SG194435, SMG508223, SMG508224, SG198454
1	23	1.11261e+06	24	-0.401947	1	0.725741	-0.506077	-1	0.218219	1	1	nosig	nosig	0	0	FALSE	1116832	1162058	SMG528950, SMG528951, SMG528952, SMG528953, SG207606, SMG520220, SG204135, SMG483436, SMG483437, SG204136, SMG529114, SMG483440, SMG529115, SMG483441, SMG529116, SMG483442, SMG529117, SG204137, SMG529118, SG198708, SG198709, SMG502859, SMG502861, SMG481650, SMG502862, SG204312, SMG495776, SMG495777, SG195086
1	24	1.16261e+06	16	-0.390031	1	0.668549	-0.364769	1	0.32251	1	1	nosig	nosig	0	0	FALSE	1165831	1202838	SMG482466, SG207548, SG194120, SMG507444, SMG522986, SMG507446, SMG511362, SMG532974, SMG526873, SG204942, SMG532976, SMG526874, SMG526875, SMG532978, SG204943, SG204944, SMG525356, SMG525357, SG204945, SMG525358, SMG513565
1	26	1.26261e+06	37	-0.318977	1	0.103749	-0.380857	1	0.633098	1	1	nosig	nosig	0	0	FALSE	1264781	1312395	SG196265, SG196266, SMG534275, SMG534276, SMG534281, SMNG105239, SMG502846, SMG494911, SMG494913, SMG529559, SMG494914, SMG494916, SMG535663, SMG535666, SG193556, SG193558, SMG532305, SMG532307, SG196183, SMG511491, SG209630, SMG538576, SMG538579, SMG505728, SG209632, SMG505732, SMG505733, SMG524994, SMG502437, SMG502439, SG209634, SMG495184, SMG495185, SG207415, SMG495188, SG207416, SMG500720, S…
1	27	1.31261e+06	26	-0.335147	1	0.366609	-0.370509	1	0.531663	1	1	nosig	nosig	0	0	FALSE	1312675	1362486	SMG513489, SG208021, SG208024, SMG514198, SG195731, SMG501659, SMG514202, SMG488854, SMG488855, SMG488856, SG207189, SMG488857, SMG488858, SMG488859, SG207191, SMG478155, SG196766, SG211681, SG196767, SG211684, SMG485096, SMG485097, SMG485098, SMG480569, SMG480572, SG192961, SG192963, SG212528, SMG490014, SMG488637, SMG490016
1	28	1.36261e+06	22	-0.459078	-1	0.523511	-0.52413	-1	0.0229163	1	1	nosig	nosig	0	0	FALSE	1362626	1410877	SMG490017, SMG488639, SMG490018, SMG488640, SMG490019, SMG488641, SMG490020, SMG488643, SG212530, SMG518159, SMG518160, SG212532, SMG518161, SG215889, SG215890, SG215891, SG200936, SG200937, SG209377, SG209378, SG209379, SG206004, SMG510156, SMG510157, SMG531071, SG198480, SMG500758, SG198482, SG198483, SMG502597, SMG502598
1	30	1.46261e+06	3	-0.273042	1	1	-0.15866	1	0.75	1	2	nosig	nosig	0	0	FALSE	1482666	1506848	SG215811, SG206772, SG206775, SMNG100729
1	31	1.51261e+06	30	-0.428688	-1	0.792159	-0.452178	-1	0.583757	1	1	nosig	nosig	0	0	FALSE	1523923	1562332	SMG515503, SMG515504, SG209276, SG209277, SMG529914, SMG509665, SMG499184, SMG499185, SMG523361, SG208251, SMG523362, SMG523363, SMG523364, SG210841, SG210842, SG202119, SG202122, SMG484653, SMG533987, SMG484654, SMG533990, SMG524595, SMG524596, SMG524598, SMG524599, SG215626, SMG515713, SMG515715, SMG515716, SMG515717, SG215627, SMG515718, SMG501167, SMG515719
1	34	1.6626e+06	27	-0.33963	1	0.238572	-0.283839	1	0.210857	1	1	nosig	nosig	0	0	FALSE	1671179	1710790	SG209538, SG209693, SMG520229, SG215025, SMG515702, SMG515703, SMG495529, SMG536414, SMG526709, SMG495531, SMG536416, SMG526713, SMG537876, SMG537772, SG200090, SG200092, SMG521243, SMG503875, SG214684, SG214685, SG197706, SMG494777, SMG487470, SMG494778, SMG487471, SMG494779, SMG487472, SMG494780, SMG487473, SMG494781, SMNG101725, SMG487474, SMG494782, SMG487475, SMG494783
1	35	1.7126e+06	33	-0.458156	-1	0.376475	-0.463517	-1	0.227642	1	1	nosig	nosig	0	0	FALSE	1719824	1756301	SG198076, SMG536530, SMG531513, SMG531514, SMG531515, SMG537509, SMG537510, SMG537512, SMG537513, SMG537514, SG210782, SMG512893, SMG512897, SMG512899, SMG497694, SG209513, SMG497695, SMG532632, SMG497696, SMG497697, SMG532634, SG209514, SMG497698, SMG532635, SMG497699, SMG532636, SG215827, SMG489244, SMG489245, SMG489246, SG215828, SMG489247, SG215829, SG215830, SG202836, SG202837, SG202838, SG2…
1	37	1.8126e+06	7	-0.430846	-1	1	-0.310813	1	0.078125	1	1	nosig	nosig	0	0	FALSE	1814121	1862416	SG193424, SG217490, SG217493, SMNG101597, SMNG106373, SMNG102625, SMNG100122, SMNG106124, SMNG106498, SMNG104651
1	38	1.8626e+06	27	-0.440102	-1	0.413253	-0.389333	1	0.767608	1	1	nosig	nosig	0	0	FALSE	1862645	1910109	SMNG98542, SMNG104571, SMNG104288, SMNG99225, SMNG101085, SMNG105201, SMNG98581, SMG531455, SMG535328, SMG535329, SMG535333, SMG505916, SMG505920, SG216230, SG209657, SG209659, SMG522588, SMNG95917, SMG516309, SG209325, SMG496021, SMG496022, SMG496024, SMG496025, SG209326, SMG496026, SMG496027, SG209328, SG208904, SG208906, SMG503902, SMG490463, SMG490464, SMG503906
1	39	1.9126e+06	29	-0.411996	1	0.639121	-0.39947	1	0.966034	1	1	nosig	nosig	0	0	FALSE	1912623	1938973	SG207470, SMG530233, SG207471, SMG530235, SMG530237, SG202219, SMG518215, SMG518216, SMG518217, SMG518218, SG202220, SMG518219, SMG518220, SMG531837, SMG531838, SMG497553, SMG531840, SMG518681, SMG497554, SMG531841, SMG518684, SMG495057, SMG477369, SMG506694, SMG495059, SMG477370, SMG506695, SMG495060, SMG477371, SMG506696, SMG495061, SMG477372, SG212325, SMG506697, SMG495062, SMG477373, SMG50669…
1	42	2.0626e+06	25	-0.332781	1	0.275184	-0.293899	1	0.172959	1	1	nosig	nosig	0	0	FALSE	2066558	2111309	SMNG99286, SMNG99600, SMNG97596, SMNG105699, SMG509680, SG200748, SMG509681, SMG509682, SG195160, SMG481080, SMG488538, SMG481081, SMG488539, SMG481082, SG210791, SMG488540, SMG481084, SMG527061, SG206036, SG206039, SMG476950, SMG476951, SMG476952, SMG476953, SMG536352, SMG521008, SMG521009, SMG536354, SMG537287, SMG537291, SMG490641, SG206718
1	43	2.1126e+06	30	-0.438787	-1	0.887195	-0.509706	-1	0.157948	1	1	nosig	nosig	0	0	FALSE	2113316	2162339	SG206721, SMG477423, SG211662, SMG522155, SG211663, SMG537910, SMG522156, SMG537911, SMG522157, SMG537912, SMG522158, SMG537913, SG211664, SMG537914, SMG522160, SMG537915, SMG537916, SG201742, SG201743, SG201744, SG215892, SG215893, SG215895, SMG524939, SMG524940, SMG524941, SMG524942, SG215896, SMG483311, SG198741, SG198743, SMNG95704, SG206442, SG206443, SG209827
1	45	2.21259e+06	14	-0.510402	-1	0.42627	-0.507423	-1	0.42627	1	1	nosig	nosig	0	0	FALSE	2222702	2253951	SMG511661, SG195765, SMG529257, SG208864, SMG529258, SG208865, SMG490246, SMG507289, SMG507290, SMG507291, SMG494963, SMG494965, SMG539779, SMG539780, SMG539784, SMG515395, SMG515399
1	46	2.26259e+06	20	-0.357977	1	0.388376	-0.391921	1	0.756166	1	1	nosig	nosig	0	0	FALSE	2270102	2312327	SMG479981, SG211274, SMG479984, SMG493077, SMG503233, SMG503234, SMG503235, SMG503236, SMG505871, SMG503237, SMG503239, SG211588, SG211590, SMG489672, SMG528485, SMG506827, SMG489673, SMG528486, SMG506828, SMG528488, SMG506830, SG200631, SMG489676, SMG528489, SMG527515, SMG527516, SG213919, SG210442
1	47	2.31259e+06	16	-0.394545	1	0.596588	-0.44578	-1	0.820892	1	1	nosig	nosig	0	0	FALSE	2322530	2353887	SMG501423, SMG501424, SMG490569, SMG490570, SMG490571, SMG490574, SMG530876, SMG530878, SMG490823, SMG490825, SMG490826, SMG490827, SMG514709, SMNG102513, SMG477615, SMG477616, SG205602, SG200150, SG200151, SG200152, SG200153, SMNG104569
1	48	2.36259e+06	21	-0.380163	1	0.609149	-0.492074	-1	0.103214	1	1	nosig	nosig	0	0	FALSE	2366557	2410763	SMG527871, SMG527875, SMG527876, SG192946, SMG507818, SMG507822, SMG507823, SMG478889, SMG516925, SMG516927, SMG516929, SMG509598, SMG509600, SMG528915, SG210128, SG197430, SMG503700, SMG503701, SMG503702, SMG503703, SMG492938, SMG492939, SG211127, SG211128, SMNG105436, SMG487974, SMNG105437
1	49	2.41259e+06	67	-0.315679	1	0.015496	-0.379548	1	0.0413972	1	1	nosig	nosig	0	0	FALSE	2413311	2459614	SMG536941, SMG536943, SG205671, SG205673, SG209934, SMG535009, SG203263, SMG535010, SMG535011, SMG535012, SMG524282, SMG535014, SG203264, SMG524284, SMG524286, SG203265, SMG524287, SMG524288, SG203266, SG212832, SMG493324, SMG534527, SMG478809, SMG534529, SMG478811, SMG534530, SMG478812, SMG478813, SMG538846, SMG478814, SMG538847, SMG538848, SG205771, SMG538849, SMG498222, SMG502764, SMG520268, S…
1	51	2.51259e+06	4	-0.31499	1	0.875	-0.274808	1	0.625	1	1	nosig	nosig	0	0	FALSE	2528135	2534505	SMG489774, SMG514771, SMG489775, SMG514772, SG215712, SG209893
1	55	2.71259e+06	38	-0.296571	1	0.0568386	-0.29833	1	0.0792046	1	1	nosig	nosig	0	0	FALSE	2718609	2762061	SMG487642, SG213936, SMG487644, SMG487645, SMG537717, SMG537719, SMG537720, SG213939, SMG537721, SMG537722, SG206698, SG206699, SG213940, SMG505250, SMG505251, SMG505252, SMG505253, SMG505254, SMG505256, SMG476919, SMG476920, SMG476921, SMG476922, SMG476923, SMG476924, SMG476925, SG206691, SMG503250, SMG503251, SMG503253, SMNG105808, SMG506333, SG194901, SMG506334, SMG506335, SMG506337, SG194903,…
1	57	2.81259e+06	40	-0.248048	1	0.0602695	-0.249198	1	0.231737	1	1	nosig	nosig	0	0	FALSE	2814139	2860383	SMG497133, SMG481487, SMG486696, SMG489859, SG201534, SMG489860, SMG527853, SMG527855, SMG527856, SMG498804, SG216010, SG197440, SG197441, SG206420, SMG485505, SMG485506, SG206421, SMG485507, SMG485508, SMG485509, SG206423, SMG481393, SMG481394, SG204956, SG204957, SG204958, SMG517534, SMG508999, SMG509001, SMG509004, SMG521916, SMG521919, SMG521921, SG199041, SG203878, SG203882, SMG524875, SMG52…
1	58	2.86258e+06	22	-0.291928	1	0.137489	-0.287207	1	0.105453	1	1	nosig	nosig	0	0	FALSE	2864433	2900684	SG202340, SMG534223, SG201535, SG202575, SMG489569, SMG493853, SG202576, SMG480963, SMG480965, SMG480966, SMG480967, SG202260, SMG480968, SMG482193, SMG498764, SMG498765, SMG498766, SG196785, SG199957, SMG482047, SMG531880, SMG482053, SMG495586, SMG499485, SMG499488
1	59	2.91258e+06	29	-0.536224	-1	0.213245	-0.453995	-1	0.274626	1	1	nosig	nosig	0	0	FALSE	2917735	2957071	SMG536040, SG193932, SMG536043, SMG491413, SMG534090, SMG536044, SMG491414, SMG534091, SMG534093, SMG491417, SG193933, SMG534094, SG193934, SMNG99031, SMNG105869, SMNG103240, SMNG96452, SMNG99364, SMNG103779, SMG485484, SMG520317, SMG485485, SMG520320, SMG485488, SMG520323, SMG512498, SMG538961, SMG538962, SMG515887, SMG515890, SMG533928, SG193286, SMG533931, SMG533932, SMG533934, SMNG106152, SMN…
1	63	3.11258e+06	34	-0.417075	1	0.685314	-0.481733	-1	0.436471	1	1	nosig	nosig	0	0	FALSE	3113008	3162398	SG212593, SMG532859, SMG532865, SMG497601, SMG497605, SMG513359, SMG513360, SG199113, SMG513361, SMG513362, SG199114, SG204773, SMG481581, SMG502921, SMG499065, SG205880, SMG499066, SMG481584, SMG492238, SMG502923, SMG499067, SMG492242, SG205882, SG201909, SMG483907, SG201910, SMG512597, SMG483908, SMG512598, SMG483909, SMG483911, SMG482027, SMG482031, SMG482032, SMG518978, SMG518979, SMG518980, …
1	64	3.16258e+06	29	-0.525737	-1	0.0797595	-0.559132	-1	0.0113217	1	1	nosig	nosig	0	0	FALSE	3163679	3211821	SG194580, SMG480884, SMG480887, SMG480888, SMG480889, SMG480890, SG215078, SMG500765, SMG525132, SMG500766, SMG525133, SMG500767, SMG500771, SG198504, SMG538605, SMG538606, SMG538607, SMG538609, SG209135, SG209136, SG196670, SG196672, SG196673, SG204365, SMG528900, SMG528901, SMG518973, SMG494489, SMG494490, SMG494491, SG212810, SG216945, SG216946, SG217430, SG217433, SMG502613, SG216737
1	67	3.31258e+06	26	-0.258575	1	0.0253507	-0.24557	1	0.0140065	1	1	nosig	nosig	0	0	FALSE	3313667	3349547	SG210204, SG210205, SMG531624, SMG531625, SMG531626, SMG531629, SMG489010, SMG479569, SMG489013, SMG489014, SMG479571, SMG505784, SMG512762, SMG505785, SMG512763, SMG505786, SMG512764, SMG505787, SMG505788, SMG505789, SMG505790, SG208282, SG208283, SG210759, SG210761, SG207043, SG207489, SMG519684, SMG519685, SMG519688, SG207046, SMG527816, SMG527819, SMG537666, SG202139, SMG537668, SMG537669
1	70	3.46257e+06	33	-0.253946	1	0.0969531	-0.234539	1	0.279761	1	1	nosig	nosig	0	0	FALSE	3472420	3511296	SG207407, SMG518359, SG205841, SMG478816, SMG531933, SMG531936, SG214427, SMG507661, SMG507663, SMG507664, SMG501959, SG202519, SMG483787, SMG483790, SMG498972, SMG498975, SMG535789, SMG532698, SMG532700, SMG535793, SG194834, SG194836, SG194838, SMNG105264, SMNG106901, SMNG101708, SG208874, SMG527004, SMG527005, SMG527006, SG208875, SMG527007, SG216788, SMG514909, SMG514911, SMG514912, SG193948, …
1	72	3.56257e+06	23	-0.566655	-1	0.030087	-0.580798	-1	0.0163112	1	1	nosig	nosig	0	0	FALSE	3565142	3612235	SG200705, SG211154, SG203470, SG203471, SG203727, SG203305, SG197755, SMG494920, SMG494922, SMG498931, SMG498932, SMG498933, SMG498934, SMG506475, SMG506476, SMG506477, SMG506478, SMG506479, SMG506480, SG197758, SMG506481, SG213254, SG213255, SMG479527, SMG479528, SMG479529, SMG479530, SMNG104751
1	74	3.66257e+06	42	-0.367944	1	0.747639	-0.383213	1	0.785449	1	1	nosig	nosig	0	0	FALSE	3663551	3712002	SG202267, SG194393, SG194394, SMG493553, SG209106, SMG493555, SMG518375, SMG518377, SMG526033, SMG492519, SG209107, SMG518378, SMG526034, SMG492520, SMG518379, SMG526035, SMG492521, SMG518380, SMG526036, SMG518381, SG209108, SG207527, SG201047, SG216988, SMG501574, SG201048, SMG501575, SG201049, SMG501577, SMG498160, SMG498161, SMG498163, SMG518007, SMG515693, SMG515694, SMG515695, SMG515696, SMG…
1	75	3.71257e+06	11	-0.310062	1	0.637695	-0.278801	1	0.464844	1	1	nosig	nosig	0	0	FALSE	3714481	3756054	SMG481108, SMG481112, SMG487484, SG217402, SG217403, SMG478217, SMG478220, SMNG100912, SMNG98267, SG212245, SMG518623, SMG518625, SMG518626, SG215213, SG211826, SG197744
1	77	3.81257e+06	24	-0.433413	-1	0.89957	-0.429662	1	0.768296	1	1	nosig	nosig	0	0	FALSE	3815149	3859817	SMG512401, SMG512402, SMG512403, SMG512404, SMG512405, SG206451, SMG512406, SMG488159, SMG488160, SMG488161, SMG514407, SMG514410, SMG514411, SG206454, SMG487364, SMG522686, SMG522688, SMG521056, SMG521057, SG207507, SMG521058, SMG521059, SMG521060, SMG522889, SG208207, SMG522890, SMG522891, SG208208, SG208209
1	81	4.01257e+06	17	-0.350246	1	0.458572	-0.334648	1	0.579056	1	1	nosig	nosig	0	0	FALSE	4012911	4056365	SMG488799, SMG524947, SMG510186, SMG534878, SMG499014, SG214105, SMG499015, SMG499017, SMG499018, SG214106, SG214107, SG210274, SG210275, SMG512127, SMG535562, SMG512128, SMG535563, SMG512129, SMG535564, SMG512130, SMG535565, SMG512131
1	83	4.11256e+06	24	-0.384502	1	0.473166	-0.470438	-1	0.406112	1	1	nosig	nosig	0	0	FALSE	4126532	4159982	SMG519538, SMG478210, SG196806, SMG478211, SMG478212, SMG483253, SMG478213, SMG483254, SMG478214, SMG483255, SMG478215, SG196807, SMG483256, SMG483257, SMG483258, SMG483259, SG196808, SG196809, SMG529490, SMG529492, SG213897, SG199854, SMG514494, SMG525628, SMG525629, SMG525630, SMG525631, SG212769, SMG525632, SG212771, SMG524540, SG212772
1	84	4.16256e+06	21	-0.44481	-1	0.73347	-0.445825	-1	0.539189	1	1	nosig	nosig	0	0	FALSE	4163587	4212458	SG210723, SG209762, SMG498619, SMG521749, SG217756, SG217757, SG217760, SG214542, SG214545, SMG502424, SMG502425, SMG502426, SG207861, SG212653, SG212655, SG212657, SG211099, SG211102, SG211103, SG204722, SMG517461, SMG517462, SMG491442, SMG491444, SG204724, SG208996
1	85	4.21256e+06	13	-0.575416	-1	0.167725	-0.552484	-1	0.167725	1	1	nosig	nosig	0	0	FALSE	4212660	4262043	SMG500507, SMG485420, SMG500508, SMG485421, SMG500509, SG203288, SMG488699, SMG534182, SMG534184, SMG534186, SMG498224, SG197514, SMG519951, SMG498227, SMG519953, SMG519954, SG201842, SMG516731, SMG516733, SMG516734, SMG516737, SG208804, SG213262
1	86	4.26256e+06	9	-0.390312	1	0.570312	-0.30314	1	0.820312	1	1	nosig	nosig	0	0	FALSE	4266101	4311044	SG215874, SMG509586, SG215876, SG201688, SMG512959, SMG512960, SMG512961, SG201690, SMNG104564, SMNG101385, SG208100
1	88	4.36256e+06	59	-0.413301	1	0.584222	-0.360547	1	0.292367	1	1	nosig	nosig	0	0	FALSE	4367033	4411022	SG211832, SMG500133, SMG485739, SMG538867, SMG485740, SMG500139, SMG538870, SMG538872, SMG538873, SMG501928, SMG501929, SMG501933, SMG507522, SMG507523, SMG507524, SG201089, SG207485, SG207486, SMG505600, SMG505602, SG207487, SMG505603, SMG505604, SMG505605, SG193902, SMG497247, SMG525473, SMG497248, SMG497249, SMG519546, SG201123, SMG497250, SMG497251, SMG519548, SMG519550, SMG519551, SG217777, …
1	92	4.56256e+06	13	-0.4675	-1	0.497314	-0.482582	-1	0.541748	1	1	nosig	nosig	0	0	FALSE	4564840	4608004	SMG489714, SMG489718, SMG528569, SMG519881, SMG527791, SMG527792, SMG532838, SMG532839, SMG532840, SMG532842, SMG532844, SMNG106877, SMNG95827, SMG511631, SMG511633, SMG511634, SG195822
1	95	4.71255e+06	17	-0.619097	-1	0.0174255	-0.578281	-1	0.0149994	1	1	nosig	nosig	0	0	FALSE	4718447	4760647	SMG520946, SG207998, SG202918, SMG537554, SMG537555, SMG507342, SMG507343, SG213175, SMG503989, SMG503991, SG207356, SMG510195, SMG506566, SMG510196, SG198811, SMG488576, SG217170, SG217171, SMG505017, SMG505019, SMG505020, SMG508675, SG202959, SG202960
1	97	4.81255e+06	53	-0.490097	-1	0.20872	-0.504069	-1	0.0960485	1	1	nosig	nosig	0	0	FALSE	4812742	4859140	SG204849, SG203465, SMG496743, SMG496744, SMG496746, SG213452, SG213453, SMG534406, SMG534408, SMG478099, SMG534409, SG199019, SMG499230, SMG499235, SG212806, SG194959, SMG536781, SMG536782, SMG502696, SMG502697, SMG502699, SG194961, SG205804, SMG490341, SMG490342, SG205808, SMG490343, SMG524346, SMG507435, SMG524347, SMG507436, SMG524349, SMG507438, SMG524350, SMG524351, SMG507440, SMG524352, SM…
1	102	5.06255e+06	12	-0.529775	-1	0.233398	-0.486306	-1	0.266113	1	1	nosig	nosig	0	0	FALSE	5065004	5110080	SG202093, SG202095, SG213589, SG208385, SMG516629, SMG511677, SG200523, SG206024, SG213845, SG194705, SG205182, SG205183, SG205184, SG195630, SG198060
1	103	5.11255e+06	22	-0.30352	1	0.0251389	-0.319887	1	0.0634193	1	1	nosig	nosig	0	0	FALSE	5112678	5159108	SG198061, SMG496292, SMG496293, SMG496295, SMG496296, SMG510897, SMG519632, SMG488745, SMG510898, SMG519633, SMG488746, SMG510899, SMG519634, SMG488747, SMG510900, SMG519635, SMG488748, SMG510901, SMG519636, SMG488749, SG198347, SMG513023, SMG513027, SMG539180, SMG539182, SMG539183, SG193208, SG193209, SG193210, SG193211, SMG539353, SG217423, SMG495801
1	104	5.16255e+06	38	-0.330137	1	0.0792046	-0.365979	1	0.306917	1	1	nosig	nosig	0	0	FALSE	5168268	5208105	SG217629, SMG525921, SMG525924, SMG525925, SMG531638, SMG531640, SG217630, SMG499762, SMG527609, SMG478176, SG199089, SMG516752, SMG516753, SMG516757, SMG516758, SG199091, SMG476930, SMG476931, SMG487503, SMG504150, SG195802, SMG504151, SMG504152, SG216246, SG196408, SG196409, SMG478910, SMG478913, SG211882, SMG484422, SG211883, SMG484423, SMG484424, SMG484425, SMG484426, SG211884, SMG486510, SG2…
1	105	5.21255e+06	14	-0.286701	1	0.172607	-0.398505	1	0.951538	1	1	nosig	nosig	0	0	FALSE	5215232	5252450	SG205877, SG205878, SMG522628, SG203950, SMG512741, SG198697, SMG528755, SMG528756, SMG493151, SMG493155, SG212207, SG212210, SG217466, SG217469
1	107	5.31255e+06	34	-0.384376	1	0.774166	-0.384169	1	0.735656	1	1	nosig	nosig	0	0	FALSE	5314480	5361956	SMG489802, SMG506901, SMG506284, SG214296, SMG489803, SMG506902, SMG506285, SMG506286, SMG527619, SMG524706, SMG506904, SMG506287, SMG527620, SMG524708, SMG506289, SMG527622, SMG524709, SG214298, SMG524711, SG216636, SG216637, SMG539572, SG216638, SMG539574, SMG484146, SMG533153, SMG533154, SMG533155, SMG515305, SMG531589, SMG515309, SMG531590, SMG531591, SG203170, SMG501474, SMG501477, SMG523197…
1	108	5.36254e+06	67	-0.322529	1	0.0189957	-0.476337	-1	0.224377	1	1	nosig	nosig	0	0	FALSE	5362657	5412528	SG203716, SG203717, SMG527111, SMG527114, SMG480002, SMG480004, SMG480005, SMG480006, SMG480008, SMG480009, SG206147, SMG484606, SMG484609, SMG484610, SMG484612, SMG526190, SG206149, SMG526193, SMG526194, SMG492857, SMG492860, SG202750, SMG507331, SG207450, SMG507336, SMG479704, SMG529320, SMG478653, SMG529321, SMG478654, SMG529322, SMG500491, SMG478655, SMG529323, SMG500492, SMG478656, SMG478657…
1	110	5.46254e+06	33	-0.370355	1	0.395994	-0.384851	1	0.234644	1	1	nosig	nosig	0	0	FALSE	5469717	5512400	SG204801, SG204803, SMG486220, SG217097, SG206911, SMG495392, SMG495393, SMG532186, SMG526356, SMG526357, SMG495395, SMG532188, SMG495396, SMG532189, SMG495397, SMG532190, SMG532191, SG211009, SG211010, SG211012, SG211013, SG202102, SMG497095, SMG497096, SMG530383, SMG530387, SMG489980, SMG489981, SMG489982, SMG520815, SMG520816, SMG520817, SMG520819, SMG520820, SG200122, SG200123, SG205731, SG20…
1	111	5.51254e+06	20	-0.273822	1	0.0637226	-0.317497	1	0.0973072	1	1	nosig	nosig	0	0	FALSE	5521511	5559978	SG217706, SG217707, SG217708, SMG479049, SMG479052, SMG508142, SMG508147, SMNG96342, SMG514183, SMG514187, SG198890, SG196425, SG196428, SMG531371, SMG531373, SMG531374, SMG531375, SG197665, SMG495718, SMG495720, SG197667, SMG495722
1	114	5.66254e+06	69	-0.453051	-1	0.0829368	-0.462157	-1	0.0391377	1	1	nosig	nosig	0	0	FALSE	5662650	5682835	SGI34441, SGI34444, SGI34445, SGI34452, SMG525915, SGI34453, SMG525916, SGI34457, SGI34461, SMG525917, SGI34472, SGI34473, SGI34474, SGI34484, SMG533629, SGI34485, SMG518667, SMG533634, SGI34180, SGI34181, SMG483346, SGI34182, SGI34183, SGI34185, SGI34186, SMG483347, SGI34187, SGI34188, SGI34189, SGI34190, SGI34193, SGI34194, SGI34195, SG204415, SMG483349, SGI34196, SGI34197, SGI34202, SGI34203, …
1	116	5.76254e+06	132	-0.325755	1	0.161441	-0.309657	1	0.246258	1	1	nosig	nosig	0	0	FALSE	5762618	5812528	SGI33795, SGI33804, SGI33828, SGI33834, SGI33835, SGI33844, SGI33845, SGI33847, SGI33848, SGI33849, SGI33850, SGI33851, SGI33852, SGI33853, SGI33854, SGI33855, SGI33856, SGI33858, SGI33859, SGI33860, SGI33861, SGI33862, SGI33863, SGI33864, SGI33865, SGI33866, SGI36557, SGI36558, SGI36559, SGI36562, SGI36563, SG208487, SGI36572, SGI36573, SGI36574, SGI36578, SGI36579, SGI36583, SGI36586, SGI36587,…
1	119	5.91254e+06	31	-0.520475	-1	0.0552396	-0.454432	-1	0.38838	1	1	nosig	nosig	0	0	FALSE	5913828	5961569	SMG517844, SMG517845, SMG517846, SMG517847, SMG517849, SMG517850, SG196914, SMG515866, SMG523842, SG194173, SMG523845, SMG523846, SMG535587, SG215707, SG215709, SMNG100807, SMNG102132, SG211472, SMG535191, SMG535192, SMG517284, SMG535193, SMG517285, SMG535194, SMG535196, SG211473, SMG535197, SG211852, SMG521873, SG211854, SMG521874, SMG521876, SG197046, SMG538746, SMG538748, SMG538749, SG197048, …
1	120	5.96253e+06	23	-0.453056	-1	0.104543	-0.435945	-1	0.360391	1	1	nosig	nosig	0	0	FALSE	5965570	6012497	SMG497892, SMG497893, SMG497894, SG202069, SMG504852, SMG497896, SMG504854, SMG497897, SMG504856, SMG485956, SMG485957, SMG485958, SMG493859, SMG485959, SMG493860, SMG485960, SMG493861, SMG485961, SMG493862, SG202072, SMG485962, SMG493863, SMG493864, SMG478502, SMG478506, SG204438, SMG510631, SG215642, SG215643, SMG490848
1	121	6.01253e+06	33	-0.356944	1	0.171085	-0.418291	1	0.513484	1	1	nosig	nosig	0	0	FALSE	6015556	6054236	SG196864, SG214652, SG214654, SMG525219, SMG520053, SMG525222, SMG520054, SG214655, SMG525223, SMG525224, SG196368, SMG520056, SG214656, SG196369, SMG488731, SMG488732, SG213143, SMG509061, SMG509062, SG213144, SG204074, SG204075, SG201822, SMG503853, SMG503854, SG201824, SMG503857, SG200154, SMG511963, SMG511964, SMG511967, SG200156, SMG511968, SG200157, SMG514012, SMG514014, SMG514015, SMG50133…
1	122	6.06253e+06	28	-0.454372	-1	0.661805	-0.534134	-1	0.0280502	1	1	nosig	nosig	0	0	FALSE	6066112	6110360	SG199058, SMG479977, SMG479978, SMG479979, SMG510356, SMG507641, SMG510358, SMG507643, SMG510359, SMG507644, SMG510360, SMG507645, SG195563, SG198671, SG198673, SMG483218, SMG483219, SG202511, SMG483220, SMG483222, SMG509576, SMG483224, SMG526245, SMG509577, SG202512, SMG526246, SMG509578, SMG526247, SMG526249, SMG509581, SMG526251
1	123	6.11253e+06	15	-0.198692	1	0.0412598	-0.175213	1	0.0553589	1	1	nosig	nosig	0	0	FALSE	6121533	6161862	SG204907, SG213192, SMG516413, SMG479590, SG198051, SMG516415, SMG479591, SMG479592, SMG516418, SMG504796, SMG504799, SG193846, SMNG101505, SMNG104481, SG203923, SG203924, SG203925, SG203926
1	126	6.26253e+06	27	-0.472538	-1	0.484606	-0.443043	-1	0.530322	1	1	nosig	nosig	0	0	FALSE	6262892	6311798	SMG507210, SMG507212, SMG507214, SMG507215, SMG507216, SMG497572, SMG497574, SMG497576, SMG497577, SG207198, SMG486971, SMG535646, SMG486972, SMG535647, SMG525669, SMG486973, SMG535648, SMG525670, SMG486974, SMG535649, SMG486975, SMG535650, SMG525674, SG203617, SG203619, SMG534976, SG200295, SMG516004, SMG499415, SMG502136, SG204475, SMG514731, SMG514732, SG204476
1	127	6.31253e+06	28	-0.507301	-1	0.0298332	-0.514936	-1	0.0263567	1	1	nosig	nosig	0	0	FALSE	6313230	6355475	SMG486516, SG193141, SMG505937, SG193143, SMG480853, SMG519909, SMG505938, SMG519911, SMG505940, SG193144, SG212055, SMG538335, SG212056, SMG538338, SG210736, SMG478460, SMG478461, SMG478462, SMG478464, SMNG101042, SMNG98317, SMG522840, SMG511767, SMG511768, SMG511769, SMG483214, SMG533643, SG202040, SMG511772, SG202041, SMG533647, SMG533648, SG212573, SG212575
1	130	6.46253e+06	16	-0.30155	1	0.0443115	-0.381396	1	0.97995	1	1	nosig	nosig	0	0	FALSE	6462900	6508224	SG199345, SG209196, SG209197, SG209198, SMG504029, SMG539053, SG194957, SG194958, SMG491466, SMG491467, SMG491468, SMG478110, SG212796, SMG478111, SMG478112, SMG478113, SMG478116, SG212797, SMNG106831
1	131	6.51253e+06	38	-0.475995	-1	0.0844206	-0.469642	-1	0.170191	1	1	nosig	nosig	0	0	FALSE	6526267	6561818	SMG497116, SG211867, SMG533529, SMG533530, SMG533531, SMG533532, SG211870, SG202947, SG208440, SMG508819, SMG508820, SMG488910, SG203989, SMG495434, SMG488913, SMG495435, SMG506142, SMG488914, SMG495436, SMG506143, SMG501293, SMG488915, SMG495437, SMG506144, SMG501294, SMG488916, SMG495438, SMG506145, SMG501295, SMG522570, SG203990, SMG495439, SMG506146, SMG501296, SMG522571, SMG506147, SMG501297…
1	133	6.61252e+06	31	-0.543521	-1	0.0233424	-0.546941	-1	0.011705	1	1	nosig	nosig	0	0	FALSE	6627197	6661927	SMG501205, SG210193, SMG501206, SG210196, SG202374, SG202377, SMG479715, SMG498400, SMG476666, SG205399, SG205401, SG205402, SMG477291, SMG538625, SG211258, SMG538628, SMG538631, SMG494639, SG211259, SMG494641, SMG483663, SG206405, SMG483664, SMG483667, SG206407, SMG539344, SMG539345, SMG510174, SMG510175, SG211808, SMG510176, SMG510177, SMG510178, SG211809, SMG510179
1	138	6.86252e+06	49	-0.431127	-1	0.212102	-0.365693	1	0.28995	1	1	nosig	nosig	0	0	FALSE	6869240	6908029	SMG528836, SMG528838, SMG528839, SG210771, SG210772, SG194935, SMG482155, SMG489383, SMG482156, SMG489384, SMG481086, SG194936, SMG482157, SMG489385, SMG481087, SMG489386, SMG481088, SMG526409, SMG482159, SMG489387, SMG491399, SMG526410, SMG482160, SMG489388, SMG481090, SMG491400, SMG526411, SMG526412, SMG489390, SMG481092, SMG491402, SMG526413, SMG491403, SMG526414, SMG493434, SG211517, SMG50208…
1	139	6.91252e+06	14	-0.322626	1	0.0905762	-0.454022	-1	0.714844	1	1	nosig	nosig	0	0	FALSE	6912969	6944220	SG207696, SG207697, SMG486820, SMG486822, SG215788, SMG486825, SMG532714, SMG532715, SMG532716, SMG476570, SMG476571, SMG476573, SMG476574, SG215791, SG208857, SMG490335, SMG490337, SG208861, SG208411, SMG480723, SG208413
1	140	6.96252e+06	19	-0.502425	-1	0.104156	-0.547662	-1	0.0229874	1	1	nosig	nosig	0	0	FALSE	6965092	7007902	SG197832, SG197833, SG197834, SMG527277, SG207169, SMG527279, SG207170, SMG527282, SMG527283, SMNG105654, SMG501729, SMG501731, SG194454, SG194455, SG206096, SMG490660, SMG511594, SMG490661, SMG511596, SMG490663, SMG511597, SMG511598, SMG511599, SMG518802, SMG518803, SMG518805, SG195468
1	141	7.01252e+06	33	-0.270104	1	0.182669	-0.274074	1	0.348303	1	1	nosig	nosig	0	0	FALSE	7019272	7059386	SMG518147, SMG494517, SG194468, SG194469, SG200712, SMG515210, SMG496329, SMG515211, SMG496330, SMG515212, SMG496331, SMG515213, SMG496332, SMG515214, SMG522911, SG196771, SMG525093, SMG484134, SMG484135, SMG525096, SMG515530, SMG525097, SMG515531, SG211057, SMG525098, SMG515532, SMG515534, SMG515535, SG211058, SMG480690, SMNG95451, SMNG106149, SMNG102991, SMNG97372, SMNG100186, SMNG100875, SMNG1…
1	142	7.06252e+06	18	-0.498148	-1	0.609459	-0.489794	-1	0.392738	1	1	nosig	nosig	0	0	FALSE	7065788	7108679	SMG503828, SG194214, SMG482732, SMG491991, SMG508991, SMG479573, SMG479576, SG198478, SMG535952, SG203082, SMG535954, SMG477549, SMG477550, SG203083, SG203085, SG211788, SMG494429, SMG494433, SMG494434, SG195574, SG195577, SMG477259, SG205845
1	143	7.11252e+06	25	-0.395847	1	0.560171	-0.416097	1	0.691519	1	1	nosig	nosig	0	0	FALSE	7115163	7156300	SMG501567, SMG501568, SG210464, SMG507053, SMG536266, SMG536270, SG196177, SG213105, SMG477690, SG214569, SMG477691, SMG477692, SMG477693, SMG477694, SMG477696, SG214571, SG200491, SMG534952, SMG534953, SG194552, SMG534954, SMG534956, SG194556, SMG507175, SMG507176, SMG537956, SMG507177, SMG498302, SMG537957, SMG498305, SMG476933, SMG476934, SMG476936, SG212214, SMG476937, SMG476938
1	144	7.16252e+06	16	-0.391712	1	0.86026	-0.38766	1	0.596588	1	1	nosig	nosig	0	0	FALSE	7163566	7192691	SMG504112, SMG504118, SG203730, SMG481314, SMG481315, SMG481317, SMG526979, SMG526981, SG203732, SMG510990, SG197191, SMG516330, SMG501950, SMG516331, SG197192, SMG501951, SMG516332, SMG501952, SG207680, SG207682, SG207683, SMG490174
1	146	7.26251e+06	51	-0.300825	1	0.0266351	-0.335817	1	0.150199	1	1	nosig	nosig	0	0	FALSE	7262890	7311737	SG217282, SG213457, SMG527188, SMG527189, SMG527190, SMG527191, SMG501359, SMG501360, SMG501361, SG213458, SG212871, SG212872, SG204713, SG204714, SG204715, SG199555, SMG509337, SMG509338, SG196331, SG199557, SG196332, SMG536515, SMG536516, SMG536517, SMG509306, SG196334, SMG509308, SMG519512, SMG519513, SMG526054, SMG519514, SMG526055, SMG519515, SG196422, SMG526056, SMG519516, SMG526057, SMG519…
1	149	7.41251e+06	28	-0.460446	-1	0.218273	-0.421975	1	1	1	1	nosig	nosig	0	0	FALSE	7412624	7457512	SMG477665, SMG529195, SMG491831, SMG491832, SMG508099, SG199796, SMG491833, SMG508100, SMG491835, SMG508104, SMG502821, SMG486939, SG203999, SMG502822, SMG486940, SMG486941, SMG502824, SMG486942, SMG502825, SMG486944, SMG502827, SG204000, SMG512815, SMG512816, SG204001, SMG512817, SMG512818, SMG512819, SMG512820, SMG503138, SMG503139, SMNG97949
1	150	7.46251e+06	20	-0.400159	1	0.840822	-0.361426	1	0.409098	1	1	nosig	nosig	0	0	FALSE	7465065	7503829	SMG504275, SMG504277, SG203782, SMG504279, SG215192, SMNG106455, SMNG97340, SG206512, SMG506385, SG207069, SG207070, SMG485149, SMG485150, SG207072, SMG485151, SMG526721, SMG485152, SMG485153, SMG525557, SMG525558, SG197459, SMG482122, SMG482123, SMG482125
1	151	7.51251e+06	9	-0.402741	1	0.734375	-0.351113	1	1	1	1	nosig	nosig	0	0	FALSE	7512659	7553095	SG216165, SG214003, SMG487571, SG207867, SMG510367, SG211523, SG211525, SMNG106758, SMNG102262, SG215116
1	152	7.56251e+06	16	-0.443405	-1	0.86026	-0.392771	1	0.820892	1	1	nosig	nosig	0	0	FALSE	7574307	7611643	SG195462, SG206355, SG194437, SMG494015, SG206358, SG194440, SMG505644, SMG505647, SG195434, SG209901, SMG494875, SMG530224, SMG494876, SMG530225, SMG494878, SMG530227, SMG530228, SMG523785, SMG523789, SG215402
1	154	7.66251e+06	15	-0.3175	1	0.359131	-0.413855	1	0.761536	1	1	nosig	nosig	0	0	FALSE	7666970	7711372	SG196752, SMG499877, SMG499878, SG194676, SMG499880, SG196753, SMG499881, SMG499882, SG194677, SG201165, SMG481029, SG201166, SMG481030, SG211728, SMG511205, SMG511206, SG211730, SMG511207, SMG511209, SMG518603, SMG518604, SMG534725, SMG534726, SMG534727, SMG534729
1	158	7.8625e+06	13	-0.540423	-1	0.167725	-0.613323	-1	0.0397949	1	1	nosig	nosig	0	0	FALSE	7874362	7912421	SMG492764, SMG492765, SMG492766, SMG492768, SMG492770, SG213649, SMG495405, SMG495408, SMG495409, SG196578, SMG530933, SG217552, SMG530934, SMG530936, SG217553, SMG525899, SMG525900, SMG525901, SMG482013, SMG525902, SMG482014
1	159	7.9125e+06	50	-0.360342	1	0.104857	-0.408289	1	0.499212	1	1	nosig	nosig	0	0	FALSE	7912561	7956997	SMG482015, SMG525905, SMG482017, SMG507082, SG198748, SMG507083, SMG507084, SMG507085, SMG507086, SMG507087, SG198749, SMG508715, SMG507088, SMG486394, SMG508716, SMG486395, SMG508717, SMG486396, SMG508718, SMG508719, SG198750, SMG486398, SMG508720, SMG486399, SG213001, SMG530767, SG206081, SG206082, SMG539184, SMG539188, SMG539190, SMG520378, SG206684, SMG495894, SMG495895, SMG537244, SMG495896,…
1	160	7.9625e+06	35	-0.389811	1	0.598784	-0.387066	1	0.576427	1	1	nosig	nosig	0	0	FALSE	7965365	8011497	SG201918, SMG520397, SMG520398, SMG520399, SMG520400, SG201921, SMG490249, SMG490250, SMG490251, SMG490252, SG201922, SMG490253, SMG497312, SMG497313, SMG497314, SG206797, SG206799, SG206801, SMG516315, SMG516317, SMG516318, SMG534013, SG205656, SMG478758, SMG534015, SMG478759, SMG525799, SMG534016, SMG478760, SMG525800, SMG534017, SMG478761, SMG525801, SMG534018, SMG478762, SMG525802, SMG534019,…
1	161	8.0125e+06	30	-0.434889	-1	0.951526	-0.502293	-1	0.119077	1	1	nosig	nosig	0	0	FALSE	8014766	8061188	SG214511, SMG518574, SG214513, SMG477349, SMG477350, SG214515, SMG517180, SMG517181, SMG517182, SG201737, SMG517183, SMG517184, SMG517185, SMG517186, SG201739, SG198983, SMG530430, SMG530433, SMG530436, SG198986, SG206108, SMG494987, SMG494988, SMG494990, SMG494991, SMG494992, SMG538596, SMG537967, SMG537968, SMG509901, SMG538599, SMG537969, SMG509902, SMG538600, SMG538601, SMG538602, SMG537972, …
1	162	8.0625e+06	14	-0.272903	1	0.325806	-0.183709	1	0.172607	1	1	nosig	nosig	0	0	FALSE	8074002	8112334	SMG509702, SMG509705, SG207312, SG208178, SMG528973, SMG528976, SMG476701, SMG476703, SMG493897, SG194812, SG196155, SG196156, SG196157, SMG516100, SMG538717, SMG488820, SMG538720, SMG488822, SMG516105, SMG538722
1	163	8.1125e+06	21	-0.377006	1	0.972858	-0.310661	1	0.864887	1	1	nosig	nosig	0	0	FALSE	8117751	8161681	SMG489331, SMG525144, SG203690, SMG525146, SG203691, SMG525147, SMG489613, SG193836, SMG489615, SG193837, SG198212, SG198209, SG204258, SMG522625, SG204262, SMNG100755, SMG487994, SMG487995, SMG483846, SMG487996, SG212224, SMG483847, SMG487997, SMG487998, SMG483849, SMG487999, SG212225
1	164	8.1625e+06	4	-0.442993	-1	0.875	-0.525126	-1	0.625	1	1	nosig	nosig	0	0	FALSE	8167047	8196591	SMG520363, SMG520364, SG202629, SG197880, SG217202
1	165	8.2125e+06	10	-0.447747	-1	0.431641	-0.479495	-1	0.275391	1	1	nosig	nosig	0	0	FALSE	8212965	8259311	SMG499461, SMG499462, SMG499467, SG206141, SMG504085, SMG504086, SMG504087, SG208269, SG199877, SG199878, SG214029, SG194943
1	166	8.2625e+06	20	-0.366346	1	0.701181	-0.37503	1	0.784126	1	1	nosig	nosig	0	0	FALSE	8267062	8310918	SG207983, SMG530198, SG199651, SMG530199, SMG522283, SG199450, SG199451, SG194424, SMG499271, SG194425, SMG499275, SMG499276, SMG492946, SMG492948, SG206182, SG206183, SMG479659, SMG529998, SMG479660, SMG529999, SMG519076, SMG487378, SMG487379, SG209424, SG202791, SG202792
1	168	8.3625e+06	20	-0.32741	1	0.294252	-0.366809	1	0.498009	1	1	nosig	nosig	0	0	FALSE	8362540	8407028	SMG482948, SMG482950, SG195122, SG195124, SMG504292, SMG504293, SG216940, SG199601, SG199602, SMG539828, SMG539832, SMG539833, SMG517390, SMG514334, SMG517392, SMG514335, SG204220, SMG489478, SMG489479, SG200431, SMG489480, SMG489482, SMG532003, SMG516791, SMG516792, SMG516793, SG199244, SG200874
1	169	8.4125e+06	25	-0.476501	-1	0.457846	-0.538238	-1	0.126648	1	1	nosig	nosig	0	0	FALSE	8414633	8443150	SG207875, SG207877, SG207379, SG207878, SMG520599, SMG520601, SG207382, SMG519403, SMG519404, SG205278, SMG519406, SMG519407, SG205281, SG216741, SG216743, SMG510062, SMG510063, SMG485563, SG216744, SG195677, SG212840, SG212843, SMG533363, SMG535805, SMG533367, SMG535808, SG207499, SMG535797, SG207500, SMG535801, SG207502
1	170	8.46249e+06	42	-0.501698	-1	0.131299	-0.497315	-1	0.0567981	1	1	nosig	nosig	0	0	FALSE	8463605	8506475	SG196826, SMG492553, SMG526388, SMG492556, SMG526390, SMG526391, SMG526394, SG196828, SG196829, SG217716, SMG478246, SMG478247, SG217717, SMG478248, SMG478250, SMG500982, SMG500984, SG200195, SMG521883, SMG521884, SMG521885, SMG533118, SG209701, SG209702, SG197392, SG209704, SMG481615, SMG481619, SMG481620, SG217160, SMG517621, SMG517622, SG217161, SMG517623, SMG517624, SMG517625, SMG517626, SMG5…
1	174	8.66249e+06	38	-0.318327	1	0.121623	-0.34053	1	0.0344039	1	1	nosig	nosig	0	0	FALSE	8669774	8712100	SG199503, SMG500517, SG199505, SG199506, SG213197, SG213199, SMG498153, SG202286, SG202287, SMG507028, SMG514684, SMG514686, SMG481288, SMG514687, SMG481289, SMG514688, SMG481290, SMG514689, SMG481291, SMG536993, SMG536994, SMG536996, SMG525243, SG202419, SMG525246, SG202421, SG202422, SG214139, SMG479743, SMG479746, SG196526, SMG536802, SMG536803, SMG509526, SMG536805, SMG509528, SMG519268, SMG5…
1	176	8.76249e+06	24	-0.486737	-1	0.08392	-0.44931	-1	0.438931	1	1	nosig	nosig	0	0	FALSE	8763624	8809240	SMG493478, SMG482349, SMG493480, SMG482351, SMG493481, SMG482352, SMG493482, SG217337, SMG534698, SMG481470, SMG481471, SMG534700, SMG481473, SMG522553, SG203308, SMG511268, SMG511269, SG203309, SMG511270, SMG538563, SMG538564, SMG538565, SG204486, SMG529281, SMG520420, SMG529282, SMG520421, SMG529283, SMG520422, SMG529284, SMG520423, SG204488
1	177	8.81249e+06	2	-0.903628	-1	0.5	-0.851913	-1	0.5	1	1	nosig	nosig	0	0	FALSE	8828013	8848210	SG197736, SMG514434, SG197498
1	179	8.91249e+06	41	-0.505593	-1	0.0756845	-0.488579	-1	0.12719	1	1	nosig	nosig	0	0	FALSE	8913036	8962075	SG217567, SMG521457, SG199348, SG199349, SG199352, SMG510301, SMG521895, SG202366, SMG480411, SMG480415, SMG527566, SMG481387, SMG527567, SMG493639, SMG493640, SMG493642, SMG510993, SMG525207, SMG494535, SMG494111, SMG493643, SMG510994, SG193802, SMG525208, SMG494536, SMG494112, SMG493644, SMG510995, SMG525209, SMG494537, SMG494113, SMG493645, SMG494538, SMG494114, SMG510997, SG193803, SMG525211,…
1	181	9.01249e+06	23	-0.478297	-1	0.393073	-0.446923	-1	0.622068	1	1	nosig	nosig	0	0	FALSE	9014226	9054393	SG207359, SG207360, SG207361, SG195380, SMG537475, SMG537476, SMG537477, SMG521939, SMG521940, SMG521942, SG212919, SMG493597, SMG539071, SMG513889, SMG539074, SMG513890, SMG539075, SMG513891, SMG539076, SMG513892, SMG539077, SG206945, SG211961, SG211962, SG211963, SMG533219, SG211965, SMG533222, SG200382
1	182	9.06248e+06	14	-0.18034	1	0.0579834	-0.153798	1	0.0494385	1	2	nosig	nosig	0	0	FALSE	9073529	9107331	SG215598, SMG485087, SMG485088, SG200019, SMG524826, SMG517655, SMG524828, SMG517656, SMG524829, SG198767, SG198768, SG216539, SMG511177, SG196646, SMG511178, SG196649, SG206979, SMG503679, SMG503682, SG206981
1	183	9.11248e+06	39	-0.31449	1	0.0385777	-0.333224	1	0.0956834	1	1	nosig	nosig	0	0	FALSE	9116553	9161899	SMG490507, SG202354, SMG519300, SMG519301, SMG519302, SMG492887, SG202428, SG202429, SMG512909, SMG512912, SMG529519, SMG490278, SG207019, SMG529520, SMG490279, SMG529521, SMG529522, SMG490281, SG207020, SMG490282, SMG503783, SMG484188, SMG484189, SG199500, SMG484190, SG215622, SG215623, SG215624, SG215625, SG211796, SG216998, SMG526099, SMG526100, SMG526101, SG211800, SMG521034, SMG521035, SMG52…
1	186	9.26248e+06	15	-0.350677	1	0.421204	-0.338402	1	0.302795	1	1	nosig	nosig	0	0	FALSE	9267824	9312105	SMG525491, SMG525492, SG213617, SG213618, SMG477363, SMG505118, SMG477365, SMG505121, SMG481926, SMG481928, SMG506278, SG203739, SMG495789, SMG506281, SMG495792, SG202759, SG202760, SG203339, SMG530491, SG217713
1	187	9.31248e+06	5	-0.218312	1	0.1875	-0.129527	1	0.3125	1	2	nosig	nosig	0	0	FALSE	9313317	9361116	SG217715, SG216218, SMG485172, SMG501142, SMG501143, SMG485175, SG211689, SG196695
1	188	9.36248e+06	12	-0.162713	1	0.0922852	-0.0818458	1	0.0771484	1	2	nosig	nosig	0	0	FALSE	9377703	9401264	SMG506426, SMNG96043, SMG506428, SMG506431, SG194498, SG194499, SG194501, SMG491379, SMG491380, SMG517110, SG207640, SG213440, SMG517717, SMG517719, SMG517722
1	189	9.41248e+06	18	-0.43321	-1	0.798706	-0.430493	1	0.417114	1	1	nosig	nosig	0	0	FALSE	9413618	9460364	SMG488568, SMG488571, SMG515449, SG212353, SMNG97434, SMNG101208, SMNG99004, SMNG102188, SMG528858, SMG521598, SMG528859, SG211559, SG206562, SG206564, SG208551, SMG490982, SMG490983, SMG490984, SMG490985, SG208554, SMG483208, SMG483210, SG212752, SMG480449, SMG480450, SG205756, SG205757, SG217448
1	190	9.46248e+06	14	-0.341746	1	0.357544	-0.372348	1	0.6698	1	1	nosig	nosig	0	0	FALSE	9473035	9507209	SG205946, SG205948, SG193506, SMG522303, SG193507, SMG522306, SMG522307, SG210728, SMG525650, SMG525651, SMG525653, SMG525654, SG202680, SG202681, SMG524342, SMG524343, SMG524344, SMG524345, SMG503390, SMG503391
1	192	9.56248e+06	16	-0.355372	1	0.97995	-0.423306	1	0.433197	1	1	nosig	nosig	0	0	FALSE	9562521	9612234	SMG529693, SG200599, SG195270, SMG538713, SG209552, SG209553, SG209554, SMG492262, SMG492263, SMG492264, SMG492265, SG194762, SMG504233, SMG504234, SMG504236, SMG504238, SMG503091, SMG504534, SMG504537, SG216959, SG201102, SMG488223, SMG527140
1	194	9.66248e+06	24	-0.330167	1	0.22919	-0.41659	1	0.833373	1	1	nosig	nosig	0	0	FALSE	9662949	9707834	SMG504436, SG215705, SMG490743, SMNG105968, SMG478235, SMG516988, SMG516989, SMG530313, SMG530314, SMG528606, SG197750, SMG498491, SMG516138, SMG516139, SMG516140, SMG516142, SG214532, SG214533, SMG484980, SMG484982, SMG484984, SMG510131, SMG484986, SMG510132, SMG510135, SMG510137, SG214535, SMG525712
1	197	9.81247e+06	38	-0.315399	1	0.20438	-0.260153	1	0.0263119	1	1	nosig	nosig	0	0	FALSE	9812847	9859191	SMG486489, SMG524965, SG194625, SG197960, SMG483929, SMG488622, SMG483930, SG197962, SMG524149, SMG483933, SMG524150, SMG483934, SG214007, SG214009, SMG509083, SMG514119, SMG509085, SMG497052, SMG514121, SMG509086, SMG497053, SMG514122, SMG509087, SG208366, SG208367, SG208368, SMG486884, SMG486885, SG193817, SMG486886, SMG486889, SMG506410, SMG506411, SMG506412, SMG506413, SMG506414, SMG506415, S…
1	198	9.86247e+06	15	-0.423057	1	0.803955	-0.393876	1	0.488708	1	1	nosig	nosig	0	0	FALSE	9868930	9904457	SMG501985, SMG506327, SMG501988, SG193488, SG211355, SG200997, SG212865, SMG515658, SMG515661, SMG515662, SG208584, SMG522903, SMG496148, SMG496149, SMG522905, SMG522906, SMNG95670, SMNG96272
1	200	9.96247e+06	52	-0.301177	1	0.0259713	-0.379589	1	0.457958	1	1	nosig	nosig	0	0	FALSE	9964752	10011642	SMNG106804, SMNG97211, SMNG106154, SG211039, SMG533027, SG211041, SMG533030, SG211042, SG211043, SG203117, SMG506053, SMG477099, SMG506054, SMG477100, SMG477101, SMG506056, SMG506057, SMG477103, SMG477104, SG203118, SMG521326, SMG521327, SMG521328, SMG535271, SMG535272, SMG521330, SMG535273, SMG521331, SMG520519, SMG483155, SMG535277, SMG520522, SMG520523, SMG483157, SMG520524, SMG483158, SMG4831…
1	202	1.00625e+07	29	-0.267947	1	0.0386317	-0.306865	1	0.0688702	1	1	nosig	nosig	0	0	FALSE	10064796	10096542	SMG498309, SMG480590, SMG498310, SMG480591, SMG498311, SMG480592, SMG480594, SMG521932, SMG521933, SMG521934, SG195921, SMG521935, SMG496636, SMG496639, SMG496641, SMG501973, SG198737, SMG509887, SMG509888, SMG509889, SMG500939, SMG500942, SMG524321, SMG524322, SMG529484, SG212153, SMG529487, SMG539337, SMG539338, SG208491, SMG539340, SMG539343, SG208493
1	204	1.01625e+07	10	-0.508899	-1	0.375	-0.532967	-1	0.0839844	1	1	nosig	nosig	0	0	FALSE	10170506	10207350	SG201237, SG201238, SG193399, SG193400, SMG512254, SMG537622, SG193402, SG203965, SG197988, SMG521299, SMG521301, SG197989, SMG521302, SG203598, SG203600, SG203601
1	205	1.02125e+07	19	-0.49942	-1	0.133621	-0.50113	-1	0.036068	1	1	nosig	nosig	0	0	FALSE	10212480	10255556	SG216303, SG212695, SMG533190, SMG539863, SMG533191, SG214743, SMG539864, SMG539865, SMG539866, SMG533194, SG214745, SMG490554, SMG490555, SMG490557, SMG479134, SMG490560, SG207665, SG207666, SMG502887, SG216752, SG216753, SMG515456, SMG515457, SMG515458, SMG538087, SMG538088
1	206	1.02625e+07	18	-0.408779	1	0.639694	-0.402008	1	0.766029	1	1	nosig	nosig	0	0	FALSE	10278035	10304236	SMG487621, SMG499807, SMG487622, SMG499808, SMG512888, SMG514849, SMG514853, SMG522454, SMG514854, SMG522455, SMG522457, SG196726, SMG520135, SMG528415, SMG520136, SMG528416, SMG520137, SMG528417, SMG520138, SMG520140, SG196728, SG200657, SG210942, SMNG104074
1	207	1.03125e+07	7	-0.140853	1	0.15625	-0.118994	1	0.109375	1	2	nosig	nosig	0	0	FALSE	10330215	10362422	SG205161, SG205162, SG205163, SG205164, SMG539306, SG195568, SMNG96548, SMG537462
1	208	1.03625e+07	13	-0.439831	-1	0.946045	-0.409234	1	0.786865	1	1	nosig	nosig	0	0	FALSE	10362842	10409455	SMG537465, SG199633, SMG535206, SMNG103305, SG203480, SMG505223, SMG514220, SMG500208, SG200082, SMG511000, SMG511001, SG211045, SMG511004, SMG511005, SMG488243, SMG492371
1	210	1.04625e+07	16	-0.630426	-1	0.0576782	-0.565815	-1	0.083252	1	1	nosig	nosig	0	0	FALSE	10464512	10504512	SMG527303, SG200569, SMG477023, SMNG103692, SG214446, SMG493172, SG203270, SMG523971, SMG493173, SMG523972, SMG493174, SMG493175, SMG482969, SMG508113, SMG521674, SMG521675, SG209401, SMG521677
1	212	1.05625e+07	32	-0.277932	1	0.0475412	-0.340184	1	0.203179	1	1	nosig	nosig	0	0	FALSE	10565367	10612347	SMG538475, SG210845, SMG538476, SMG527305, SMG538477, SMG538478, SMG527307, SMG527308, SMG527310, SG210846, SMG507463, SMG507466, SMG507467, SG210848, SMG507468, SMG525301, SMG525302, SG202545, SG202546, SG197337, SMG520306, SMG520307, SG213006, SMG520308, SMG535914, SMG531874, SMG535915, SMG531875, SMG535916, SMG531876, SMG535917, SMG531877, SMG535919, SMG479389, SG216290, SG193703, SG216292, SM…
1	213	1.06125e+07	17	-0.554362	-1	0.0568848	-0.483248	-1	0.328949	1	1	nosig	nosig	0	0	FALSE	10612487	10656526	SMG527476, SG200672, SG217734, SMNG100834, SG202609, SMG490388, SMG490390, SMG490392, SMG527795, SMG527796, SMG527798, SMG527799, SMG502639, SMG502605, SMG502641, SMG502607, SG195975, SMG532823, SG195978
1	214	1.06625e+07	12	-0.368842	1	0.909668	-0.287187	1	0.791016	1	1	nosig	nosig	0	0	FALSE	10665939	10705446	SMG506583, SMG503688, SG207125, SG212935, SMG530737, SG205233, SG205235, SMG497499, SMG491960, SMG491961, SG212184, SMG491962, SMG491965
1	215	1.07125e+07	4	0.14906	1	0.125	0.198316	1	0.25	2	2	nosig	nosig	0	0	FALSE	10717113	10747907	SMNG106024, SMNG96984, SG199364, SG199365
1	216	1.07625e+07	36	-0.300498	1	0.0408839	-0.394228	1	0.944335	1	1	nosig	nosig	0	0	FALSE	10764291	10809684	SMG489669, SMG489671, SG200794, SMG511757, SMG533142, SG201288, SG214927, SMNG102313, SMG530652, SMG519692, SMG530656, SMG519693, SMG530657, SMG519694, SMG530658, SMG519695, SG197532, SG216234, SG211269, SG211270, SG216235, SMG524263, SMG524264, SMG524266, SG208942, SG208943, SMG535071, SMG535072, SMG503733, SMG535076, SMG503734, SMG535077, SMG503735, SMG503738, SMG497481, SMG497483, SMG497485, S…
1	217	1.08125e+07	59	-0.382989	1	0.240511	-0.487718	-1	0.0576545	1	1	nosig	nosig	0	0	FALSE	10830977	10861218	SG209797, SG209666, SMG483647, SMG528183, SMG483648, SMG528184, SMG484059, SMG483649, SMG528185, SMG484060, SMG483650, SMG478467, SMG528186, SMG484061, SMG483651, SMG478468, SMG528187, SMG484062, SMG483652, SMG478469, SMG528188, SMG484063, SG209667, SMG483653, SMG478470, SMG528189, SMG484064, SMG484065, SMG478472, SMG478473, SG212472, SG209668, SMG481789, SMG483056, SMG481790, SMG481791, SG213359…
1	218	1.08625e+07	8	-0.458465	-1	0.84375	-0.44981	-1	0.742188	1	1	nosig	nosig	0	0	FALSE	10890391	10899049	SMG495730, SMG485588, SG201476, SMG518730, SMG518731, SG201478, SMG518732, SG202006, SG197557
1	219	1.09125e+07	27	-0.443505	-1	0.859313	-0.528263	-1	0.0552031	1	1	nosig	nosig	0	0	FALSE	10912750	10962156	SG197042, SG197043, SG193545, SMG519990, SMG519991, SG193548, SMG519993, SMG535869, SMG535870, SMG535871, SMG535874, SG217190, SMG484687, SG217191, SMG484689, SMG484690, SG215838, SG194268, SG215839, SG215840, SMG495230, SMG495234, SMG509285, SMG484039, SG196287, SMG485784, SMG484256, SMG484258, SMG484260, SMG485790, SMG484261
1	220	1.09625e+07	23	-0.467555	-1	0.314554	-0.504016	-1	0.211178	1	1	nosig	nosig	0	0	FALSE	10962576	11011479	SG196289, SMNG105100, SMNG98480, SG213357, SG195855, SMG487610, SMG487611, SG195858, SG199932, SG212818, SG212820, SMG529898, SMG529901, SMG512327, SMG512328, SG199203, SMG488261, SG199205, SG211225, SMG511017, SG211228, SMG511018, SMG511019, SMG511020, SG211229, SG211718, SG211720, SMG538459, SMNG99447, SMG538460
1	224	1.11625e+07	26	-0.400468	1	0.880922	-0.431877	1	0.670973	1	1	nosig	nosig	0	0	FALSE	11162928	11212276	SG193249, SMG514789, SMG514790, SMG514792, SMG534382, SG214255, SMG499476, SMG499478, SG206948, SMG499479, SMG483583, SMG483584, SG206949, SMG510699, SMG510700, SMNG106328, SMNG101911, SMNG100550, SMG524533, SMG524535, SG204886, SG204887, SG204888, SMG496508, SMG536972, SMG496510, SMG536973, SMG496511, SMG482514, SMG518521, SMG482515, SMG482516, SMG479777, SG195453
1	227	1.13124e+07	31	-0.423714	1	0.706253	-0.423042	1	0.255576	1	1	nosig	nosig	0	0	FALSE	11312885	11361844	SG214527, SG216873, SG214528, SG216874, SMG517195, SMG516052, SMG497334, SMG517196, SMG516053, SMG497335, SMG517197, SMG516054, SMG517198, SMG516055, SMG497337, SMG517199, SG194720, SMG485686, SMG485690, SMG485310, SMG485314, SMG494275, SMG494278, SMG494280, SMG489343, SMG489344, SMG487791, SMG537455, SMG487793, SMG537456, SMG487794, SMG537457, SMG519777, SMNG99623, SMNG103150, SG216003, SG216381…
1	229	1.14124e+07	19	-0.326208	1	0.225323	-0.322754	1	0.144688	1	1	nosig	nosig	0	0	FALSE	11417150	11462425	SMG521667, SG206211, SG200346, SMG521669, SMG521670, SMG521671, SMG521672, SMG521673, SG206213, SG200348, SG212104, SG212105, SMG510793, SMNG104711, SG214065, SG214066, SMG488153, SMG526233, SMG526234, SMG526236, SMG526237, SG206579, SMG479624, SMG479626
1	232	1.15624e+07	14	-0.180176	1	0.104004	-0.111877	1	0.0418701	1	2	nosig	nosig	0	0	FALSE	11564871	11597073	SG213902, SMG485953, SMG538783, SMG522387, SMG522388, SG194129, SMG522390, SG194130, SMG522391, SMG514226, SMG494828, SMG518233, SMG526287, SMG481307, SMG481308, SMG481309, SG209941, SG209942, SG209944, SG197534
1	233	1.16124e+07	8	-0.141459	1	0.0390625	-0.360397	1	1	1	1	nosig	nosig	0	0	FALSE	11615335	11659183	SG217017, SG201852, SMG508592, SMG479007, SMG479010, SG206156, SG212760, SMG493845, SMG493846, SMG493850, SMG504957, SMG504958, SMG508687, SMG508688, SG212274
1	234	1.16624e+07	65	-0.368123	1	0.414004	-0.416157	1	0.381203	1	1	nosig	nosig	0	0	FALSE	11663400	11710213	SG209852, SG209853, SMG510282, SMG510285, SG214189, SGI36934, SGI36939, SGI36948, SGI36949, SGI36950, SGI36951, SGI36952, SGI36953, SGI36954, SGI36973, SGI36974, SGI36975, SGI36988, SGI36992, SGI37013, SGI37014, SGI37016, SGI37017, SGI37018, SGI37019, SGI37020, SGI37023, SGI37024, SGI37025, SGI37026, SGI37027, SGI37028, SGI37029, SGI37030, SGI37035, SG214193, SGI37036, SGI37037, SGI37038, SGI3703…
1	237	1.18124e+07	17	-0.223693	1	0.159378	-0.204798	1	0.145432	1	1	nosig	nosig	0	0	FALSE	11818337	11859003	SMG494976, SMG494978, SG202490, SG195377, SMG495124, SMG495126, SG214315, SMG495127, SG214318, SMG487969, SMG501624, SMG501626, SG199968, SMG480147, SMG480149, SMG517498, SMG482774, SMG482776, SMG482777
1	238	1.18624e+07	33	-0.427943	-1	0.572177	-0.422946	1	0.479796	1	1	nosig	nosig	0	0	FALSE	11884124	11912024	SG203518, SG203519, SG203520, SMG520435, SMG520436, SG201401, SMG520437, SMG510719, SMG510722, SMG525309, SMG510723, SMG525310, SMG525311, SMG510725, SMG538690, SMG525313, SMG538692, SMG486911, SMG538693, SMG486912, SMG538694, SMG486913, SMG538695, SG201404, SMG486914, SMG486915, SMG486916, SG214041, SG214043, SG214044, SG193382, SG193383, SMG499259, SMG520339, SMG499260, SMG499262, SG193384, SG1…
1	241	1.20124e+07	14	-0.560084	-1	0.135254	-0.519602	-1	0.153076	1	1	nosig	nosig	0	0	FALSE	12029274	12059297	SG205535, SMG532945, SMG532946, SMG529893, SMG529894, SG212494, SMG489955, SG205202, SMG502069, SMG480424, SMG502070, SMG502071, SMG506251, SMG506254, SG198803
1	246	1.22624e+07	35	-0.250297	1	0.0287261	-0.279968	1	0.0649081	1	1	nosig	nosig	0	0	FALSE	12262730	12307052	SG195853, SG200781, SG196723, SG210299, SG213058, SG200610, SMG490944, SMG490947, SG200611, SMG490948, SG200613, SMG533828, SG208422, SMG533829, SMG533830, SMG533831, SMG520871, SG208423, SMG520872, SMG520873, SG208424, SMG520875, SMG520877, SMG497041, SMG520427, SMG497043, SMG520429, SMG497044, SMG520430, SG212282, SG212285, SG212286, SG206100, SMG534753, SMG486065, SMG534754, SMG486066, SMG5102…
1	248	1.23624e+07	7	-0.150491	1	0.21875	-0.345301	1	0.8125	1	1	nosig	nosig	0	0	FALSE	12369428	12411144	SMG491150, SMG491152, SMG491153, SMG491154, SG194988, SG211200, SMG485812, SMG481992, SG211202, SMG478845, SG204020, SMG502379
1	250	1.24624e+07	31	-0.508971	-1	0.0502483	-0.420267	1	0.691921	1	1	nosig	nosig	0	0	FALSE	12465518	12510844	SG211748, SG211750, SMG521332, SMG538051, SMG521333, SG198598, SMG504198, SMG538052, SMG521334, SMG504199, SMG538053, SMG521335, SMG504200, SMG538054, SMG521336, SMG504201, SG198599, SMG538055, SMG521337, SMG504202, SMG538056, SMG521338, SMG538057, SMG521339, SMG532064, SMG532065, SG206485, SG216572, SG216573, SG216575, SMNG102011, SMNG99672, SMNG98007, SG202031, SG199468, SG199472, SG211211, SMG…
1	252	1.25624e+07	6	-0.264289	1	0.5625	-0.272997	1	0.5625	1	1	nosig	nosig	0	0	FALSE	12585070	12611595	SG205341, SG208262, SMG482621, SMG482623, SG208264, SG200912, SG200913, SMG510678
1	253	1.26124e+07	30	-0.321466	1	0.0345367	-0.330525	1	0.0309848	1	1	nosig	nosig	0	0	FALSE	12613385	12656186	SG205153, SMNG95590, SMG515966, SMG515967, SMG515970, SMG495735, SMG495736, SMG520347, SMG495737, SMG520348, SMG495738, SMG513750, SMG520349, SMG513751, SMG520350, SMG513752, SMG520352, SMG484819, SMG513754, SMG520353, SG196546, SMG513755, SMG484821, SMG484823, SMG532467, SMG532469, SMG532470, SMG532471, SG203862, SMG494492, SMG494495, SMG494496, SG209642, SG202319, SG207315, SG209643, SG207316, …
1	255	1.27124e+07	29	-0.424475	1	0.765542	-0.406879	1	0.94907	1	1	nosig	nosig	0	0	FALSE	12714323	12748387	SMG496502, SMG496503, SMG496504, SG194589, SMG496505, SMG484221, SG194590, SMG506270, SMG484223, SMG506271, SMG484224, SMG500315, SMG501264, SMNG103431, SMG514988, SMG514991, SG192973, SMG534649, SMG534651, SG192974, SMG539732, SG216767, SMG504631, SMG504634, SMG518644, SG216768, SMG518645, SG216769, SMG534332, SMG534333, SMG534334, SMG534335, SMG534337, SMG534338, SMNG106737, SMNG106829
1	256	1.27624e+07	14	-0.427749	-1	0.951538	-0.406623	1	0.951538	1	1	nosig	nosig	0	0	FALSE	12775308	12806136	SG212994, SMG486208, SG196602, SMG486209, SMG486210, SMG497338, SG196603, SMG497339, SMG497343, SMG497344, SG205985, SG205989, SG212293, SG212296, SMG480065, SG200480, SG212949, SG200484
1	257	1.28124e+07	39	-0.49695	-1	0.0443578	-0.482706	-1	0.0428499	1	1	nosig	nosig	0	0	FALSE	12814677	12862280	SMNG97956, SG212569, SMG482035, SMG501666, SMG482036, SMG501667, SMG482037, SMG501668, SMG482038, SMG504587, SMG482039, SG212570, SMG504589, SG212571, SMG504593, SG212572, SG205464, SG205465, SMG530596, SMG530598, SMG530599, SMG493380, SMG478744, SMG478745, SMG478748, SMG501679, SMG530077, SMG501680, SMG501681, SMG530079, SMG476900, SMG498888, SMG498889, SMG482343, SMG498890, SMG482344, SMG498891…
1	258	1.28624e+07	17	-0.299593	1	0.145432	-0.360411	1	0.781906	1	1	nosig	nosig	0	0	FALSE	12866502	12906570	SMNG97710, SMNG99103, SMG517745, SMG517748, SG205053, SMG490874, SMG487088, SMG519341, SMG519345, SMG528563, SMG528564, SMG492434, SMG528565, SMG492435, SMG528566, SG197234, SMG492436, SG197235, SMG510853, SMG510854, SMG523384, SMG523385, SMG523386
1	260	1.29624e+07	15	-0.384906	1	0.977966	-0.393516	1	0.761536	1	1	nosig	nosig	0	0	FALSE	12964989	13010484	SG196261, SG196264, SMG503972, SMG503973, SMG503975, SG200097, SMG506658, SMG506662, SMG506663, SG200098, SMG516571, SMG516573, SMG495348, SMG486451, SMG483538, SMG516082, SMG506373, SMG506374, SG195345, SMG494759
1	261	1.30124e+07	8	-0.303533	1	0.742188	-0.304543	1	0.742188	1	1	nosig	nosig	0	0	FALSE	13012718	13060856	SG201547, SG215912, SG208567, SG216621, SG216623, SG197301, SMG516229, SG197303, SG197304, SMNG104712, SMNG103143
1	262	1.30624e+07	50	-0.461846	-1	0.220211	-0.406569	1	0.0987977	1	1	nosig	nosig	0	0	FALSE	13065375	13111588	SG214963, SMG524603, SG214965, SMG524605, SG216528, SG216529, SMNG98839, SMNG96348, SMNG104945, SMNG104921, SMNG95405, SMNG102963, SMG481778, SG200894, SMG518279, SMG518280, SMG518281, SG200895, SMG518282, SMG518283, SG200896, SG200897, SMG512717, SG213777, SMG481504, SMG486275, SMG486276, SMG481506, SG213778, SMG481507, SMG486278, SMG481508, SMG486279, SMG506093, SMG506094, SMG506095, SMG506096,…
1	263	1.31124e+07	37	-0.386672	1	0.394207	-0.490685	-1	0.0723466	1	1	nosig	nosig	0	0	FALSE	13127880	13150129	SMG529013, SMG529015, SMG531797, SMG477335, SMG477336, SMG477338, SG195711, SG195712, SG195415, SMG503032, SMG503033, SMG503034, SMG503035, SMG503036, SMG503038, SMG520354, SMG520355, SMG520356, SMG520357, SMG520358, SG195417, SMG520359, SMG520360, SMG486044, SMG484898, SMG486045, SMG484899, SMG486046, SMG484900, SMG486047, SMG484901, SMG486048, SMG477178, SMG485768, SMG513907, SMG512461, SG21766…
1	266	1.32624e+07	19	-0.290546	1	0.373596	-0.233165	1	0.275341	1	1	nosig	nosig	0	0	FALSE	13268803	13305604	SG213529, SMG511469, SG217677, SMG526059, SMG526060, SMG526061, SG205006, SG205007, SMG522113, SMG522114, SMG522115, SMG522118, SG205010, SMG524990, SMG518484, SMG524991, SMG518485, SMG524993, SMG508936, SMG508938, SG193185, SG202446, SMG510059, SMG510060, SMG508941, SG193221
1	269	1.34124e+07	32	-0.393128	1	0.83204	-0.384804	1	0.269906	1	1	nosig	nosig	0	0	FALSE	13420307	13457617	SG200948, SMG494890, SMG539047, SMG494891, SMG539048, SMG494892, SMG539049, SG204269, SMG502480, SMG502481, SG204270, SMG502482, SMG502483, SMG502484, SMG517961, SMG517962, SG204272, SMG517964, SMG527289, SMG527290, SG199480, SG199481, SMG534036, SMG534037, SG199482, SMG518094, SMG518850, SMG518851, SMG518852, SMG524807, SMG524808, SG204051, SMG524809, SMG524810, SG209916, SG209917, SG209918
1	270	1.34624e+07	9	-0.161124	1	0.164062	0.03978	1	0.0546875	1	2	nosig	nosig	0	0	FALSE	13462460	13507658	SG205116, SG205118, SMG479722, SMG479725, SMG503570, SG195155, SMNG95806, SMG517990, SMG492325, SMG517994
1	274	1.36624e+07	29	-0.450392	-1	0.380839	-0.421578	1	0.238259	1	1	nosig	nosig	0	0	FALSE	13670773	13708925	SMG522268, SMG522269, SMG522271, SMG522273, SMNG100717, SG196836, SG196837, SG215045, SMG515827, SMG515828, SG215046, SMG515829, SMG515831, SMG515833, SG211577, SMG526041, SMG526042, SMG526043, SMG476732, SMG476733, SMG476736, SG211579, SMG476738, SMG518942, SMG481023, SMG518945, SMG536282, SMG536283, SMG536285, SMG504902, SMG478674, SMG504904, SMG478675, SMG504905, SG207726
1	275	1.37124e+07	13	-0.261691	1	0.243896	-0.252447	1	0.243896	1	1	nosig	nosig	0	0	FALSE	13723607	13749194	SMG496438, SMG506159, SMG496129, SG208373, SMG506160, SMG496130, SMG506161, SMG496131, SMG506162, SMG496132, SMG506164, SMG483488, SMG483489, SG212583, SMG477715, SG215422
1	277	1.38124e+07	24	-0.316128	1	0.101096	-0.405954	1	0.833373	1	1	nosig	nosig	0	0	FALSE	13814217	13857128	SMG488845, SMG503061, SMG506742, SG212601, SMG506743, SMG503063, SMG488848, SMG506744, SMG503064, SMG488849, SMG506745, SMG503065, SMG488850, SMG503066, SMG488851, SMG506747, SMG502141, SMG484940, SMG502142, SMG484941, SMG502143, SMG484942, SMG484943, SG204450, SMG519027, SMG519028, SMG519029, SG203936, SMG477527, SMG477529, SMG489518, SMG489521, SG203937, SMG489522, SMG489524
1	280	1.39624e+07	30	-0.27183	1	0.0164312	-0.335989	1	0.0698929	1	1	nosig	nosig	0	0	FALSE	13963892	14011553	SMG486387, SMG486390, SMG486391, SMG500847, SMG500849, SMG500850, SMG500851, SG201722, SMG513065, SMG513069, SMG485593, SMG485594, SMG512756, SMG485595, SMG512757, SMG485596, SMG511378, SMG483755, SMG511379, SMG483756, SMG511381, SMG483758, SMG524510, SMG511240, SMG511241, SMG511243, SG193233, SG196477, SMG517513, SMG517514, SMG508213, SG207289, SMG508216, SG207291, SMG479451, SMG479452
1	282	1.40624e+07	34	-0.365051	1	0.157753	-0.481551	-1	0.129308	1	1	nosig	nosig	0	0	FALSE	14062518	14101632	SMG512968, SMG512969, SMG512972, SG203869, SMG526481, SMG526484, SMG530186, SMG530187, SMG512482, SG216046, SMG512484, SG214450, SMG512485, SG214452, SMG538527, SMG538528, SMG538531, SG202718, SG202720, SMG521560, SMG521561, SMG521564, SMG521565, SMG521566, SG216680, SMG497679, SMG497682, SMG509151, SMG478630, SG196627, SMG478632, SMG487436, SMG508082, SMG478633, SG196628, SMG487437, SMG508083, S…
1	283	1.41124e+07	21	-0.49538	-1	0.21568	-0.514063	-1	0.146964	1	1	nosig	nosig	0	0	FALSE	14123524	14158503	SMG512151, SG202200, SG202201, SMG478684, SG216078, SG216079, SG216080, SG216081, SG204792, SG204794, SG212756, SG203179, SMG482794, SMG481157, SMG481159, SMG482797, SMG481160, SMG482798, SMG481161, SMG482799, SMG481162, SMG482800, SG206754, SMG498337
1	286	1.42624e+07	15	-0.375128	1	0.638672	-0.426277	1	0.977966	1	1	nosig	nosig	0	0	FALSE	14263270	14311798	SMG503014, SG207826, SMG533491, SMG533494, SG207827, SMG533495, SMG533497, SMG500099, SMG500101, SMG500102, SG200451, SG200454, SG197599, SG197601, SG197602, SG204469
1	287	1.43124e+07	23	-0.310313	1	0.234471	-0.416072	1	0.169523	1	1	nosig	nosig	0	0	FALSE	14324023	14359360	SMG526991, SMG526993, SMG526995, SG202254, SG202256, SMG486403, SMG520602, SMG520605, SMG486407, SMG520607, SG200823, SG200824, SG200825, SMG525409, SG199714, SG199715, SMG526686, SMG526687, SG199716, SMG526688, SMG526689, SMG526690, SMG526691, SMG526692, SG199717, SG199718, SMG537724, SMG537727, SG214136, SG193495, SMNG99430
1	291	1.45124e+07	16	-0.139787	1	0.0249634	-0.117398	1	0.0576782	1	2	nosig	nosig	0	0	FALSE	14523126	14560259	SMG528253, SMG507199, SMNG102864, SMNG105165, SMG521227, SMG516444, SMG513921, SMG521230, SMG516446, SMG521231, SMG521232, SG212075, SG211418, SG211419, SMG515205, SG211420, SMG515206, SMG515207, SMG515208
1	292	1.45624e+07	8	-0.262206	1	0.460938	-0.290658	1	0.640625	1	1	nosig	nosig	0	0	FALSE	14570792	14608595	SG193532, SMG523771, SMG538404, SMG538405, SMG538406, SMG538409, SMNG103500, SMG532610, SMG532612, SMG532613
1	293	1.46124e+07	6	-0.116076	1	0.21875	-0.104425	1	0.3125	1	2	nosig	nosig	0	0	FALSE	14613362	14644924	SG199553, SMG504242, SMG504246, SG197110, SG197114, SMNG100342, SMNG105887, SMNG99053
1	296	1.47624e+07	34	-0.394625	1	0.946191	-0.378462	1	0.813224	1	1	nosig	nosig	0	0	FALSE	14768603	14812079	SMNG97799, SMNG99205, SG199735, SG199737, SMG502220, SMG502221, SMG502223, SMG527324, SMG527325, SG197266, SMG495986, SG197267, SMG495991, SG197268, SG210610, SMG539365, SMG539366, SG210611, SMG539367, SMG539368, SMG539369, SMG492472, SG209040, SG209041, SMG491220, SMG491221, SMG491222, SG210621, SMG491223, SMG491224, SMG491225, SG210622, SMG531009, SMG531010, SMG518493, SMG487616, SMG518494, SMG…
1	299	1.49124e+07	7	-0.427503	-1	0.46875	-0.423396	1	0.46875	1	1	nosig	nosig	0	0	FALSE	14937464	14960180	SMG490052, SG203498, SMG504839, SG200129, SMG504840, SMG504841, SG200132, SG207701, SG207702, SG198956
1	300	1.49624e+07	12	-0.275627	1	0.109863	-0.276453	1	0.109863	1	1	nosig	nosig	0	0	FALSE	14987035	15003922	SMG483776, SG208351, SG208353, SMG477931, SMG477932, SMG477933, SG208354, SMG477935, SG217387, SG217388, SMG489986, SMG489987, SMG489989, SMG489990, SG210513, SG210514, SG210515, SMG496484
1	304	1.51624e+07	15	-0.403379	1	0.761536	-0.339911	1	0.761536	1	1	nosig	nosig	0	0	FALSE	15165276	15207285	SMG492133, SMG492135, SG206935, SMG527651, SMG527652, SMG527653, SMG487201, SMG487202, SG197713, SMG487203, SMG487205, SMG494079, SMG487911, SMG487913, SMG521149, SMG521151
1	305	1.52124e+07	8	-0.620248	-1	0.0390625	-0.48861	-1	0.3125	1	1	nosig	nosig	0	0	FALSE	15235047	15261429	SMG513708, SMG513709, SMG482100, SMG477969, SMG477970, SMG482102, SG199180, SMG477971, SMG482103, SG200280, SG200283
1	306	1.52624e+07	18	-0.422185	1	0.733727	-0.368545	1	0.733727	1	1	nosig	nosig	0	0	FALSE	15267095	15306327	SMNG101969, SG212900, SG212902, SG212903, SMNG97228, SMNG106732, SMNG100921, SMNG106403, SMNG101195, SG204827, SG204828, SG193167, SG193168, SG193169, SMG507891, SMG507892, SG193170, SMG515361, SG215985, SMG515365, SG204562, SG204563
1	310	1.54624e+07	17	-0.213097	1	0.190094	-0.304238	1	0.487381	1	1	nosig	nosig	0	0	FALSE	15462825	15510740	SG216466, SG204084, SMG506992, SG198145, SMG507599, SMG507600, SMG507601, SMG507602, SG198147, SG198149, SMG477792, SMG477794, SMG477796, SMG490954, SMG490955, SMG490957, SMG535200, SMG484961, SMG484962, SMG535202, SMG484963, SMG535203
1	315	1.57124e+07	8	-0.29839	1	0.382812	-0.179907	1	0.109375	1	1	nosig	nosig	0	0	FALSE	15714037	15756916	SMG518264, SMG515030, SG196229, SMG496838, SG216974, SG216975, SMG486949, SMG539511, SMG539513, SMG505654, SMG505656
1	316	1.57624e+07	1	0.168215	1	1	0.0942561	1	1	2	2	nosig	nosig	0	0	FALSE	15767258	15767258	SMNG105645
1	317	1.58124e+07	9	-0.213218	1	0.128906	-0.385407	1	0.910156	1	1	nosig	nosig	0	0	FALSE	15819304	15851754	SG210642, SMG480532, SG210643, SMG480535, SG193832, SMG483249, SG193834, SMG509479, SMG509481, SMG535841, SG198855
1	318	1.58624e+07	68	-0.321771	1	0.110075	-0.296936	1	0.272725	1	1	nosig	nosig	0	0	FALSE	15867024	15909794	SGI33946, SGI33947, SGI33948, SGI33949, SGI33950, SGI33951, SGI33952, SGI33953, SGI33963, SMG481036, SGI33965, SGI33966, SGI33978, SMG481039, SGI33979, SGI33980, SMG500126, SGI33981, SGI33982, SGI33983, SMG481040, SGI33984, SGI33993, SGI33994, SG199431, SMG500129, SGI33995, SGI33996, SGI33997, SGI33998, SGI33999, SMG500130, SGI34000, SGI34001, SGI34002, SGI34003, SMNG99959, SMNG105363, SMNG99155,…
1	319	1.59124e+07	21	-0.430839	-1	0.585402	-0.43485	-1	0.516761	1	1	nosig	nosig	0	0	FALSE	15913768	15961346	SMG479849, SMG479852, SMG479853, SG195504, SMG478090, SMG478092, SMG487905, SMG487908, SMG497908, SMG497909, SG195507, SMNG104800, SMG476791, SMG483966, SMG486784, SG195365, SMG483967, SMG483968, SMG486786, SMG476795, SMG483969, SG195366, SMG486787, SMG476796, SMG483970, SMG486788, SMG483971, SMG486789, SG195367, SMG486790
1	320	1.59624e+07	21	-0.497923	-1	0.178988	-0.399051	1	0.431911	1	1	nosig	nosig	0	0	FALSE	15974634	16011328	SMNG98224, SMG504879, SMG519966, SMG482521, SG210308, SMG500723, SMG482522, SMG482523, SMG504882, SMG519969, SMG500725, SMG482524, SMG486091, SG210309, SMG486093, SMG486094, SMG486095, SG210311, SMG483288, SMG514777, SMG514779, SMG507815, SMG533654, SMG507817, SG196693, SG199620, SMG489754, SMG489755
1	325	1.62124e+07	6	-0.263431	1	0.21875	-0.322927	1	0.4375	1	1	nosig	nosig	0	0	FALSE	16223801	16260206	SMNG103246, SMNG104638, SMNG102897, SMG527215, SG214739, SMG527216, SMG527217, SMG519484, SG213350, SG213351, SG213498, SMG490854
1	326	1.62624e+07	5	-0.304906	1	0.8125	-0.278673	1	0.625	1	1	nosig	nosig	0	0	FALSE	16263768	16312121	SMG495955, SG203166, SMNG100150, SMNG95967, SMNG101812, SMG504304
1	327	1.63124e+07	20	-0.247069	1	0.089695	-0.344133	1	0.245487	1	1	nosig	nosig	0	0	FALSE	16312401	16358246	SMG504306, SMG482858, SMG480137, SMG480138, SMG480142, SMNG104217, SMNG102115, SMNG104218, SMG512106, SMG513666, SMG512107, SMG513667, SMG523332, SMG504349, SG195371, SMG523334, SMG504351, SMG523335, SMG504352, SMG523336, SMG504353, SMG504192, SMG504193, SMG504195, SMG504196, SMG504197
1	329	1.64124e+07	21	-0.474342	-1	0.146964	-0.453519	-1	0.303816	1	1	nosig	nosig	0	0	FALSE	16417593	16455801	SG210577, SMNG105430, SMNG104148, SMG489841, SMG532902, SMG489843, SMG507261, SMG519606, SMG532903, SMG489844, SMG507262, SMG519607, SMG532904, SMG489845, SMG507263, SMG519608, SMG532905, SMG489846, SMG519609, SMG532906, SMG489847, SMG507265, SMG519610, SMG532907, SMG489848, SMG507266, SMG532908, SG207595, SG207597
1	330	1.64624e+07	1	0.20004	1	1	0.180419	1	1	2	2	nosig	nosig	0	0	FALSE	16511264	16511264	SMNG101898
1	331	1.65124e+07	16	-0.507747	-1	0.0934448	-0.448977	-1	0.348389	1	1	nosig	nosig	0	0	FALSE	16523954	16557841	SMNG104890, SMG481144, SMG537432, SMG537433, SMG481146, SMG537434, SMG481147, SG216413, SG216414, SMG496845, SMG496847, SMNG100305, SMG502581, SMG502582, SG210692, SMG476466, SMG533056, SMG513130, SMG533057, SMG513131, SMG513132
1	332	1.65624e+07	10	-0.380919	1	0.769531	-0.401099	1	0.695312	1	1	nosig	nosig	0	0	FALSE	16564086	16604558	SG202325, SMG520767, SG202327, SMG520769, SMNG101532, SG211636, SG211637, SMG506417, SMG493705, SMG493706, SMG493707, SMG480315, SG196128, SMG480316, SMG480317, SMG480318, SMG499031
1	333	1.66124e+07	11	-0.385889	1	0.831055	-0.32776	1	0.637695	1	1	nosig	nosig	0	0	FALSE	16622898	16654737	SG213621, SMG504925, SMG504926, SG213624, SMG504927, SMG504928, SMNG104957, SMNG105538, SMNG98794, SMNG105539, SG202424, SMG492782, SG202426, SG202427
1	334	1.66624e+07	15	-0.501715	-1	0.135376	-0.47026	-1	0.330261	1	1	nosig	nosig	0	0	FALSE	16666022	16680936	SG193056, SMG491212, SMG491213, SMG491217, SMG521752, SMG486863, SMG506883, SMG507317, SMG521756, SMG486864, SMG506884, SMG507318, SMG521757, SMG486865, SMG506885, SMG521758, SMG486866, SMG506886, SMG507320, SMG486867, SMG506887, SMG507321, SMNG96265
1	335	1.67124e+07	19	-0.148774	1	0.0401306	0.0555979	1	0.0229874	1	2	nosig	nosig	0	0	FALSE	16716495	16750152	SG209164, SG209165, SMG528383, SMG528385, SG209167, SMG528387, SMG528388, SG194201, SG194925, SMG510239, SMG510240, SMG492068, SMG492069, SMG492072, SMNG106660, SMNG98807, SMNG104600, SMNG99446, SMNG98579, SMNG98206
1	337	1.68124e+07	8	-0.358552	1	0.742188	-0.238653	1	0.742188	1	1	nosig	nosig	0	0	FALSE	16836115	16854480	SMG498255, SMG498257, SG198102, SMG498258, SG198103, SMNG100631, SMNG106302, SMNG98108, SMNG103574, SMNG98845
1	339	1.69124e+07	18	-0.214079	1	0.0538559	-0.181643	1	0.0665359	1	1	nosig	nosig	0	0	FALSE	16913082	16957537	SMG502117, SMG502119, SMG502120, SG212169, SMG523303, SMG502121, SMG502122, SG212170, SMG523305, SMG523306, SG212171, SMG523307, SMNG97103, SG198999, SMNG96264, SMG481832, SMG481833, SG201229, SMG481834, SMG481836, SG207463, SMG533301, SMNG96255, SMNG102734
1	341	1.70124e+07	12	-0.649638	-1	0.0639648	-0.5468	-1	0.151367	1	1	nosig	nosig	0	0	FALSE	17017200	17061279	SMG498696, SMG537469, SMG537471, SG207038, SMG531193, SMG531194, SMG531196, SMG531197, SG207041, SMG531198, SG210958, SMNG100534, SMG479416, SMG479417, SMG479418, SMG479419, SG196415
1	342	1.70624e+07	9	-0.0277857	1	0.0195312	0.0109635	1	0.0390625	1	2	nosig	nosig	0	0	FALSE	17062389	17112180	SG196418, SG217391, SG217393, SG217394, SMNG105579, SMNG102846, SMNG97404, SMNG99906, SG209478, SG195343
1	366	1.82623e+07	11	-0.122896	1	0.147461	-0.137842	1	0.27832	1	2	nosig	nosig	0	0	FALSE	18279226	18312081	SMG514858, SMG501044, SMNG95434, SMNG104016, SMNG99850, SMNG101017, SG216838, SMG493737, SMG493738, SMG493741, SMG493743, SMG484934, SG216840, SMNG100359
1	368	1.83623e+07	8	-0.149742	1	0.0234375	-0.26829	1	0.148438	1	1	nosig	nosig	0	0	FALSE	18369998	18408894	SMG493275, SG202637, SMG481264, SG194886, SG194887, SG194888, SG194007, SG194008, SG194009, SMNG101477, SMNG98250
1	371	1.85123e+07	14	-0.164205	1	0.0579834	-0.0633128	1	0.0494385	1	2	nosig	nosig	0	0	FALSE	18520458	18559089	SMG481271, SMG481272, SMG481273, SMG524046, SMG524049, SMG490610, SMG490615, SMG485103, SG209880, SG209881, SG209882, SMG525108, SMG504996, SMG505000, SMG532209, SMNG103997
1	372	1.85623e+07	34	-0.227639	1	0.0286087	-0.24368	1	0.0751859	1	1	nosig	nosig	0	0	FALSE	18568815	18612179	SG213934, SG200761, SG200762, SG200763, SMG523487, SMG523488, SG200765, SMG523490, SMG529124, SG215976, SG202551, SG204522, SMNG99097, SMNG96077, SMNG97983, SMG477605, SMG477606, SMG477607, SMG477608, SMG477610, SMG533230, SMG487237, SMG478076, SG198878, SMG533231, SMG533232, SMG487239, SMG478078, SMG533233, SMG487240, SMG533234, SMG487241, SMG478080, SMG533235, SG200580, SMG525263, SG200583, SMG…
1	373	1.86123e+07	19	-0.282312	1	0.156403	-0.291765	1	0.465317	1	1	nosig	nosig	0	0	FALSE	18612390	18660147	SG204653, SMG507761, SMG507762, SMG507763, SG204654, SMG507764, SMG507765, SMG507766, SMG507767, SMG480435, SMG480437, SMG499790, SMG499795, SMG529241, SMG529246, SMG519086, SMG519088, SG196563, SMG490938, SMG490940, SMG500298, SMG500300, SMG500301, SMG479670, SG213850, SMG479674
1	374	1.86623e+07	4	0.29465	1	0.125	0.450811	1	0.125	2	2	nosig	nosig	0	0	FALSE	18676906	18688384	SMNG100959, SMNG96754, SMNG95339, SMNG106873, SMNG99395, SMNG106615, SMNG106198
1	376	1.87623e+07	3	0.271085	1	0.25	0.360174	1	0.25	2	2	nosig	nosig	0	0	FALSE	18769761	18803089	SMNG106530, SMG508973, SMNG100401, SMNG95939
1	377	1.88123e+07	17	-0.209201	1	0.120209	-0.25301	1	0.263321	1	1	nosig	nosig	0	0	FALSE	18816304	18854843	SMG495131, SG216032, SMG503590, SMG495134, SG216034, SMG487081, SMG487082, SMG487084, SMG481361, SMG481365, SMG481366, SG206287, SG206288, SG206289, SG202864, SG195960, SG203719, SMG509533, SMG509536, SMG509537, SMG509539, SMG526998, SMG527000, SMG491092
1	384	1.91623e+07	44	-0.398499	1	0.958542	-0.349558	1	0.912612	1	1	nosig	nosig	0	0	FALSE	19184259	19212207	SMNG98039, SMG521449, SG214130, SMG521451, SMG521453, SG214132, SGI36384, SGI36400, SGI36406, SMG484357, SGI36431, SMG501935, SMG484358, SMG526547, SGI36433, SMG504724, SGI36434, SMG501936, SGI36436, SGI36437, SMG484359, SMG526548, SGI36438, SMG504725, SGI36439, SGI36440, SMG501937, SGI36441, SMG484360, SMG526549, SGI36442, SGI36445, SMG501938, SG193623, SGI36446, SMG484361, SMG526550, SGI36447, …
1	390	1.94623e+07	4	-0.163321	1	0.125	-0.380174	1	1	1	1	nosig	nosig	0	0	FALSE	19479158	19496887	SG208402, SG208403, SG208404, SG200833, SG200834, SMNG103887
1	393	1.96123e+07	10	-0.534385	-1	0.375	-0.641645	-1	0.105469	1	1	nosig	nosig	0	0	FALSE	19617471	19659928	SMG522374, SMG522378, SMG486438, SG199822, SMG486440, SG209189, SG209190, SMG492373, SMG492375, SMG492377, SG209193, SMG493967, SMG493968, SG210388, SG211657, SMG493969, SMG493970
1	396	1.97623e+07	10	-0.0546661	1	0.0839844	0.074085	1	0.0371094	1	2	nosig	nosig	0	0	FALSE	19765117	19810860	SMNG105719, SG197262, SMG498987, SMG498988, SG197265, SG215663, SMG512563, SMNG106271, SMNG97232, SMNG100111, SMNG102709, SMNG102504, SG201572, SG201573
1	398	1.98623e+07	11	-0.619026	-1	0.0537109	-0.520391	-1	0.0322266	1	1	nosig	nosig	0	0	FALSE	19890597	19894488	SMG492191, SMG492192, SMG492193, SMG488903, SMG501507, SMG488905, SMG501509, SMG488906, SMG501510, SMG488907, SMG488909, SG217575
1	402	2.00623e+07	26	-0.33804	1	0.96018	-0.311036	1	0.652813	1	1	nosig	nosig	0	0	FALSE	20072783	20112064	SG210730, SMG513323, SMG513326, SMG513327, SG215407, SG215408, SMG506517, SG197827, SMG506519, SMG506522, SG197829, SMNG102167, SMG525844, SMG525846, SMG537146, SMG537148, SMG537149, SG207572, SMG507919, SMG521979, SMG507920, SMG521980, SMG507921, SMG521981, SMG507922, SG207573, SMG521982, SMG507923, SMG521983, SMG507924, SMG521984
1	403	2.01123e+07	32	-0.284275	1	0.0497694	-0.301583	1	0.0908182	1	1	nosig	nosig	0	0	FALSE	20123438	20157584	SG210882, SMG525398, SMG525399, SMG525400, SMG525401, SMG525402, SMG525403, SG210883, SG211822, SG211823, SMG531420, SMG531422, SMG531426, SG211824, SMG510564, SMG510567, SMNG100547, SMG477784, SG213207, SMG515978, SMG491910, SMG477785, SMG515979, SMG491911, SMG477786, SMG515980, SMG477787, SMG515981, SMG491913, SMG477788, SG213208, SMG515982, SMG515983, SMG491915, SMG477790, SMG491916, SMG515985…
1	404	2.01623e+07	11	-0.512486	-1	0.464844	-0.479823	-1	0.464844	1	1	nosig	nosig	0	0	FALSE	20169283	20202982	SG203574, SG203576, SG198762, SG198763, SG198764, SG198765, SG204593, SMG480483, SG204594, SMG531500, SMG480486, SMG531501, SMG480487, SMG531502, SG204595, SMG480488
1	406	2.02623e+07	18	-0.24467	1	0.0138702	-0.371932	1	0.609459	1	1	nosig	nosig	0	0	FALSE	20264335	20311741	SG204663, SMG504576, SMNG96223, SG208593, SMG478944, SG199440, SMG478947, SMG478948, SG199441, SMG478949, SMG478950, SMG493142, SMNG95860, SG214933, SG214934, SG214935, SG209731, SG209732, SMG481011, SMG493839, SMG481012, SMG493840, SMG481013, SMG493841, SMG493842, SG200830
1	407	2.03123e+07	11	-0.397169	1	0.764648	-0.434259	1	0.320312	1	1	nosig	nosig	0	0	FALSE	20324043	20357594	SG212199, SG212200, SG199215, SG199217, SG206461, SMG512182, SMG512185, SMG495804, SMG495805, SMG530299, SG215824, SMG478366, SMG507544, SG213748, SG213749
1	410	2.04623e+07	5	0.419152	1	0.0625	0.581226	1	0.0625	2	2	nosig	nosig	0	0	FALSE	20480664	20510319	SMNG96762, SMNG105059, SMNG101265, SMNG97283, SMNG103567
1	412	2.05623e+07	4	-0.719627	-1	0.125	-0.738096	-1	0.125	1	1	nosig	nosig	0	0	FALSE	20589839	20599755	SG214222, SMG532376, SG214223, SG194854, SG196892, SMG525640, SG196894, SMG523107
1	413	2.06123e+07	20	-0.394678	1	0.621513	-0.491046	-1	0.0484409	1	1	nosig	nosig	0	0	FALSE	20613931	20643714	SMG531401, SMG518211, SMG531402, SG216799, SMG499812, SMG499813, SMG499815, SG216800, SMG482335, SMG530533, SMG530534, SMG482337, SMG530535, SMG482338, SMG530536, SMG482339, SMG530537, SG199078, SMG514757, SMG514758, SMG514759, SMG514760, SMG514761, SMG486828, SMG486829, SMG486830, SG211171
1	418	2.08623e+07	25	-0.406055	1	0.507704	-0.342632	1	0.873988	1	1	nosig	nosig	0	0	FALSE	20865178	20910247	SG195752, SMG515567, SMG515568, SMG539516, SMG539517, SMG539518, SG215097, SMG514722, SG198547, SMG491103, SG194250, SMNG104735, SG205172, SMG510008, SMG510010, SMG510011, SG205174, SG193743, SMG530325, SMG530326, SG203799, SMG481165, SMG530327, SMG508474, SMG481166, SMG530328, SMG508475, SMG481167, SMG530329, SMG508476, SMG481168, SMG508477, SMG481169, SMG508478, SMG508479, SG212930, SG212932
1	420	2.09623e+07	8	-0.174356	1	0.3125	-0.110282	1	0.3125	1	2	nosig	nosig	0	0	FALSE	20963269	21002471	SMNG97625, SMG508497, SMG508498, SMG508499, SG193323, SMG502014, SG193324, SMG502015, SMG502016, SMG493243, SMG493244, SMNG100215, SMNG105993, SMNG104099, SMNG103158
1	422	2.10623e+07	12	-0.153123	1	0.109863	-0.120866	1	0.151367	1	2	nosig	nosig	0	0	FALSE	21068967	21111538	SMNG99027, SMG479420, SMG479422, SMG479424, SMG523100, SG204004, SMG489349, SMG489351, SG216791, SG216795, SG208016, SG208019, SMG490778, SMNG101909, SG200230
1	424	2.11623e+07	8	-0.19779	1	0.0390625	-0.357466	1	0.25	1	1	nosig	nosig	0	0	FALSE	21200559	21203577	SMG515036, SMG515040, SMG514591, SMG515041, SMG514592, SMG514593, SMG514594, SMG514597, SMG498859, SMG498861, SMG498863
1	425	2.12123e+07	5	-0.0622006	1	0.3125	-0.0153318	1	0.3125	1	2	nosig	nosig	0	0	FALSE	21216819	21250349	SMNG105486, SMNG96330, SMG525017, SMNG103449, SG213215
1	426	2.12623e+07	3	0.198392	1	0.25	0.376941	1	0.25	2	2	nosig	nosig	0	0	FALSE	21273026	21291348	SMNG103817, SMNG97431, SMNG97776, SMNG99578, SMNG96934
1	427	2.13123e+07	8	0.0516659	1	0.0546875	0.142638	1	0.0234375	2	2	nosig	nosig	0	0	FALSE	21314760	21354243	SG211063, SMNG106305, SMNG100189, SMNG96560, SMNG102187, SG216608, SMG533288, SMG533289, SG216609, SMG533290
1	429	2.14123e+07	49	-0.318302	1	0.0217894	-0.327742	1	0.0164907	1	1	nosig	nosig	0	0	FALSE	21421085	21460224	SGI33897, SGI33898, SGI33899, SGI33900, SG201396, SGI33903, SG201397, SGI33912, SGI33913, SGI33914, SGI33920, SGI33921, SG201398, SGI33922, SGI33923, SGI33924, SGI33925, SG199925, SG199926, SMG514676, SMG512436, SMG514677, SG199927, SMG477748, SMG512437, SMG514678, SMG484917, SMG477749, SMG512438, SMG514679, SMG484918, SMG477750, SMG512439, SMG514680, SMG484919, SMG477751, SMG512440, SMG514681, S…
1	430	2.14623e+07	32	-0.319784	1	0.0649837	-0.290142	1	0.0227867	1	1	nosig	nosig	0	0	FALSE	21473033	21512272	SMG485343, SMG506933, SMG476959, SMG476961, SMG476962, SMG506937, SG205027, SG205030, SMG536562, SMG536563, SMG536564, SMG536565, SMG536567, SG205576, SMG515348, SG201261, SMG528228, SMG515349, SMG528229, SMG538301, SMG515350, SMG528230, SMG538302, SG201262, SMG515351, SMG538304, SG201263, SMG538305, SG205904, SG205906, SMG529088, SMG519821, SMG529089, SMG519822, SG205907, SMG519823, SMG529091, S…
1	432	2.15623e+07	23	-0.402772	1	0.753985	-0.4318	1	0.940555	1	1	nosig	nosig	0	0	FALSE	21564433	21605193	SMG532295, SMG516362, SMG532296, SMG516363, SMG532297, SMG516366, SMG532300, SMG516367, SG200725, SG201997, SMG523667, SG202434, SG202436, SMG534214, SMG534215, SG204628, SG211948, SMG487889, SMG487891, SMG487894, SMG490816, SMG490817, SMG490818, SMG490821, SMG490822, SG204630, SG210969, SG210970, SG210971, SG210972
1	433	2.16123e+07	28	-0.372136	1	0.779298	-0.363291	1	0.728166	1	1	nosig	nosig	0	0	FALSE	21617200	21659221	SG209822, SG209823, SG209824, SG204045, SG214287, SMG491695, SMG491696, SMG491698, SMG491700, SG206728, SMG514891, SMG514893, SG206729, SMG514894, SMG514895, SMG514896, SMG534618, SMG534622, SG206731, SMG509927, SMG509928, SMG509930, SG207791, SMG505486, SMG505487, SMG533425, SG205044, SMG505488, SMG505489, SMG505490, SG205045, SG207793, SMNG101808, SMNG98811
1	442	2.20623e+07	9	-0.154772	1	0.0117188	-0.282036	1	0.164062	1	1	nosig	nosig	0	0	FALSE	22065738	22108451	SMG524245, SMG515433, SG195231, SMG477162, SG211287, SG193520, SG216822, SG206973, SMG537157, SMG537158, SMG526218, SMNG104160
1	445	2.22123e+07	8	0.0561705	1	0.0234375	0.0504851	1	0.015625	2	2	nosig	nosig	0	0	FALSE	22212820	22261502	SMNG101576, SMNG101884, SMNG98244, SMNG95762, SMNG105571, SMNG98426, SMNG104038, SMNG98872, SMNG105228, SG199028, SG199030, SMG489826
1	449	2.24123e+07	29	-0.262469	1	0.0919584	-0.264909	1	0.155668	1	1	nosig	nosig	0	0	FALSE	22419433	22461717	SMG530894, SG200331, SMG521904, SMG521905, SMG521906, SG200333, SMG511122, SMG509388, SG217249, SMG493747, SMG493748, SMG493749, SMG493750, SG217252, SMG495749, SMG516747, SMG520156, SMG481119, SMG516749, SMG520158, SMG516750, SMG520159, SMG516751, SMG520160, SG202879, SMG489871, SMG489873, SG202880, SMG518898, SG214939, SMG518899, SMG518900, SMG518901, SMG518904, SG198792, SG198794, SG198795, SM…
1	451	2.25123e+07	23	-0.437122	-1	0.893212	-0.511868	-1	0.111426	1	1	nosig	nosig	0	0	FALSE	22513487	22549726	SG194037, SG194038, SG194039, SG211985, SMG511483, SMG511485, SG193992, SMG481602, SMG499625, SMG481604, SMG499627, SMG489451, SMG489452, SMG521411, SMG521412, SMG500163, SMG500164, SMG492628, SMG486536, SMG492631, SMG486539, SMG492632, SMG486540, SG210455, SG210456, SG217141
1	452	2.25623e+07	4	-0.0818744	1	0.125	-0.0173614	1	0.125	1	2	nosig	nosig	0	0	FALSE	22565750	22600112	SMNG100445, SMG504918, SMNG104901, SMNG100395
1	460	2.29623e+07	53	-0.47422	-1	0.376008	-0.482894	-1	0.121326	1	1	nosig	nosig	0	0	FALSE	22971146	23010061	SG215733, SMG493090, SMG505695, SMG505697, SG216643, SMG534043, SMG477151, SMG482114, SMG505698, SMG534044, SMG523456, SMG477152, SMG482115, SMG505699, SG216644, SMG534045, SMG539361, SMG533134, SMG539538, SMG527558, SMG527559, SMG530967, SMG530968, SMG530970, SMG479247, SMG505302, SMG479250, SMG505303, SMG498471, SMG484336, SMG484339, SMG498475, SGI36823, SGI36833, SGI36834, SGI36835, SGI36836, …
1	462	2.30623e+07	29	-0.298137	1	0.0797595	-0.376778	1	0.197625	1	1	nosig	nosig	0	0	FALSE	23074088	23111446	SG196796, SMG486331, SMG521122, SMG486332, SMG521123, SMG486333, SMG521124, SMG486334, SMG521125, SG217475, SMG489088, SG217477, SMG489090, SG217478, SMG506037, SG202896, SMG498360, SMG498361, SMG506042, SMG506043, SMG498363, SMG534083, SMG534084, SMG534085, SMG507577, SMG507578, SMG507579, SMG527428, SMG527429, SMG527431, SMG503486, SG202898, SMG503491, SMG503492, SMG477426, SMG477428, SMG477429…
1	465	2.32123e+07	40	-0.500306	-1	0.0703392	-0.422416	1	0.174354	1	1	nosig	nosig	0	0	FALSE	23216529	23256196	SMG506610, SMG506611, SMG506612, SMG506614, SG215858, SG215859, SMG484067, SMG537212, SMG538824, SMG484068, SMG538825, SMG484069, SMG537215, SMG538827, SMG484071, SG215860, SMG538828, SMG484072, SMG538829, SMG538830, SG215861, SMG503553, SMG503554, SG198253, SG215441, SMG510861, SG215442, SMG480209, SG215443, SMG510864, SMG496168, SMG510865, SMG496169, SMG510866, SMG496170, SMG480212, SG215444, S…
1	466	2.32623e+07	30	-0.343933	1	0.404495	-0.29033	1	0.439967	1	1	nosig	nosig	0	0	FALSE	23265625	23311305	SMG493351, SMG493352, SMG493353, SMG493354, SG209115, SMG526744, SG209117, SMG526745, SMG526746, SMG526747, SMG526748, SMG503883, SMG528505, SMNG96391, SMNG106734, SMG477591, SMG477592, SG215818, SMG477593, SMG477594, SMG477595, SMG477596, SMG536030, SG215820, SMG536031, SMG536032, SG215821, SMG513095, SG208610, SG208612, SMNG98348, SMNG105471, SMNG104297, SMNG103584
1	468	2.33623e+07	28	-0.469993	-1	0.613638	-0.488305	-1	0.264172	1	1	nosig	nosig	0	0	FALSE	23370415	23398212	SMG488715, SMG502294, SMG502296, SMG502297, SMG502298, SMG502299, SMG492921, SMG492922, SMG492924, SMG492925, SMG492926, SG204689, SMG493492, SMG493495, SMG493498, SMG478801, SMG482403, SMG478804, SMG482406, SMG478805, SMG478807, SG206925, SG214051, SMG499159, SMG492773, SMG514985, SMG519318, SMG509078, SMG492774, SMG519319, SG214052, SMG499162, SMG509081, SMG526842, SMG526844, SMG509322, SG21405…
1	469	2.34123e+07	20	-0.292041	1	0.0758514	-0.417445	1	0.701181	1	1	nosig	nosig	0	0	FALSE	23423922	23454882	SG197740, SMG536621, SG197742, SMG536623, SG202303, SG194094, SMG485791, SMG485792, SMG485793, SMG485794, SMG485795, SMG485796, SG202305, SMG485797, SG202307, SMG521578, SMG482670, SMG511503, SG209906, SMG511504, SMG511505, SMG511687, SG217351, SMG500936
1	473	2.36123e+07	37	-0.329263	1	0.117482	-0.39159	1	0.869759	1	1	nosig	nosig	0	0	FALSE	23612261	23660922	SMG513762, SMG531204, SMG521321, SMG515314, SMG521324, SMG538318, SG196944, SMG508650, SMG508652, SG197282, SMG508653, SMG508654, SG197283, SG197284, SG197285, SMG530926, SG207107, SMG513606, SG211969, SG206013, SG212142, SMG484331, SMG487490, SMG487491, SMG490694, SMG490695, SMG487493, SMG490696, SMG487494, SMG490697, SMG487495, SMG490698, SMG487496, SG214618, SMG503302, SMG503303, SG214619, SG2…
1	476	2.37622e+07	39	-0.388526	1	0.62401	-0.422256	1	0.88482	1	1	nosig	nosig	0	0	FALSE	23763035	23805500	SG203218, SG203219, SG203220, SG216929, SMG536104, SG216931, SG210248, SMG482709, SMG482711, SMNG100857, SG215069, SG215072, SG215073, SG198711, SMG537338, SMG537340, SG198713, SMG537341, SMG537342, SMG537343, SMG494631, SMG494632, SMG510977, SMG535397, SMG483190, SMG535398, SMG519360, SMG483191, SG196341, SMG483192, SMG535400, SMG519362, SMG483193, SMG535401, SMG519363, SMG483194, SMG519364, SMG…
1	477	2.38122e+07	38	-0.306016	1	0.114678	-0.415206	1	0.796376	1	1	nosig	nosig	0	0	FALSE	23816017	23859005	SG212987, SG193609, SMG511620, SMG492002, SMG481546, SMG492004, SMG481547, SMG492005, SG193610, SMG481548, SMG492006, SMG481549, SMG524741, SMG492008, SMG524743, SG193611, SMG524746, SMG521790, SMG521791, SMG521792, SMG521793, SG193613, SG205002, SG205003, SG205005, SMG516804, SMG489866, SMG486936, SMG516805, SMG489867, SMG486937, SMG490704, SG209112, SMNG104496, SMG492896, SMG516561, SMG492897, …
1	478	2.38622e+07	22	-0.610898	-1	0.0390735	-0.517707	-1	0.0390735	1	1	nosig	nosig	0	0	FALSE	23877548	23908195	SMG478139, SMG505337, SMG478140, SMG505338, SMG478141, SMG478142, SMG505340, SMG521655, SMG478143, SMG505341, SMG521656, SMG478144, SMG505342, SG213084, SMG521657, SMG505343, SMG521658, SMG521659, SMNG101947, SMNG97817, SMNG101119, SMG476787, SG215080, SMG503372, SG197066, SMG497202
1	479	2.39122e+07	35	-0.449895	-1	0.522282	-0.395828	1	0.72796	1	1	nosig	nosig	0	0	FALSE	23913745	23946354	SMG500487, SMG500490, SG193103, SG193104, SG217483, SG214975, SG214978, SMG517308, SG217376, SMG517311, SMG525982, SMG532554, SMG493674, SMG525983, SG217378, SMG532555, SMG493675, SMG525984, SMG532557, SMG493677, SMG525986, SMG532558, SMG493678, SMG493679, SG217379, SMG477027, SMG492578, SMG528892, SMG492580, SMG528894, SMG492581, SG201612, SMG528895, SMG509871, SMG509872, SMG509873, SMG528639, S…
1	480	2.39622e+07	46	-0.269725	1	0.108768	-0.152014	1	0.0511935	1	2	nosig	nosig	0	0	FALSE	23965446	23999580	SG196016, SG196018, SMG505052, SMG505812, SMG494458, SMG528119, SMG494459, SMG494460, SMG505816, SMG528122, SMG505057, SMG505817, SMG528123, SMG505058, SMG505818, SMG528124, SMG528274, SMG528277, SG198355, SMG528279, SG198356, SMG519491, SMG519493, SGI34992, SGI34995, SGI34996, SGI35000, SG200302, SGI35001, SGI35005, SGI35006, SGI35011, SGI35012, SGI35013, SGI35016, SGI35017, SGI35018, SG200303, …
1	481	2.40122e+07	14	-0.269297	1	0.267578	-0.28916	1	0.295776	1	1	nosig	nosig	0	0	FALSE	24016539	24060528	SMG480160, SMG480161, SMG480162, SMG480164, SG196164, SMG483202, SMNG100297, SMNG96097, SG197631, SG197632, SMG523949, SG215054, SMG516703, SMG516705, SMG516708, SG207943, SMG493372, SMG493373, SMNG105383, SMG489215, SMG489216
1	482	2.40622e+07	32	-0.503829	-1	0.160045	-0.500239	-1	0.0544805	1	1	nosig	nosig	0	0	FALSE	24062300	24109487	SG213864, SG198901, SMG479862, SG198903, SMG479864, SMG479866, SG198905, SMG535159, SMG525551, SMNG100505, SG211708, SMG502275, SMG502277, SMG491984, SMG530976, SG215426, SMG491986, SMG491987, SMG480105, SMG480107, SG215428, SMG536330, SMG536332, SMG536333, SMG489739, SMG489740, SMG496572, SMG489741, SG208347, SMG496573, SMG489742, SMG496574, SG207896, SMG496576, SG208348, SMG538874, SMG538877, S…
1	483	2.41122e+07	16	-0.593927	-1	0.0653992	-0.561434	-1	0.0653992	1	1	nosig	nosig	0	0	FALSE	24133690	24153022	SMNG106092, SMG516954, SMG516959, SG206652, SG206653, SG206654, SMG496777, SG206655, SMG496778, SMG496779, SMG493812, SMG493813, SG206656, SMG493814, SMG510537, SMG510538, SG216437, SMG498019, SMG498021, SG216439, SMG498022
1	486	2.42622e+07	40	-0.469386	-1	0.178696	-0.340405	1	0.294817	1	1	nosig	nosig	0	0	FALSE	24266802	24312188	SMG538987, SG204633, SMG523422, SMG523423, SMG538989, SMG523424, SMG538990, SMG523425, SMG529847, SMG538991, SG204634, SMG523426, SMG529848, SMG538992, SMG523427, SMG529849, SMG529850, SMG529851, SG204635, SMG529852, SMNG98891, SMG482497, SMG482498, SMG482499, SMG482500, SMG482502, SMG482503, SG204823, SMG505763, SMG505766, SMG505767, SG197142, SMG533499, SMG533500, SMG518454, SMG500695, SMG53350…
1	488	2.43622e+07	31	-0.447409	-1	0.346845	-0.401291	1	0.38838	1	1	nosig	nosig	0	0	FALSE	24367730	24408127	SMG519303, SMG519304, SG202469, SMG519306, SMG519307, SG202472, SMG492758, SMG492762, SMG492763, SG217134, SG217135, SG217137, SG215185, SMG476940, SMG476943, SMG480305, SMG476944, SMG480306, SMG480309, SG215188, SMG533046, SG204619, SMG498845, SMG495181, SMG485490, SG204818, SMG480672, SMG480674, SMG480675, SG204819, SMG480676, SG199490, SG201348, SG199491, SMG481686, SG201349, SG199492
1	490	2.44622e+07	11	-0.414288	1	0.96582	-0.459117	-1	0.764648	1	1	nosig	nosig	0	0	FALSE	24468875	24512225	SMG482879, SMG510727, SG195910, SMG510729, SG195913, SG199302, SG197654, SMG498876, SG213313, SG213315, SMG481441, SMG481443, SMG481444, SMG481445, SMG499321
1	494	2.46622e+07	55	-0.467908	-1	0.2493	-0.495685	-1	0.0171397	1	1	nosig	nosig	0	0	FALSE	24663919	24708175	SMG505892, SG199950, SG199952, SMG522128, SMG522132, SMG528363, SMG528364, SMG528366, SG205452, SMG499227, SMG479997, SMG499228, SMG480001, SG210888, SMG496000, SMG496002, SMG496003, SMG496004, SMG496005, SMG496006, SG202060, SMG486029, SMG496363, SMG521891, SMG503411, SMG496364, SMG521892, SMG503412, SMG496365, SG202062, SMG496366, SMG496367, SMG489908, SMG489909, SMG489910, SMG489912, SMG517409…
1	495	2.47122e+07	36	-0.387885	1	0.592009	-0.413296	1	0.370733	1	1	nosig	nosig	0	0	FALSE	24712288	24761707	SMG488871, SG201036, SMG488872, SMG488873, SG201038, SG201039, SMG528219, SMG528220, SMG528222, SMG493212, SMG528223, SG196595, SMG530144, SG215909, SG203651, SMG482598, SMG532379, SMG482599, SMG532380, SG205287, SMG482600, SMG532381, SMG528730, SMG528731, SMG511738, SMG528732, SMG511739, SMG511742, SMG511743, SMG511744, SMG507839, SMG507840, SMG507841, SMG507842, SG205291, SMG507843, SMG505681, …
1	497	2.48122e+07	19	-0.324575	1	0.312408	-0.232298	1	0.049366	1	1	nosig	nosig	0	0	FALSE	24812638	24856700	SMG525851, SMG525852, SMG525855, SMG525856, SMG482766, SMG482771, SMG512701, SMG512703, SMG512705, SMG512453, SG217827, SMG512455, SMG534836, SMG533401, SMG534838, SMG533403, SMG534839, SMG533404, SMG534841, SG217830, SMG534842, SMG480288, SMG480289, SMNG96022, SMNG97565, SMNG104256
1	499	2.49122e+07	10	-0.449106	-1	0.431641	-0.447849	-1	0.845703	1	1	nosig	nosig	0	0	FALSE	24929823	24949463	SG196573, SMG490197, SMG490198, SG217742, SMG490202, SMG490203, SG217743, SMG482469, SG202274, SG202276, SG203087, SMG523746, SMG523749
1	504	2.51622e+07	17	-0.181971	1	0.108887	-0.191594	1	0.108887	1	1	nosig	nosig	0	0	FALSE	25168649	25211659	SG211608, SMG539750, SG196662, SG196663, SMG522914, SMG522915, SMG522916, SMG486425, SMG486426, SMG486428, SG213878, SG213879, SG213880, SMG536809, SG217595, SMNG103886, SMG504495, SMG504499, SMG504500
1	505	2.52122e+07	32	-0.365934	1	0.340299	-0.451292	-1	0.421126	1	1	nosig	nosig	0	0	FALSE	25212423	25253308	SG195635, SMG488057, SMG488058, SMG488059, SMG488060, SMG488063, SG195637, SG195638, SMG478016, SMG478017, SMG478019, SMG478020, SMG508207, SMG508209, SG202135, SMG515403, SMG515406, SMG515407, SG202925, SMG517364, SG214089, SMG517365, SMG517367, SMG517368, SG202697, SMG502401, SG201902, SG201905, SG196385, SMG512510, SMG512512, SMG512513, SMG512515, SMG512516, SG196388, SMG503085, SMG503086, SMG…
1	506	2.52622e+07	22	-0.409049	1	0.655639	-0.520862	-1	0.0208583	1	1	nosig	nosig	0	0	FALSE	25271206	25306746	SMG532959, SMG532963, SMG532964, SMG532965, SG193843, SG193844, SMG518274, SMG509406, SMG509409, SG197236, SMG525872, SMG525873, SMG525874, SMG525875, SMG525876, SMG525877, SMG508277, SMG508278, SG197240, SMG508279, SMG508281, SMG508283, SMG534549, SMG534550
1	507	2.53122e+07	29	-0.405531	1	0.864731	-0.401357	1	1	1	1	nosig	nosig	0	0	FALSE	25312748	25360612	SMNG102758, SMG506562, SMG534896, SMG506563, SMG534897, SMG506564, SG202269, SG202271, SG198086, SMG536319, SMG494151, SMG494152, SG198088, SMG494155, SMG488606, SMNG102275, SMNG104878, SMNG106854, SMNG95809, SMNG102704, SMNG100375, SMNG100575, SMNG101672, SMG496307, SMG496308, SMG496310, SMG496311, SG214241, SMG499293, SMG499296, SG202721, SMG532358, SMG539127, SMG539130, SMG532362, SMG539131, S…
1	508	2.53622e+07	43	-0.338922	1	0.0922874	-0.349384	1	0.218227	1	1	nosig	nosig	0	0	FALSE	25365485	25411830	SMG498664, SMG498665, SMG498667, SG216177, SG216178, SG216181, SG208839, SMG532438, SMG532439, SG208840, SMG532440, SMG532441, SMG532442, SMG532443, SMG523928, SMG498386, SMG498387, SMG498388, SMG498390, SMG527263, SMG527264, SMG527268, SMG478822, SMG483527, SG204247, SMG478826, SMG483528, SMG537983, SMG477741, SMG537984, SG205404, SMG477742, SMG537986, SMG477747, SG205406, SG212303, SMG483591, S…
1	511	2.55122e+07	25	-0.411202	1	0.8532	-0.42539	1	0.771159	1	1	nosig	nosig	0	0	FALSE	25512301	25562150	SG216133, SMG507675, SMG507676, SMG507677, SG216135, SMG507678, SMG507679, SG206678, SG206679, SG206622, SG206623, SMG537803, SMG537804, SG206703, SG206706, SMG497184, SMG497188, SMNG104239, SG203603, SMG504454, SMG504455, SG203604, SMG504457, SMG504458, SMG504459, SG203605, SG203606, SG205085, SMG493583, SMG493585, SG194980, SMG493586
1	512	2.55622e+07	34	-0.400881	1	0.636298	-0.493258	-1	0.0226545	1	1	nosig	nosig	0	0	FALSE	25562290	25603924	SMG493587, SMG476683, SMG476685, SG194983, SMG476686, SMG476687, SMG476688, SMG476689, SMG513927, SMG506651, SMG506653, SG205440, SG205442, SG214693, SG214695, SG204898, SMG485663, SMG485664, SMG485665, SMG485666, SMG511978, SG204899, SMG485667, SMG511979, SMG485668, SMG511980, SMG485669, SMG536308, SMG511982, SMG536309, SMG511983, SMG536313, SMG536314, SG215520, SMG485023, SMG485024
1	519	2.59122e+07	56	-0.402798	1	0.627431	-0.479143	-1	0.112614	1	1	nosig	nosig	0	0	FALSE	25913679	25961224	SMG511411, SMG511414, SMG511417, SG215360, SG208707, SMG535698, SG208709, SMG539141, SMG539144, SG208710, SGI34045, SGI34051, SGI34052, SGI34058, SGI34059, SGI34061, SGI34062, SGI34063, SGI34075, SGI34076, SGI34078, SGI34098, SGI34099, SGI34100, SGI34101, SGI34102, SGI34103, SGI34104, SGI34105, SGI34106, SGI34107, SGI34108, SGI34121, SGI34132, SGI34133, SGI34139, SGI34140, SGI34145, SGI34146, SGI…
1	520	2.59622e+07	31	-0.493521	-1	0.298957	-0.385472	1	0.346845	1	1	nosig	nosig	0	0	FALSE	25966968	26004590	SG195986, SG195988, SG200379, SG210295, SMG530631, SMG530632, SG206502, SMG530633, SMG486134, SMG530634, SMG496713, SMG486135, SMG530635, SMG496714, SMG486136, SMG530636, SG206503, SMG496715, SMG486137, SMG530637, SMG486138, SMG496718, SG206504, SG208270, SG208272, SMG505015, SMG527712, SMG527713, SMG479921, SMG479923, SMG492564, SMG479924, SMG492565, SMG479925, SMG492566, SMNG98370, SMNG97161, S…
1	521	2.60122e+07	7	-0.480965	-1	0.578125	-0.510361	-1	0.8125	1	1	nosig	nosig	0	0	FALSE	26022980	26053577	SG203458, SG202034, SG202037, SG216407, SMG503723, SMG503724, SMG526403, SMG526405
1	522	2.60622e+07	28	-0.52449	-1	0.0504989	-0.482025	-1	0.245096	1	1	nosig	nosig	0	0	FALSE	26064237	26111195	SG196840, SMG488414, SMG524383, SMG500328, SMG488418, SMG524385, SMG524386, SMG500330, SMG500331, SMG524388, SG196841, SG196843, SMG529564, SMG529568, SG210343, SG210345, SG210346, SMG533593, SMG533594, SMG491247, SG197520, SMG481457, SG192893, SMG481682, SMG481684, SMG501444, SMG501447, SMG501448, SG194060, SMG530053, SMG539565, SMG530054, SMG539566, SMG530055, SMG539567, SMG512014, SMG512015, S…
1	523	2.61122e+07	18	-0.392485	1	1	-0.385853	1	0.898575	1	1	nosig	nosig	0	0	FALSE	26113060	26155788	SMG500615, SG212542, SG214337, SMG505274, SG203735, SMG531667, SMG505276, SG203736, SMG531669, SG203737, SMG539648, SMG539652, SMG539653, SG210360, SG200111, SMG531441, SMG512027, SMG531442, SMG512029, SMG487588, SMG487589, SMNG100420, SMG504004, SG206846
1	524	2.61622e+07	18	-0.463883	-1	0.468292	-0.481864	-1	0.34655	1	1	nosig	nosig	0	0	FALSE	26169361	26194394	SG205508, SG205509, SG205510, SG205512, SG216919, SG216920, SG208430, SMG500953, SMG500955, SMG500956, SMG500957, SMG495321, SMG492311, SMG495322, SMG492312, SMG495323, SMG492314, SMG492315, SMG495326, SG216130
1	525	2.62122e+07	34	-0.285033	1	0.133758	-0.315929	1	0.325751	1	1	nosig	nosig	0	0	FALSE	26217376	26259421	SG196920, SMG530263, SG196924, SG194066, SG195127, SG207849, SMG488377, SMG488378, SMG490105, SMG490106, SMG490107, SMG490108, SMG490109, SMG490110, SMG490111, SMG521922, SMG521923, SMG521924, SG207852, SMG521925, SMG521928, SG194070, SG195131, SG207853, SMG511987, SMG522663, SMG511988, SMG522664, SMG511989, SMG522665, SMG523430, SMG523434, SMG523435, SG201274, SG194509, SG194510, SG206734, SMG49…
1	526	2.62622e+07	18	-0.526808	-1	0.0897675	-0.472477	-1	0.196388	1	1	nosig	nosig	0	0	FALSE	26264616	26307050	SG215084, SG215086, SMG477755, SMG477756, SMG476534, SMG517672, SMG477757, SMG517674, SMG476537, SMG517675, SMG477761, SMG476539, SMG517677, SMG480439, SG215088, SMG480442, SMG480443, SMG535770, SG210852, SMNG100422, SMG532202, SG209269
1	527	2.63122e+07	15	-0.35394	1	0.977966	-0.309153	1	0.846924	1	1	nosig	nosig	0	0	FALSE	26318479	26361841	SMG478686, SMG477213, SMG478687, SG208642, SMG478689, SMG477216, SMG478690, SMG478691, SMG497875, SMG497876, SMG500519, SMG523473, SMG523476, SMG502661, SMG502662, SG217052, SMG518659, SMG503584, SMG532477, SG202486
1	528	2.63622e+07	18	-0.313542	1	0.550873	-0.281719	1	0.670525	1	1	nosig	nosig	0	0	FALSE	26363180	26405616	SG209611, SG209613, SG209614, SG208106, SMG479732, SG209481, SMG516075, SMG516076, SMG480505, SG209482, SMG480506, SMG480507, SMG480509, SG209483, SG209484, SMG508568, SMG527886, SMG527887, SMG508570, SMNG106480, SG211857
1	529	2.64122e+07	25	-0.212582	1	0.366585	-0.133918	1	0.0626264	1	2	nosig	nosig	0	0	FALSE	26413945	26457904	SG195666, SMG523808, SMG523810, SG216332, SMG524833, SG209955, SMG524834, SMG524835, SMG524837, SG209959, SG211618, SMG519132, SMG519134, SMG519135, SMG519137, SMG519138, SMG490128, SMG490129, SG200048, SG196196, SMG536019, SMG536020, SG196197, SMG536021, SMG536022, SMG536023, SMG502810, SG195042
[truncated: 6,645 more rows]

## Sheet: Experiment 2_DMRs
Scaf	Win	Start	nbSpots	meanSC	signSC	pvalSC	meanE	signE	pvalE	meanG	signG	pvalG	MAP_1	MAP_2	MAP_3	FDR_SC	FDR_E	FDR_G	dec_SC	dec_E	dec_G	DMR_SCE	DMR_SCG	DMR_EG	DMR_3	Start_ok	ProbeName
[truncated: 7,550 more rows]

## Sheet: Experiment1_2_3_common_conserve
DMR	GeneNames	Chromosome	Description	genelist_atg_id
[truncated: 163 more rows]
