# Supplementary material for: Winter-dormant shoot apical meristem in poplar trees shows environmental epigenetic memory
Source: J Exp Bot. 2018 Aug 9;69(20):4821–37. doi: 10.1093/jxb/ery271 (PMC6137975; doi:10.1093/jxb/ery271)
Supplement: Supplementary Table S4 [file ery271_suppl_supplementary_table-s4.xlsx]

## Sheet: DEG-DMRs Experiment 1
	Gene	Description	GO
	Potri.001G020100
	Potri.001G024900	similar to ANNEXIN 4; [ ortholog of At2g38750,]	GO:0005509-calcium ion binding;GO:0005544-calcium-dependent phospholipid binding
	Potri.001G054800		GO:0055114-oxidation reduction;GO:0020037-heme binding;GO:0005506-iron ion binding;GO:0009055-electron carrier activity;GO:0016705-oxidoreductase activity, acting on paired donors, with incorporation or reduction of molecular oxygen
	Potri.001G097600		GO:0005524-ATP binding;GO:0009378-Holliday junction helicase activity;GO:0006281-DNA repair;GO:0006310-DNA recombination
	Potri.001G134300	similar to NBS-LRR resistance gene-like protein ARGH35. [ORG:Malus x domestica]; [ co-ortholog (13of28) of AAN85400, AAF44097, AAN85401, AAQ73309, AAN85378, AAN85404, AAN85389, ]	GO:0043531-ADP binding;GO:0005524-ATP binding;GO:0006915-apoptosis
	Potri.001G157000	similar to Probable aquaporin TIP2.3 (Tonoplast intrinsic protein 2.3).; [ co-ortholog (1of2) of At4g17340, At5g47450, ]	GO:0005215-transporter activity;GO:0006810-transport;GO:0016020-membrane
	Potri.001G209600		GO:0005198-structural molecule activity;GO:0009507-chloroplast
	Potri.001G309900	similar to truncated Kunitz trypsin inhibitor. [ORG:Glycine max]; [ co-ortholog (1of6) of AAK20290, ]	GO:0004866-endopeptidase inhibitor activity
	Potri.001G310100	similar to Expressed protein in Arabidopsis thaliana; [ co-ortholog (2of2) of At2g14095, ]
	Potri.001G313700
	Potri.001G317200
	Potri.001G401400		GO:0007017-microtubule-based process;GO:0005875-microtubule associated complex
	Potri.001G422800	similar to putative disease resistance gene analog NBS-LRR. [ORG:Malus prunifolia]; [ co-ortholog (43of69) of AAF72913, AAQ73293, AAF72925, AAF72915, AAF72910, AAF72914, AAF72912, AAL99047, AAF72911, AAM77267, AAF72924, ]	GO:0043531-ADP binding;GO:0005524-ATP binding;GO:0006915-apoptosis
	Potri.001G422800	similar to putative disease resistance gene analog NBS-LRR. [ORG:Malus prunifolia]; [ co-ortholog (43of69) of AAF72913, AAQ73293, AAF72925, AAF72915, AAF72910, AAF72914, AAF72912, AAL99047, AAF72911, AAM77267, AAF72924, ]	GO:0005524-ATP binding;GO:0043531-ADP binding;GO:0006915-apoptosis
	Potri.001G470700	similar to Ferredoxin 2; similar to chloroplast precursor.; [ co-ortholog (2of2) of At1g60950, At1g10960, ]	GO:0009055-electron carrier activity;GO:0051536-iron-sulfur cluster binding
	Potri.002G150000		GO:0005515-protein binding
	Potri.002G150000
	Potri.002G232600		GO:0008565-protein transporter activity;GO:0006886-intracellular protein transport
	Potri.003G015000		GO:0003824-catalytic activity;GO:0008152-metabolism;GO:0005515-protein binding
	Potri.003G015000		GO:0005515-protein binding;GO:0003824-catalytic activity;GO:0008152-metabolism
	Potri.003G053100	similar to ribosomal protein L37. [ORG:Glycine max]; [ co-ortholog (1of2) of At1g52300, At3g16080, AAS47512, At1g15250, ]	GO:0003735-structural constituent of ribosome;GO:0006412-protein biosynthesis;GO:0005622-intracellular;GO:0005840-ribosome
	Potri.003G089200		GO:0055114-oxidation reduction;GO:0005506-iron ion binding;GO:0009055-electron carrier activity;GO:0016705-oxidoreductase activity, acting on paired donors, with incorporation or reduction of molecular oxygen;GO:0020037-heme binding
	Potri.003G109900	similar to Probable elongation factor G; similar to mitochondrial precursor (mEF-G).; [ co-ortholog (2of2) of At1g45332, At2g45030, ]	GO:0003924-GTPase activity;GO:0005525-GTP binding
	Potri.003G109900	similar to Probable elongation factor G; similar to mitochondrial precursor (mEF-G).; [ co-ortholog (2of2) of At1g45332, At2g45030, ]	GO:0005525-GTP binding
	Potri.003G117700	similar to 1-aminocyclopropane-1-carboxylate synthase. [ORG:Rosa hybrid cultivar 'Kardinal']; [ ortholog of At1g62960,AAQ88100,]	GO:0016740-transferase activity;GO:0030170-pyridoxal phosphate binding;GO:0009058-biosynthesis;GO:0016769-transferase activity, transferring nitrogenous groups
	Potri.003G128500	similar to protease-associated (PA) domain-containing protein; similar to protease associated (PA) domain containing protein; similar to protease-associated (PA) domain-containing protein; similar to protease associated (PA) domain containing protein; [ c	GO:0004190-aspartic-type endopeptidase activity;GO:0016021-integral to membrane
	Potri.003G128500	similar to protease-associated (PA) domain-containing protein; similar to protease associated (PA) domain containing protein; similar to protease-associated (PA) domain-containing protein; similar to protease associated (PA) domain containing protein; [ c	GO:0016021-integral to membrane;GO:0004190-aspartic-type endopeptidase activity
	Potri.003G146400
	Potri.003G163600		GO:0006355-regulation of transcription, DNA-dependent;GO:0003677-DNA binding;GO:0009725-response to hormone stimulus;GO:0005634-nucleus
	Potri.003G163600		GO:0005634-nucleus;GO:0003677-DNA binding;GO:0009725-response to hormone stimulus;GO:0006355-regulation of transcription, DNA-dependent
	Potri.003G210100		GO:0003677-DNA binding;GO:0000786-nucleosome;GO:0006334-nucleosome assembly
	Potri.003G211500		GO:0006468-protein amino acid phosphorylation;GO:0004672-protein kinase activity;GO:0005524-ATP binding
	Potri.003G221100		GO:0004198-calpain activity;GO:0006508-proteolysis and peptidolysis;GO:0005622-intracellular
	Potri.004G030200		GO:0010333-;GO:0016829-lyase activity;GO:0008152-metabolism;GO:0000287-magnesium ion binding
	Potri.004G030400		GO:0010333-;GO:0016829-lyase activity;GO:0008152-metabolism;GO:0000287-magnesium ion binding
	Potri.005G006000
	Potri.005G022000	similar to SKP1 interacting partner 3-related; similar to low similarity to SKP1 interacting partner 3 (Arabidopsis thaliana) GI:10716951; [ co-ortholog (1of4) of At1g09155, ]
	Potri.005G025800	similar to RALF-LIKE 23; [ co-ortholog (1of3) of At3g16570, At4g15800, ]
	Potri.005G037600	similar to expressed protein in Arabidopsis thaliana; [ co-ortholog (2of2) of At1g54740, ]
	Potri.005G046600		GO:0016747-transferase activity, transferring groups other than amino-acyl groups
	Potri.005G046600
	Potri.005G053700	similar to STRUWWELPETER; [ co-ortholog (2of3) of At3g04740, ]	GO:0001104-;GO:0006357-regulation of transcription from Pol II promoter;GO:0016592-Srb-mediator complex;GO:0016455-RNA polymerase II transcription mediator activity
	Potri.005G114300	similar to FAT domain-containing protein; phosphatidylinositol 3- and 4-kinase family protein; [ ortholog of At4g36080,At2g17930,]	GO:0016773-phosphotransferase activity, alcohol group as acceptor;GO:0005515-protein binding
	Potri.005G114300	similar to FAT domain-containing protein; phosphatidylinositol 3- and 4-kinase family protein; [ ortholog of At4g36080,At2g17930,]	GO:0005515-protein binding;GO:0016773-phosphotransferase activity, alcohol group as acceptor
	Potri.005G114500
	Potri.005G182100		GO:0005515-protein binding;GO:0008270-zinc ion binding
	Potri.005G183300	similar to calcium-binding protein; putative; [ co-ortholog (1of2) of At1g21550, ]
	Potri.005G190000	similar to chromosome condensation regulator protein. [ORG:Cicer arietinum]; [ co-ortholog (2of2) of At1g76950, AAN06607, At5g42140, ]	GO:0046872-metal ion binding
	Potri.006G016300
	Potri.006G059600		GO:0003824-catalytic activity
	Potri.006G069400	AP2 domain-containing transcription factor family protein; similar to SP|P16146|PPLZ02 protein {Lupinus {polyphyllus} ; similar to an PF|00847|AP2 domain containing protein; [ co-ortholog (2of2) of At1g15360, ]	GO:0003700-transcription factor activity;GO:0006355-regulation of transcription, DNA-dependent
	Potri.006G134900		GO:0004857-enzyme inhibitor activity;GO:0030599-pectinesterase activity
	Potri.006G136400		GO:0042578-phosphoric ester hydrolase activity
	Potri.006G208900	similar to SPINDLY; [ co-ortholog (2of2) of At3g11540, ]	GO:0005515-protein binding
	Potri.006G241500		GO:0016740-transferase activity;GO:0030170-pyridoxal phosphate binding;GO:0009058-biosynthesis;GO:0006520-amino acid metabolism;GO:0008483-transaminase activity;GO:0016769-transferase activity, transferring nitrogenous groups
	Potri.006G267900	similar to expressed protein in Arabidopsis thaliana; similar to expression supported by MPSS; [ co-ortholog (1of2) of At5g24920, ]
	Potri.007G016400	similar to cytochrome P450. [ORG:Glycyrrhiza echinata]; [ co-ortholog (2of2) of At4g36220, CAB65335, At5g04330, BAA13955, BAA13954, ]	GO:0005506-iron ion binding;GO:0009055-electron carrier activity;GO:0016705-oxidoreductase activity, acting on paired donors, with incorporation or reduction of molecular oxygen;GO:0020037-heme binding;GO:0055114-oxidation reduction
	Potri.007G020900	AAA-type ATPase family protein; [ ortholog of At3g50940,At3g50930,]	GO:0005524-ATP binding
	Potri.007G041000	transducin family protein; WD-40 repeat family protein; similar to some similarity to s-tomosyn isoform (GI:4689231)(Rattus norvegicus); similar to contains non-consensus AT-AC splice sites at intron 18; [ ortholog of At3g50590,]	GO:0005515-protein binding
	Potri.007G110900		GO:0004672-protein kinase activity;GO:0005524-ATP binding;GO:0006468-protein amino acid phosphorylation;GO:0005529-sugar binding
	Potri.007G123700		GO:0003854-3-beta-hydroxy-delta5-steroid dehydrogenase activity;GO:0016616-oxidoreductase activity, acting on the CH-OH group of donors, NAD or NADP as acceptor;GO:0006694-steroid biosynthesis;GO:0055114-oxidation reduction
	Potri.008G020800	similar to Germin-like protein subfamily 3 member 2 precursor.; [ co-ortholog (2of3) of At3g10080, ]	GO:0045735-nutrient reservoir activity
	Potri.008G028000		GO:0004222-metalloendopeptidase activity;GO:0008270-zinc ion binding;GO:0006508-proteolysis and peptidolysis;GO:0031012-extracellular matrix;GO:0008152-metabolism
	Potri.008G055900		GO:0004553-hydrolase activity, hydrolyzing O-glycosyl compounds;GO:0005975-carbohydrate metabolism
	Potri.008G100600	similar to C2 domain-containing protein; similar to C2 domain-containing protein; [ co-ortholog (1of2) of At1g48090, ]	GO:0008104-protein localization
	Potri.008G123500		GO:0008375-acetylglucosaminyltransferase activity;GO:0016020-membrane
	Potri.008G142900
	Potri.009G025700	similar to Calcium-transporting ATPase 1; similar to endoplasmic reticulum-type (EC 3.6.3.8).; [ co-ortholog (1of2) of At1g07670, At1g07810, ]	GO:0000166-nucleotide binding;GO:0046872-metal ion binding;GO:0003824-catalytic activity;GO:0008152-metabolism;GO:0006754-ATP biosynthesis;GO:0006812-cation transport;GO:0015662-ATPase activity, coupled to transmembrane movement of ions, phosphorylative m
	Potri.009G036300		GO:0004672-protein kinase activity;GO:0005524-ATP binding;GO:0006468-protein amino acid phosphorylation;GO:0005488-binding
	Potri.009G036500		GO:0004672-protein kinase activity;GO:0005524-ATP binding;GO:0006468-protein amino acid phosphorylation;GO:0005488-binding
	Potri.009G075800	similar to ubiquitin activating enzyme 2 (UBA2); similar to E1; similar to gi:1703477; similar to Encodes a ubiquitin-activating enzyme (E1); similar to involved in the first step in conjugating multiple ubiquitins to proteins targeted for degradation. Ge	GO:0003824-catalytic activity;GO:0005524-ATP binding;GO:0008641-small protein activating enzyme activity;GO:0006464-protein modification
	Potri.009G103800		GO:0016787-hydrolase activity;GO:0008152-metabolism
	Potri.009G125500		GO:0017150-tRNA dihydrouridine synthase activity;GO:0050660-FAD binding;GO:0008033-tRNA processing;GO:0055114-oxidation reduction
	Potri.009G140800
	Potri.009G154100		GO:0004672-protein kinase activity;GO:0005524-ATP binding;GO:0006468-protein amino acid phosphorylation;GO:0005509-calcium ion binding;GO:0004674-protein serine/threonine kinase activity;GO:0016021-integral to membrane
	Potri.009G154300		GO:0004672-protein kinase activity;GO:0005524-ATP binding;GO:0006468-protein amino acid phosphorylation
	Potri.009G154600		GO:0004672-protein kinase activity;GO:0005524-ATP binding;GO:0006468-protein amino acid phosphorylation;GO:0005509-calcium ion binding;GO:0004674-protein serine/threonine kinase activity;GO:0016021-integral to membrane
	Potri.009G157200		GO:0006468-protein amino acid phosphorylation;GO:0005524-ATP binding;GO:0004672-protein kinase activity
	Potri.009G160100	OTU-like cysteine protease family protein; OTU-like cysteine protease family protein; OTU-like cysteine protease family protein; similar to contains; [ co-ortholog (1of2) of At2g27350, ]
	Potri.009G169400
	Potri.010G133200
	Potri.010G133300
	Potri.010G136200	similar to pentatricopeptide (PPR) repeat-containing protein; [ ortholog of At1g68930,]
	Potri.010G174300		GO:0022857-transmembrane transporter activity;GO:0055085-transmembrane transport;GO:0016021-integral to membrane
	Potri.010G197300		GO:0003700-transcription factor activity;GO:0043565-sequence-specific DNA binding;GO:0006355-regulation of transcription, DNA-dependent;GO:0003677-DNA binding;GO:0005634-nucleus
	Potri.010G252800
	Potri.011G023300	similar to expressed protein in Arabidopsis thaliana; [ co-ortholog (1of3) of At1g12030, At1g62420, ]
	Potri.011G044200	similar to expressed protein in Arabidopsis thaliana; [ co-ortholog (2of3) of At4g21570, At1g11200, ]
	Potri.011G053100		GO:0004672-protein kinase activity;GO:0005524-ATP binding;GO:0006468-protein amino acid phosphorylation;GO:0005488-binding
	Potri.011G059500	similar to 6a-hydroxymaackiain methyltransferase (EC 2.1.1.-) - garden pea. [ORG:Pisum sativum]; [ co-ortholog (1of20) of O24529, O22308, AAM23004, CAH05089, AAC49926, CAH05087, CAH05078, O22309, CAH05079, AAC49856, 1FP2_A, CAH05085, CAD29556, CAD29459, B	GO:0008171-O-methyltransferase activity;GO:0008168-methyltransferase activity;GO:0046983-protein dimerization activity
	Potri.011G078300		GO:0005515-protein binding
	Potri.011G082400	similar to Chain A; similar to K236l Mutant Of Hydroxynitrile Lyase From Hevea Brasiliensis In Complex With Acetonecyanohydrin. [ORG:Hevea brasiliensis]; [ co-ortholog (13of17) of 1SCQ_A, ]
	Potri.011G099000	glycosyl hydrolase family protein; similar to glucan endo-1; similar to 3-beta-glucosidase precursor SP:P52409 from (Triticum aestivum); similar to C terminal homology only; glycosyl hydrolase family protein; similar to glucan endo-1; similar to 3-beta-gl
	Potri.011G118900
	Potri.012G088900		GO:0005515-protein binding
	Potri.012G090500	similar to leucine-rich repeat transmembrane protein kinase; putative; [ co-ortholog (1of2) of At2g31880, ]	GO:0004672-protein kinase activity;GO:0005524-ATP binding;GO:0006468-protein amino acid phosphorylation;GO:0005515-protein binding
	Potri.012G130600	similar to expressed protein in Arabidopsis thaliana; [ co-ortholog (2of2) of At5g51720, ]	GO:0043231-intracellular membrane-bound organelle;GO:0051537-2 iron, 2 sulfur cluster binding
	Potri.012G142000		GO:0005506-iron ion binding;GO:0009055-electron carrier activity;GO:0016705-oxidoreductase activity, acting on paired donors, with incorporation or reduction of molecular oxygen;GO:0020037-heme binding;GO:0055114-oxidation reduction
	Potri.013G033200		GO:0004222-metalloendopeptidase activity;GO:0008270-zinc ion binding;GO:0006508-proteolysis and peptidolysis;GO:0031012-extracellular matrix;GO:0008152-metabolism
	Potri.013G037600
	Potri.013G081300		GO:0005515-protein binding
	Potri.013G120600
	Potri.013G128700	similar to expressed protein in Arabidopsis thaliana; [ ortholog of At1g21500,]
	Potri.013G129100
	Potri.013G146900	similar to expressed protein in Arabidopsis thaliana; [ ortholog of At4g28210,]
	Potri.014G069100	similar to expressed protein in Arabidopsis thaliana; similar to gi2344899|AC002388|; [ ortholog of At2g45380,]
	Potri.014G072600		GO:0005515-protein binding
	Potri.014G095000
	Potri.014G095100
	Potri.014G113000		GO:0005524-ATP binding;GO:0016887-ATPase activity;GO:0042626-ATPase activity, coupled to transmembrane movement of substances;GO:0006810-transport;GO:0055085-transmembrane transport;GO:0016021-integral to membrane
	Potri.014G113500	similar to multidrug resistant (MDR) ABC transporter; putative; similar to multidrug-resistant protein CjMDR1 GI:14715462 from (Coptis japonica); [ co-ortholog (1of7) of At2g47000, At3g62150, ]	GO:0005524-ATP binding;GO:0016887-ATPase activity;GO:0042626-ATPase activity, coupled to transmembrane movement of substances;GO:0006810-transport;GO:0055085-transmembrane transport;GO:0016021-integral to membrane
	Potri.014G131000	AAA-type ATPase family protein; similar to AAA family; similar to Spastin (Swiss-Prot:Q9UBP0) (Homo sapiens) and Spastin (Fragment) (Swiss-Prot:Q9QYY8) (Mus musculus); similar to mitochondrial sorting protein 1 (MSP1) protein (; [ co-ortholog (1of2) of At	GO:0005524-ATP binding;GO:0009378-Holliday junction helicase activity;GO:0006281-DNA repair;GO:0006310-DNA recombination;GO:0016887-ATPase activity
	Potri.014G149300	similar to cystatin. [ORG:Malus x domestica]; [ co-ortholog (1of2) of At2g31980, AAO18638, ]	GO:0004869-cysteine protease inhibitor activity
	Potri.014G164700		GO:0000156-two-component response regulator activity;GO:0000160-two-component signal transduction system (phosphorelay);GO:0006355-regulation of transcription, DNA-dependent;GO:0000155-two-component sensor molecule activity;GO:0007165-signal transduction;
	Potri.014G195200	similar to putative leucine-rich repeat transmembrane protein kinase. [ORG:Malus x domestica]; [ co-ortholog (11of26) of AAQ54490, ]	GO:0004672-protein kinase activity;GO:0005524-ATP binding;GO:0006468-protein amino acid phosphorylation;GO:0005515-protein binding
	Potri.015G009200	similar to Yippee-like protein At4g27740.; [ co-ortholog (2of5) of At4g27740, ]
	Potri.015G031000		GO:0004842-ubiquitin-protein ligase activity;GO:0016567-protein ubiquitination;GO:0000151-ubiquitin ligase complex
	Potri.015G079100		GO:0003677-DNA binding;GO:0005634-nucleus;GO:0003700-transcription factor activity;GO:0043565-sequence-specific DNA binding;GO:0006355-regulation of transcription, DNA-dependent
	Potri.015G079100		GO:0003700-transcription factor activity;GO:0043565-sequence-specific DNA binding;GO:0006355-regulation of transcription, DNA-dependent;GO:0003677-DNA binding;GO:0005634-nucleus
	Potri.015G128200	similar to ripening-related protein-like. [ORG:Malus x domestica]; [ co-ortholog (3of3) of AAQ54503, At5g62360, ]	GO:0004857-enzyme inhibitor activity;GO:0030599-pectinesterase activity
	Potri.015G129200	similar to INCOMPLETE ROOT HAIR ELONGATION; [ co-ortholog (2of2) of At5g62310, ]	GO:0004672-protein kinase activity;GO:0005524-ATP binding;GO:0006468-protein amino acid phosphorylation
	Potri.015G143700		GO:0016021-integral to membrane
	Potri.015G144800
	Potri.016G017400		GO:0016758-transferase activity, transferring hexosyl groups;GO:0008152-metabolism
	Potri.016G097400	similar to glucosyltransferase-9. [ORG:Vigna angularis]; [ ortholog of At2g36790,At2g36750,At2g36800,BAB86927,]	GO:0016758-transferase activity, transferring hexosyl groups;GO:0008152-metabolism
	Potri.017G076800		GO:0005215-transporter activity;GO:0006857-oligopeptide transport;GO:0016020-membrane
	Potri.018G019600		GO:0005515-protein binding
	Potri.018G019700		GO:0003700-transcription factor activity;GO:0043565-sequence-specific DNA binding;GO:0006355-regulation of transcription, DNA-dependent
	Potri.018G034900
	Potri.018G097300		GO:0019538-protein metabolism
	Potri.018G101600
	Potri.018G125800
	Potri.018G143800	similar to cytochrome P450 71B10; similar to cytochrome P450 71B10 (SP:Q9LVD2) (Arabidopsis thaliana); similar to putative cytochrome P450; [ ortholog of At5g57260,]
	Potri.018G150200		GO:0046872-metal ion binding;GO:0030001-metal ion transport
	Potri.019G018300	similar to expressed protein in Arabidopsis thaliana; [ co-ortholog (1of2) of At1g08640, ]
	Potri.019G094600		GO:0004672-protein kinase activity;GO:0005524-ATP binding;GO:0006468-protein amino acid phosphorylation;GO:0005515-protein binding
	Potri.019G104100
	Potri.019G104300

## Sheet: DEG-DMRs Experiment 2
Gene	Description	GO
Potri.001G034300
Potri.001G034300
Potri.001G048900		GO:0005524-ATP binding;GO:0016887-ATPase activity;GO:0016020-membrane
Potri.001G048900		GO:0016020-membrane;GO:0005524-ATP binding;GO:0016887-ATPase activity
Potri.001G049000		GO:0005524-ATP binding;GO:0016887-ATPase activity;GO:0016020-membrane
Potri.001G078300
Potri.001G098700		GO:0005515-protein binding
Potri.001G112100		GO:0005515-protein binding;GO:0003824-catalytic activity;GO:0008152-metabolism
Potri.001G112100		GO:0005515-protein binding;GO:0003824-catalytic activity;GO:0008152-metabolism
Potri.001G134300	similar to NBS-LRR resistance gene-like protein ARGH35. [ORG:Malus x domestica]; [ co-ortholog (13of28) of AAN85400, AAF44097, AAN85401, AAQ73309, AAN85378, AAN85404, AAN85389, ]	GO:0043531-ADP binding;GO:0005524-ATP binding;GO:0006915-apoptosis
Potri.001G204000		GO:0004672-protein kinase activity;GO:0005524-ATP binding;GO:0006468-protein amino acid phosphorylation
Potri.001G230000		GO:0003843-1,3-beta-glucan synthase activity;GO:0006075-beta-1,3 glucan biosynthesis;GO:0000148-1,3-beta-glucan synthase complex;GO:0016020-membrane
Potri.001G230000		GO:0003843-1,3-beta-glucan synthase activity;GO:0006075-beta-1,3 glucan biosynthesis;GO:0000148-1,3-beta-glucan synthase complex;GO:0016020-membrane
Potri.001G230000		GO:0000148-1,3-beta-glucan synthase complex;GO:0016020-membrane;GO:0006075-beta-1,3 glucan biosynthesis;GO:0003843-1,3-beta-glucan synthase activity
Potri.001G230000		GO:0003843-1,3-beta-glucan synthase activity;GO:0006075-beta-1,3 glucan biosynthesis;GO:0000148-1,3-beta-glucan synthase complex;GO:0016020-membrane
Potri.001G230000		GO:0003843-1,3-beta-glucan synthase activity;GO:0006075-beta-1,3 glucan biosynthesis;GO:0000148-1,3-beta-glucan synthase complex;GO:0016020-membrane
Potri.001G309900	similar to truncated Kunitz trypsin inhibitor. [ORG:Glycine max]; [ co-ortholog (1of6) of AAK20290, ]	GO:0004866-endopeptidase inhibitor activity
Potri.001G329200		GO:0004601-peroxidase activity;GO:0020037-heme binding;GO:0006979-response to oxidative stress;GO:0055114-oxidation reduction
Potri.001G379300
Potri.001G401400		GO:0007017-microtubule-based process;GO:0005875-microtubule associated complex
Potri.002G014000	similar to prolyl oligopeptidase; putative; similar to prolyl endopeptidase; putative; similar to post-proline cleaving enzyme; putative; similar to SP|P48147|Prolyl endopeptidase EC (3 4.21.26.Post) (proline-cleaving enzyme {Homo) {sapiens} ; [ co-orthol	GO:0008236-serine-type peptidase activity;GO:0006508-proteolysis and peptidolysis;GO:0004252-serine-type endopeptidase activity
Potri.002G022700
Potri.002G036600	ribophorin 2 (RPN2) family protein; [ co-ortholog (2of2) of At4g21150, ]	GO:0004579-dolichyl-diphosphooligosaccharide-protein glycosyltransferase activity;GO:0018279-N-linked glycosylation via asparagine;GO:0005789-endoplasmic reticulum membrane;GO:0008250-oligosaccharyl transferase complex
Potri.002G257100	hydroxyproline-rich glycoprotein family protein; similar to pre-mRNA processing protein PRP39 gb L29224 from S. cerevisiae. ESTs gb|R64908|and gb|T88158 ; similar to gb|N38703 and gb|AA651043 come from this gene; [ ortholog of At1g04080,]
Potri.003G062300
Potri.003G109900	similar to Probable elongation factor G; similar to mitochondrial precursor (mEF-G).; [ co-ortholog (2of2) of At1g45332, At2g45030, ]	GO:0003924-GTPase activity;GO:0005525-GTP binding
Potri.003G109900	similar to Probable elongation factor G; similar to mitochondrial precursor (mEF-G).; [ co-ortholog (2of2) of At1g45332, At2g45030, ]	GO:0005525-GTP binding
Potri.003G117700	similar to 1-aminocyclopropane-1-carboxylate synthase. [ORG:Rosa hybrid cultivar 'Kardinal']; [ ortholog of At1g62960,AAQ88100,]	GO:0016740-transferase activity;GO:0030170-pyridoxal phosphate binding;GO:0009058-biosynthesis;GO:0016769-transferase activity, transferring nitrogenous groups
Potri.003G163600		GO:0006355-regulation of transcription, DNA-dependent;GO:0005634-nucleus;GO:0003677-DNA binding;GO:0009725-response to hormone stimulus
Potri.003G163600		GO:0003677-DNA binding;GO:0006355-regulation of transcription, DNA-dependent;GO:0009725-response to hormone stimulus;GO:0005634-nucleus
Potri.003G163600		GO:0006355-regulation of transcription, DNA-dependent;GO:0005634-nucleus
Potri.003G163600		GO:0006355-regulation of transcription, DNA-dependent;GO:0003677-DNA binding;GO:0009725-response to hormone stimulus;GO:0005634-nucleus
Potri.003G163600		GO:0005634-nucleus;GO:0003677-DNA binding;GO:0009725-response to hormone stimulus;GO:0006355-regulation of transcription, DNA-dependent
Potri.003G198400		GO:0005524-ATP binding;GO:0016887-ATPase activity;GO:0042626-ATPase activity, coupled to transmembrane movement of substances;GO:0006810-transport;GO:0055085-transmembrane transport;GO:0016021-integral to membrane
Potri.004G018700	patatin family protein; similar to membrane-associated calcium-independent phospholipase A2 gamma; similar to IPLA2 gamma (Homo sapiens) GI:8453174; [ co-ortholog (1of2) of At1g61850, ]	GO:0005515-protein binding;GO:0006629-lipid metabolism
Potri.004G097000		GO:0004672-protein kinase activity;GO:0005524-ATP binding;GO:0006468-protein amino acid phosphorylation
Potri.004G097100		GO:0004672-protein kinase activity;GO:0005524-ATP binding;GO:0006468-protein amino acid phosphorylation
Potri.004G111600		GO:0003677-DNA binding;GO:0003899-DNA-directed RNA polymerase activity;GO:0006351-transcription, DNA-dependent
Potri.004G131200
Potri.004G147900
Potri.004G187400
Potri.004G202900
Potri.005G053700	similar to STRUWWELPETER; [ co-ortholog (2of3) of At3g04740, ]	GO:0001104-;GO:0006357-regulation of transcription from Pol II promoter;GO:0016592-Srb-mediator complex;GO:0016455-RNA polymerase II transcription mediator activity
Potri.005G095600		GO:0004190-aspartic-type endopeptidase activity;GO:0006508-proteolysis and peptidolysis
Potri.005G128100
Potri.005G182100		GO:0005515-protein binding;GO:0008270-zinc ion binding
Potri.005G182100
Potri.005G190000	similar to chromosome condensation regulator protein. [ORG:Cicer arietinum]; [ co-ortholog (2of2) of At1g76950, AAN06607, At5g42140, ]	GO:0046872-metal ion binding
Potri.005G249000
Potri.005G257000	similar to hydroxymethylglutaryl-CoA reductase. [ORG:Hevea brasiliensis]; [ co-ortholog (2of3) of CAC38916, CAC38918, CAC38917, AAL18929, At1g76490, S14955, AAQ63055, CAA38467, ]	GO:0004420-hydroxymethylglutaryl-CoA reductase (NADPH) activity;GO:0050662-coenzyme binding;GO:0015936-coenzyme A metabolism;GO:0055114-oxidation reduction
Potri.006G016300
Potri.006G043900		GO:0005516-calmodulin binding
Potri.006G067000
Potri.006G085700		GO:0004842-ubiquitin-protein ligase activity;GO:0008270-zinc ion binding
Potri.006G208900	similar to SPINDLY; [ co-ortholog (2of2) of At3g11540, ]	GO:0005515-protein binding
Potri.006G222900	carbon-nitrogen hydrolase family protein; similar to Nit protein 2 (Homo sapiens) GI:9367116; similar to carbon-nitrogen family; carbon-nitrogen hydrolase family protein; similar to Nit protein 2 (Homo sapiens) GI:9367116; similar to c; [ ortholog of At5g	GO:0016810-hydrolase activity, acting on carbon-nitrogen (but not peptide) bonds;GO:0006807-nitrogen metabolism
Potri.006G222900	carbon-nitrogen hydrolase family protein; similar to Nit protein 2 (Homo sapiens) GI:9367116; similar to carbon-nitrogen family; carbon-nitrogen hydrolase family protein; similar to Nit protein 2 (Homo sapiens) GI:9367116; similar to c; [ ortholog of At5g	GO:0006807-nitrogen metabolism;GO:0016810-hydrolase activity, acting on carbon-nitrogen (but not peptide) bonds
Potri.007G054900
Potri.008G028000		GO:0004222-metalloendopeptidase activity;GO:0008270-zinc ion binding;GO:0006508-proteolysis and peptidolysis;GO:0031012-extracellular matrix;GO:0008152-metabolism
Potri.008G036000
Potri.008G093200	similar to expressed protein in Arabidopsis thaliana; weakly similar to drought-induced protein SDi-6 (PIR:S71562) common sunflower (fragment); [ co-ortholog (2of2) of At1g13930, At2g03440, ]
Potri.008G097800	similar to CRABS CLAW; [ co-ortholog (1of2) of At1g69180, ]
Potri.008G142900
Potri.008G179500		GO:0005524-ATP binding;GO:0016887-ATPase activity;GO:0042626-ATPase activity, coupled to transmembrane movement of substances;GO:0006810-transport;GO:0055085-transmembrane transport;GO:0016021-integral to membrane
Potri.008G215100
Potri.009G075800	similar to ubiquitin activating enzyme 2 (UBA2); similar to E1; similar to gi:1703477; similar to Encodes a ubiquitin-activating enzyme (E1); similar to involved in the first step in conjugating multiple ubiquitins to proteins targeted for degradation. Ge	GO:0003824-catalytic activity;GO:0005524-ATP binding;GO:0008641-small protein activating enzyme activity;GO:0006464-protein modification
Potri.009G125500		GO:0017150-tRNA dihydrouridine synthase activity;GO:0050660-FAD binding;GO:0008033-tRNA processing;GO:0055114-oxidation reduction
Potri.009G140800
Potri.009G152100
Potri.009G160100	OTU-like cysteine protease family protein; OTU-like cysteine protease family protein; OTU-like cysteine protease family protein; similar to contains; [ co-ortholog (1of2) of At2g27350, ]
Potri.010G003600	thioesterase family protein; similar to ComAB (Bacillus licheniformis) GI:1834379; [ co-ortholog (1of2) of At1g48320, ]
Potri.010G027600	similar to expressed protein in Arabidopsis thaliana; [ co-ortholog (1of2) of At3g21550, ]
Potri.010G059300	similar to Probable microsomal signal peptidase 12 kDa subunit (EC 3.4.-.-) (SPase 12 kDa subunit) (SPC12).; [ ortholog of At2g22425,At4g40042,]	GO:0008233-peptidase activity;GO:0006465-signal peptide processing;GO:0005787-signal peptidase complex;GO:0016021-integral to membrane
Potri.010G087300		GO:0009055-electron carrier activity;GO:0051536-iron-sulfur cluster binding
Potri.010G174300		GO:0022857-transmembrane transporter activity;GO:0055085-transmembrane transport;GO:0016021-integral to membrane
Potri.010G197300		GO:0003700-transcription factor activity;GO:0043565-sequence-specific DNA binding;GO:0006355-regulation of transcription, DNA-dependent;GO:0003677-DNA binding;GO:0005634-nucleus
Potri.010G198400	similar to VuP5CS. [ORG:Vigna unguiculata]; [ ortholog of T09649,CAA67069,P32296,AAR86688,CAC82184,CAC82186,At3g55610,At2g39800,CAA67070,BAB33037,A46295,]	GO:0008652-amino acid biosynthesis
Potri.010G198400	similar to VuP5CS. [ORG:Vigna unguiculata]; [ ortholog of T09649,CAA67069,P32296,AAR86688,CAC82184,CAC82186,At3g55610,At2g39800,CAA67070,BAB33037,A46295,]	GO:0008652-amino acid biosynthesis
Potri.010G234400		GO:0006284-base-excision repair
Potri.010G245300		GO:0016627-oxidoreductase activity, acting on the CH-CH group of donors;GO:0006629-lipid metabolism;GO:0005737-cytoplasm;GO:0016021-integral to membrane
Potri.011G011100		GO:0003700-transcription factor activity;GO:0043565-sequence-specific DNA binding;GO:0006355-regulation of transcription, DNA-dependent;GO:0003677-DNA binding;GO:0005634-nucleus
Potri.011G023300	similar to expressed protein in Arabidopsis thaliana; [ co-ortholog (1of3) of At1g12030, At1g62420, ]
Potri.011G027400
Potri.011G031200	similar to KINESIN-LIKE PROTEIN A; similar to ARABIDOPSIS THALIANA KINESIN 1; [ co-ortholog (1of2) of At4g05190, At4g21270, ]	GO:0003777-microtubule motor activity;GO:0005524-ATP binding;GO:0007018-microtubule-based movement
Potri.011G099000	glycosyl hydrolase family protein; similar to glucan endo-1; similar to 3-beta-glucosidase precursor SP:P52409 from (Triticum aestivum); similar to C terminal homology only; glycosyl hydrolase family protein; similar to glucan endo-1; similar to 3-beta-gl
Potri.011G155900	similar to FAD-binding domain-containing protein; similar to SP|P93479|Reticuline oxidase precursor EC (1 5.3.9.Berberine) (bridge-forming-enzyme {Papaver) {somniferum} ; [ ortholog of At4g20800,]	GO:0008762-UDP-N-acetylmuramate dehydrogenase activity;GO:0016491-oxidoreductase activity;GO:0050660-FAD binding;GO:0055114-oxidation reduction
Potri.011G167800		GO:0009055-electron carrier activity;GO:0051536-iron-sulfur cluster binding
Potri.012G033500		GO:0005524-ATP binding;GO:0016887-ATPase activity;GO:0055085-transmembrane transport;GO:0016021-integral to membrane;GO:0042626-ATPase activity, coupled to transmembrane movement of substances;GO:0006810-transport
Potri.012G033500		GO:0005524-ATP binding;GO:0016887-ATPase activity;GO:0042626-ATPase activity, coupled to transmembrane movement of substances;GO:0006810-transport;GO:0055085-transmembrane transport;GO:0016021-integral to membrane
Potri.012G078500	glycosyl transferase family 20 protein; trehalose-phosphatase family protein; similar to Encodes an enzyme putatively involved in trehalose biosynthesis. The protein has a trehalose synthase (TPS)-like domain t; [ co-ortholog (1of2) of At1g60140, At1g2387	GO:0003824-catalytic activity;GO:0005992-trehalose biosynthesis
Potri.012G126800	similar to putative pectin methylesterase [Populus x canescens]. [ORG:Populus alba x Populus tremula]; [ co-ortholog (5of7) of CAD28982, AAN05419, ]	GO:0030599-pectinesterase activity;GO:0042545-cell wall modification;GO:0005618-cell wall;GO:0004857-enzyme inhibitor activity
Potri.012G131900	similar to protein kinase. [ORG:Malus x domestica]; [ co-ortholog (2of2) of AAQ54540, At4g25390, ]	GO:0004672-protein kinase activity;GO:0005524-ATP binding;GO:0006468-protein amino acid phosphorylation
Potri.013G113800
Potri.014G013000
Potri.014G014200	similar to BSD domain-containing protein; [ ortholog of At1g10720,]
Potri.014G038000		GO:0005506-iron ion binding;GO:0009055-electron carrier activity;GO:0016705-oxidoreductase activity, acting on paired donors, with incorporation or reduction of molecular oxygen;GO:0020037-heme binding;GO:0055114-oxidation reduction
Potri.014G047000		GO:0003700-transcription factor activity;GO:0006355-regulation of transcription, DNA-dependent
Potri.014G164700		GO:0000156-two-component response regulator activity;GO:0000160-two-component signal transduction system (phosphorelay);GO:0006355-regulation of transcription, DNA-dependent;GO:0000155-two-component sensor molecule activity;GO:0007165-signal transduction;
Potri.014G193400	ABC transporter family protein; similar to Strong similarity to MRP-like ABC transporter gb|U92650 from A. thaliana and canalicular multi-drug resistance protein gb|L49379 from Rattus norvegicus; similar to member of MRP subfamily; [ co-ortholog (1of2) of	GO:0005524-ATP binding;GO:0016887-ATPase activity;GO:0042626-ATPase activity, coupled to transmembrane movement of substances;GO:0006810-transport;GO:0055085-transmembrane transport;GO:0016021-integral to membrane
Potri.015G009200	similar to Yippee-like protein At4g27740.; [ co-ortholog (2of5) of At4g27740, ]
Potri.015G076600		GO:0016773-phosphotransferase activity, alcohol group as acceptor;GO:0005515-protein binding;GO:0004674-protein serine/threonine kinase activity
Potri.015G076600		GO:0005515-protein binding;GO:0016773-phosphotransferase activity, alcohol group as acceptor;GO:0004674-protein serine/threonine kinase activity
Potri.015G144800
Potri.016G009500		GO:0000166-nucleotide binding;GO:0046872-metal ion binding;GO:0003824-catalytic activity;GO:0008152-metabolism;GO:0006754-ATP biosynthesis;GO:0006812-cation transport;GO:0015662-ATPase activity, coupled to transmembrane movement of ions, phosphorylative m
Potri.016G049200		GO:0003700-transcription factor activity;GO:0043565-sequence-specific DNA binding;GO:0046983-protein dimerization activity;GO:0006355-regulation of transcription, DNA-dependent
Potri.016G089500	similar to major intrinsic protein 1. [ORG:Populus tremula x Populus tremuloides]; [ ortholog of At3g53420,AAA69490,CAE53873,At2g37180,CAC82712,T06434,AAL16976,At2g37170,]	GO:0005215-transporter activity;GO:0006810-transport;GO:0016020-membrane
Potri.016G132000	transducin family protein; WD-40 repeat family protein; similar to WD-repeat protein mip1 (SP:P87141) (Schizosaccharomyces pombe); [ co-ortholog (2of2) of At3g08850, At5g01770, ]	GO:0005515-protein binding
Potri.017G039400	zinc finger (B-box type) family protein; [ co-ortholog (1of2) of At3g21890, ]	GO:0008270-zinc ion binding;GO:0005622-intracellular
Potri.017G130200	glycosyl hydrolase family 17 protein; similar to beta-1; similar to 3-glucanase GI:15150341 from (Camellia sinensis); [ co-ortholog (2of2) of At1g66250, ]	GO:0004553-hydrolase activity, hydrolyzing O-glycosyl compounds;GO:0005975-carbohydrate metabolism
Potri.017G130200	glycosyl hydrolase family 17 protein; similar to beta-1; similar to 3-glucanase GI:15150341 from (Camellia sinensis); [ co-ortholog (2of2) of At1g66250, ]	GO:0005975-carbohydrate metabolism;GO:0004553-hydrolase activity, hydrolyzing O-glycosyl compounds
Potri.018G038000		GO:0003677-DNA binding
Potri.018G126500		GO:0003677-DNA binding;GO:0046983-protein dimerization activity
Potri.019G073100		GO:0004672-protein kinase activity;GO:0005524-ATP binding;GO:0006468-protein amino acid phosphorylation
Potri.019G128200

## Sheet: DEGs-DMRs common 3 Experiments
Gene	Description	GO
Potri.001G309900	similar to truncated Kunitz trypsin inhibitor. [ORG:Glycine max]; [ co-ortholog (1of6) of AAK20290, ]	GO:0004866-endopeptidase inhibitor activity
Potri.001G310100	similar to Expressed protein in Arabidopsis thaliana; [ co-ortholog (2of2) of At2g14095, ]
Potri.001G401400		GO:0007017-microtubule-based process;GO:0005875-microtubule associated complex
Potri.002G036600	ribophorin 2 (RPN2) family protein; [ co-ortholog (2of2) of At4g21150, ]	GO:0004579-dolichyl-diphosphooligosaccharide-protein glycosyltransferase activity;GO:0018279-N-linked glycosylation via asparagine;GO:0005789-endoplasmic reticulum membrane;GO:0008250-oligosaccharyl transferase complex
Potri.005G053700	similar to STRUWWELPETER; [ co-ortholog (2of3) of At3g04740, ]	GO:0001104-;GO:0006357-regulation of transcription from Pol II promoter;GO:0016592-Srb-mediator complex;GO:0016455-RNA polymerase II transcription mediator activity
Potri.005G182100		GO:0005515-protein binding;GO:0008270-zinc ion binding
Potri.005G182100
Potri.006G208900	similar to SPINDLY; [ co-ortholog (2of2) of At3g11540, ]	GO:0005515-protein binding
Potri.006G234500
Potri.006G267900	similar to expressed protein in Arabidopsis thaliana; similar to expression supported by MPSS; [ co-ortholog (1of2) of At5g24920, ]
Potri.008G028000		GO:0004222-metalloendopeptidase activity;GO:0008270-zinc ion binding;GO:0006508-proteolysis and peptidolysis;GO:0031012-extracellular matrix;GO:0008152-metabolism
Potri.008G028200
Potri.009G075800	similar to ubiquitin activating enzyme 2 (UBA2); similar to E1; similar to gi:1703477; similar to Encodes a ubiquitin-activating enzyme (E1); similar to involved in the first step in conjugating multiple ubiquitins to proteins targeted for degradation. Ge	GO:0003824-catalytic activity;GO:0005524-ATP binding;GO:0008641-small protein activating enzyme activity;GO:0006464-protein modification
Potri.009G125500		GO:0017150-tRNA dihydrouridine synthase activity;GO:0050660-FAD binding;GO:0008033-tRNA processing;GO:0055114-oxidation reduction
Potri.011G023300	similar to expressed protein in Arabidopsis thaliana; [ co-ortholog (1of3) of At1g12030, At1g62420, ]
Potri.011G099000	glycosyl hydrolase family protein; similar to glucan endo-1; similar to 3-beta-glucosidase precursor SP:P52409 from (Triticum aestivum); similar to C terminal homology only; glycosyl hydrolase family protein; similar to glucan endo-1; similar to 3-beta-gl
Potri.012G142000		GO:0005506-iron ion binding;GO:0009055-electron carrier activity;GO:0016705-oxidoreductase activity, acting on paired donors, with incorporation or reduction of molecular oxygen;GO:0020037-heme binding;GO:0055114-oxidation reduction
Potri.014G193400	ABC transporter family protein; similar to Strong similarity to MRP-like ABC transporter gb|U92650 from A. thaliana and canalicular multi-drug resistance protein gb|L49379 from Rattus norvegicus; similar to member of MRP subfamily; [ co-ortholog (1of2) of	GO:0005524-ATP binding;GO:0016887-ATPase activity;GO:0042626-ATPase activity, coupled to transmembrane movement of substances;GO:0006810-transport;GO:0055085-transmembrane transport;GO:0016021-integral to membrane
Potri.015G031000		GO:0004842-ubiquitin-protein ligase activity;GO:0016567-protein ubiquitination;GO:0000151-ubiquitin ligase complex
Potri.015G144800
