# Supplementary material for: Winter-dormant shoot apical meristem in poplar trees shows environmental epigenetic memory
Source: J Exp Bot. 2018 Aug 9;69(20):4821–37. doi: 10.1093/jxb/ery271 (PMC6137975; doi:10.1093/jxb/ery271)
Supplement: Supplementary Table S5 [file ery271_suppl_supplementary_table-s5.xlsx]

## Sheet: ORLww gene body  fig S2
GO term	Ontology	Description	Number in input list	Number in BG/Ref	p-value	FDR	% genes	total genes
GO:0009987	P	cellular process	926	14419	8.4e-113	7.5e-109	83.6495	n=1107
GO:0044237	P	cellular metabolic process	739	11509	5.1e-67	6.5e-64	66.757
GO:0050896	P	response to stimulus	506	6292	1.6e-64	1.2e-61	45.7091
GO:0050789	P	regulation of biological process	475	5235	3.9e-75	1.2e-71	42.9088
GO:0048856	P	anatomical structure development	365	3396	1.9e-71	3.3e-68	32.972
GO:0009628	P	response to abiotic stimulus	271	2635	2.5e-47	1.3e-44	24.4806
GO:0006996	P	organelle organization	212	2044	1e-36	2.2e-34	19.1509
GO:0042180	P	cellular ketone metabolic process	173	2123	4.1e-19	3.8e-17	15.6278
GO:0048519	P	negative regulation of biological process	150	1243	5.6e-32	9.7e-30	13.5501
GO:0048507	P	meristem development	71	498	6.4e-19	5.8e-17	6.41373

## Sheet: ORL WD gene body fig S2
O term	Ontology	Description	Number in input list	Number in BG/Ref	p-value	FDR	% genes	total genes
GO:0009987	P	cellular process	949	14419	1.6e-111	1.4e-107	83.0998	n=1142
GO:0044237	P	cellular metabolic process	767	11509	7.5e-71	6.6e-68	67.1629
GO:0065007	P	biological regulation	563	6222	1e-87	2.3e-84	49.2995
GO:0050896	P	response to stimulus	544	6292	1.8e-76	2.6e-73	47.6357
GO:0007275	P	multicellular organismal development	431	3864	2.5e-87	4.5e-84	37.7408
GO:0009628	P	response to abiotic stimulus	295	2635	3.9e-56	2.7e-53	25.8319
GO:0006996	P	organelle organization	226	2044	4.2e-41	1.2e-38	19.7898
GO:0043687	P	post-translational protein modification	179	2075	9.6e-21	8.4e-19	15.6743
GO:0048519	P	negative regulation of biological process	151	1243	5.6e-31	8.8e-29	13.2224
GO:0048507	P	meristem development	84	498	1.4e-25	1.7e-23	7.35552

## Sheet: ECH gene body fig S2
GO term	Ontology	Description	Number in input list	Number in BG/Ref	p-value	FDR	% genes	total genes
GO:0009987	P	cellular process	281	14419	2.9e-29	1.3e-25	79.8295	n=352
GO:0044237	P	cellular metabolic process	226	11509	5e-19	3.1e-16	64.2045
GO:0043170	P	macromolecule metabolic process	185	9246	1.2e-14	3.3e-12	52.5568
GO:0050896	P	response to stimulus	169	6292	3e-26	6.5e-23	48.0114
GO:0065007	P	biological regulation	161	6222	7.2e-23	7.7e-20	45.7386
GO:0050789	P	regulation of biological process	138	5235	1.5e-19	1.1e-16	39.2045
GO:0042221	P	response to chemical stimulus	125	3978	1.1e-23	1.5e-20	35.5114
GO:0007275	P	multicellular organismal development	104	3864	1e-14	3e-12	29.5455
GO:0009628	P	response to abiotic stimulus	78	2635	6.6e-13	1.5e-10	22.1591
GO:0043687	P	post-translational protein modification	51	2075	3.1e-06	0.00014	14.4886
GO:0048519	P	negative regulation of biological process	45	1243	2.8e-10	3.9e-08	12.7841
GO:0051641	P	cellular localization	43	1613	2.9e-06	0.00013	12.2159
GO:0048507	P	meristem development	16	498	0.00067	0.013	4.54545

## Sheet: GMN gene body fig S1C
GO term	Ontology	Description	Number in input list	Number in BG/Ref	p-value	FDR	% genes	total genes
GO:0009987	P	cellular process	1426	14419	5.7e-162	5.8e-158	82.7626	n=1723
GO:0008152	P	metabolic process	1284	13633	2.7e-106	9.4e-103	74.5212
GO:0044237	P	cellular metabolic process	1156	11509	4.7e-104	1.2e-100	67.0923
GO:0065007	P	biological regulation	807	6222	2.2e-108	1.2e-104	46.8369
GO:0050789	P	regulation of biological process	690	5235	1.9e-90	2.2e-87	40.0464
GO:0007275	P	multicellular organismal development	569	3864	2.4e-87	2.5e-84	33.0238
GO:0042221	P	response to chemical stimulus	528	3978	1.5e-65	1.2e-62	30.6442
GO:0006810	P	transport	407	3577	5.4e-34	9e-32	23.6216
GO:0009628	P	response to abiotic stimulus	406	2635	1.2e-63	8.1e-61	23.5636
GO:0042180	P	cellular ketone metabolic process	259	2123	8.8e-25	9.4e-23	15.0319
GO:0048519	P	negative regulation of biological process	200	1243	3.1e-32	4.8e-30	11.6077
GO:0048507	P	meristem development	93	498	5.2e-19	3.6e-17	5.39756

## Sheet: SCV gene body fig S2
GO term	Ontology	Description	Number in input list	Number in BG/Ref	p-value	FDR	% genes	total genes
GO:0009987	P	cellular process	1251	14419	1.4e-134	1.4e-130	81.658	n=1532
GO:0043170	P	macromolecule metabolic process	774	9246	9.6e-46	4.4e-43	50.5222
GO:0050896	P	response to stimulus	710	6292	1.1e-91	5.3e-88	46.3446
GO:0050789	P	regulation of biological process	598	5235	1.4e-74	1.4e-71	39.0339
GO:0042221	P	response to chemical stimulus	482	3978	3.8e-64	3.1e-61	31.4621
GO:0048856	P	anatomical structure development	449	3396	3e-69	2.6e-66	29.3081
GO:0051234	P	establishment of localization	393	3652	3.7e-39	1.2e-36	25.6527
GO:0009628	P	response to abiotic stimulus	365	2635	4.3e-59	3e-56	23.8251
GO:0006996	P	organelle organization	238	2044	5.2e-27	7.9e-25	15.5352
GO:0042180	P	cellular ketone metabolic process	235	2123	6.2e-24	7.3e-22	15.3394
GO:0048519	P	negative regulation of biological process	180	1243	4.8e-30	9.4e-28	11.7493
GO:0048507	P	meristem development	87	498	2.7e-19	2.2e-17	5.67885

## Sheet: Exp 1 Fig S3
GO term	Ontology	Description	Number in input list	Number in BG/Ref	p-value	FDR	% genes	total genes
GO:0009987	P	cellular process	2079	14419	6e-34	6.2e-30	61.6365	n=3373
GO:0044238	P	primary metabolic process	1693	11717	1.3e-23	3.4e-20	50.1927
GO:0044237	P	cellular metabolic process	1666	11509	2.3e-23	4.9e-20	49.3922
GO:0044267	P	cellular protein metabolic process	628	4775	0.0042	0.096	18.6184
GO:0048856	P	anatomical structure development	611	3396	1.1e-22	1.4e-19	18.1144
GO:0016043	P	cellular component organization	606	3141	4.1e-29	2.2e-25	17.9662
GO:0009628	P	response to abiotic stimulus	470	2635	1.1e-16	5.9e-14	13.9342
GO:0042180	P	cellular ketone metabolic process	353	2123	2e-09	3.1e-07	10.4655
GO:0051649	P	establishment of localization in cell	286	1554	1.1e-11	3e-09	8.4791
GO:0048519	P	negative regulation of biological process	231	1243	5.8e-10	9.6e-08	6.8485
GO:0007049	P	cell cycle	158	802	1.3e-08	1.6e-06	4.68426

## Sheet: Exp 2 fig S3
GO term	Ontology	Description	Number in input list	Number in BG/Ref	p-value	FDR	% genes	total genes
GO:0009987	P	cellular process	2966	14419	6.1e-49	7.2e-45	61.9854	n=4785
GO:0044237	P	cellular metabolic process	2379	11509	1.3e-33	6.6e-30	49.7179
GO:0042221	P	response to chemical stimulus	949	3978	9.3e-25	9.1e-22	19.8328
GO:0007275	P	multicellular organismal development	926	3864	1.3e-24	1.1e-21	19.3521
GO:0044267	P	cellular protein metabolic process	901	4775	0.00027	0.0079	18.8297
GO:0016070	P	RNA metabolic process	824	3734	5.3e-14	1.2e-11	17.2205
GO:0009628	P	response to abiotic stimulus	677	2635	7.9e-24	6.6e-21	14.1484
GO:0051716	P	cellular response to stimulus	565	2355	7.4e-15	1.9e-12	11.8077
GO:0042180	P	cellular ketone metabolic process	489	2123	1.1e-10	1.5e-08	10.2194
GO:0051649	P	establishment of localization in cell	413	1554	1.6e-16	5.5e-14	8.63114
GO:0048519	P	negative regulation of biological process	330	1243	2.4e-13	5.3e-11	6.89655
GO:0007049	P	cell cycle	213	802	4.6e-09	5.1e-07	4.45141

## Sheet: Exp 1 DEG DMR fig S6
GO term	Ontology	Description	Number in input list	Number in BG/Ref	p-value	FDR	% genes	total genes
GO:0009987	P	cellular process	84	14419	0.00072	0.061	65.1163	n=129
GO:0006950	P	response to stress	37	4089	2.3e-05	0.01	28.6822
GO:0048856	P	anatomical structure development	21	3396	0.089	0.83	16.2791
GO:0051707	P	response to other organism	17	1421	0.00027	0.031	13.1783
GO:0009725	P	response to hormone stimulus	14	1375	0.0042	0.17	10.8527
GO:0044085	P	cellular component biogenesis	13	1480	0.018	0.3	10.0775
GO:0005975	P	carbohydrate metabolic process	11	2249	0.45	1	8.52713
GO:0046907	P	intracellular transport	11	1423	0.061	0.63	8.52713
GO:0019748	P	secondary metabolic process	10	1247	0.059	0.63	7.75194
GO:0040029	P	regulation of gene expression, epigenetic	6	508	0.03	0.39	4.65116
GO:0010817	P	regulation of hormone levels	6	456	0.019	0.31	4.65116
GO:0048367	P	shoot development	5	723	0.23	1	3.87597
GO:0007049	P	cell cycle	5	802	0.3	1	3.87597

## Sheet: Exp 2 DEG DMR fig S6
GO term	Ontology	Description	Number in input list	Number in BG/Ref	p-value	FDR	% genes	total genes
GO:0006950	P	response to stress	68	4089	2.2e-11	9.4e-09	32.8502	n=207
GO:0051707	P	response to other organism	36	1421	9.8e-11	3.6e-08	17.3913
GO:0048856	P	anatomical structure development	34	3396	0.035	0.43	16.4251
GO:0009725	P	response to hormone stimulus	22	1375	0.00053	0.016	10.628
GO:0044085	P	cellular component biogenesis	14	1480	0.2	1	6.76329
GO:0048518	P	positive regulation of biological process	12	896	0.033	0.41	5.7971
GO:0070727	P	cellular macromolecule localization	12	1093	0.11	0.94	5.7971
GO:0007049	P	cell cycle	10	802	0.072	0.76	4.83092
GO:0048367	P	shoot development	9	723	0.086	0.82	4.34783
GO:0044106	P	cellular amine metabolic process	9	947	0.26	1	4.34783
GO:0040029	P	regulation of gene expression, epigenetic	7	508	0.082	0.8	3.38164
GO:0051301	P	cell division	6	363	0.053	0.59	2.89855

## Sheet: experiment 1 vs 3 figS8A 
GO term	Ontology	Description	Number in input list	Number in BG/Ref	p-value	FDR	% genes	total genes
GO:0009987	P	cellular process	1248	14419	2.3e-21	2.1e-17	61.5081	n=2029
GO:0050896	P	response to stimulus	609	6292	1.2e-15	1.5e-12	30.0148
GO:0044267	P	cellular protein metabolic process	381	4775	0.012	0.23	18.7777
GO:0016070	P	RNA metabolic process	368	3734	5.3e-10	2e-07	18.137
GO:0016043	P	cellular component organization	367	3141	1.4e-19	6.3e-16	18.0877
GO:0048856	P	anatomical structure development	358	3396	4.3e-13	2.7e-10	17.6442
GO:0009628	P	response to abiotic stimulus	305	2635	1.1e-15	1.5e-12	15.032
GO:0042180	P	cellular ketone metabolic process	219	2123	1.4e-07	2.1e-05	10.7935
GO:0051649	P	establishment of localization in cell	177	1554	6.1e-09	1.2e-06	8.72351
GO:0065008	P	regulation of biological quality	173	1654	1.5e-06	0.00018	8.52637
GO:0048507	P	meristem development	63	498	3.6e-05	0.0024	3.10498

[truncated: 5 more sheets: experimet 2 vs 3 fig9A, experimet 1 vs 2 fig S10A, experiment 1 vs 2 vs 3 fig, experiment1 vs 2 DMR 10 figS10B, experiment1 vs 2 DMR 01 figS10C]
